# Supplementary material for: Functional signatures of the gut microbiome in middle-aged regular runners: insights from a metagenomic study
Source: Front Physiol. 2026 Jul 10;17:1826138. doi: 10.3389/fphys.2026.1826138 (PMC13395746; doi:10.3389/fphys.2026.1826138)
Supplement: Supplementary file 1 [file Table1.xlsx]

## Sheet: Table S1
Table S1: Sequencing data quality and preprocessing statistics
SampleID	num_seqs_raw	sum_len_raw	Q20(%)_raw	Q30(%)_raw	GC(%)_raw	sum_len_trimmed	num_seqs_clean	sum_len_clean	Q20(%)_clean	Q30(%)_clean	GC(%)_clean	host_percentage	Number of Contigs	Total length	Largest contig	N50	GC(%)	Reads Mapped rate(%)
S0187693038	66884970	10.03G	98.7	97.63	45.58	9.94G	66759748	9.94G	98.79	97.74	45.54	0.0005	77151	232198538	509505	14073	45.14	98.53
S0187693323	66763856	10.01G	98.86	97.83	44.61	9.93G	66653508	9.93G	98.91	97.9	44.56	0.0002	111732	268543562	528155	6473	43.78	98.18
S0187693329	71421710	10.71G	99.14	98.4	45	10.59G	71321618	10.59G	99.19	98.46	44.93	0.0003	69599	228900592	712284	20571	45.83	98.4
S0187695210	71641286	10.75G	99	98.15	44.37	10.66G	71538130	10.66G	99.05	98.22	44.33	0.0002	70456	265763512	625067	21090	46.37	98.92
S0187696985	69248334	10.39G	98.95	98.06	46.49	10.31G	69126378	10.30G	99	98.14	46.45	0.0006	47167	170972889	487815	24544	45.73	99.11
S0187697081	67873842	10.18G	98.99	98.14	44.1	10.10G	67774376	10.10G	99.05	98.22	44.05	0.0003	94787	227942736	612719	7177	45.5	98.12
S0187697135	71485230	10.72G	99	98.17	49.06	10.61G	71385746	10.60G	99.06	98.24	49.01	0.0004	65102	190933486	847743	13024	45.76	98.77
S0187697909	78247584	11.74G	99.04	98.23	45.61	11.65G	78141640	11.65G	99.09	98.3	45.57	0.0002	80214	261174912	695371	12785	47.05	98.81
S0187697930	70260152	10.54G	98.99	98.15	45.48	10.46G	70152966	10.46G	99.05	98.22	45.44	0.0004	83766	274316514	719215	14338	46.08	98.79
S0187698179	73274382	10.99G	98.98	98.12	43.63	10.91G	73168112	10.91G	99.04	98.2	43.58	0.0002	62042	194893528	508065	13803	44.76	98.67
S0187698614	87696328	13.15G	99.08	98.29	43.56	13.02G	87576874	13.02G	99.13	98.36	43.48	0.0002	113266	301456870	580475	11475	46.6	97.92
S0187698665	77719066	11.66G	98.94	98.04	42.03	11.56G	77597710	11.56G	99	98.12	41.97	0.0003	51179	149557511	488915	14814	43.12	98.89
S0187698692	77511764	11.63G	99.15	98.41	43.66	11.46G	77417080	11.45G	99.19	98.47	43.53	0.0002	100793	257142075	439311	8570	45.49	98.34
S0187698716	77916204	11.69G	99.16	98.43	46.16	11.50G	77807192	11.50G	99.21	98.5	46.06	0.0004	119175	290998555	683998	7874	47.21	98.07
S0187698766	74104986	11.12G	99.16	98.43	42.94	11.01G	74004144	11.01G	99.21	98.49	42.87	0.0003	51178	156834716	654660	14992	44.31	99.05
S0187698842	71649310	10.75G	98.79	97.8	44.12	10.66G	71523248	10.66G	98.86	97.89	44.07	0.0003	55852	169356377	650948	20410	42.43	98.65
S0187698859	70678224	10.60G	98.99	98.15	42.92	10.52G	69731190	10.39G	99.05	98.22	42.88	0.0121	53455	187782819	771278	15257	43.71	99.15
S0187698873	82853014	12.43G	99.26	98.6	44.26	12.22G	82422666	12.17G	99.3	98.64	44.13	0.0043	72222	245739748	558560	18524	45.6	99.39
S0187698985	67856200	10.18G	99.17	98.44	43.08	9.89G	67763880	9.89G	99.21	98.5	42.84	0.0003	108339	267577396	472531	7024	45.15	97.92
S0187699012	77795670	11.67G	99.02	98.19	40.94	11.58G	77677062	11.58G	99.08	98.26	40.88	0.0002	37795	121786010	501420	15686	43.33	99.25
S0187699051	69297258	10.39G	98.82	97.75	42.41	10.31G	69173974	10.31G	98.87	97.83	42.36	0.0002	55094	146255696	547030	12364	44.33	98.59
S0187699072	71875232	10.78G	99.11	98.34	45.13	10.62G	71782026	10.62G	99.16	98.41	45.02	0.0002	99173	256658924	693532	9761	45.61	98.19
S0187699161	70123570	10.52G	99.24	98.58	44	10.46G	70038422	10.45G	99.28	98.63	43.96	0.0003	75576	229761306	652167	14023	46.36	98.66
S0187699273	67587872	10.14G	98.99	98.14	43.49	10.05G	67483900	10.05G	99.05	98.21	43.43	0.0003	41217	145516198	579580	14668	44.55	99.19
S0187701764	71002282	10.65G	99.03	98.21	44	10.57G	70893746	10.57G	99.09	98.28	43.96	0.0004	92385	228980742	679109	10032	45.13	97.39
S0187701797	68873262	10.33G	99.04	98.22	44.35	10.22G	68769852	10.22G	99.09	98.29	44.27	0.0003	143507	327219785	466662	5688	44.6	98.27
S0187702143	77630066	11.64G	99.11	98.34	44.45	11.52G	77141384	11.46G	99.16	98.4	44.39	0.0052	69463	234947178	776718	23746	45.66	98.75
S0187702624	68131636	10.22G	99	98.17	44.41	10.14G	67978016	10.13G	99.06	98.24	44.37	0.0011	69013	189365024	1055658	13103	44.19	98.4
S0187702663	69225272	10.38G	99.21	98.53	44.78	10.24G	62772226	9.30G	99.25	98.58	45.1	0.0922	97439	281810991	352428	10228	45.84	98.67
S0187702791	72970140	10.95G	98.56	97.39	46.49	10.88G	72834834	10.87G	98.65	97.5	46.47	0.0002	92664	245019795	429280	7793	46	98.37
S0187702985	81301002	12.20G	99.24	98.56	45.21	11.96G	81207876	11.96G	99.28	98.62	45.06	0.0002	107795	266785292	962753	7418	45.56	98.58
S0187703268	68870208	10.33G	99.07	98.26	43.63	10.28G	68745714	10.27G	99.12	98.33	43.6	0.0007	51328	155143331	390705	13244	43.73	98.76
S0187703283	66721488	10.01G	98.99	98.13	44.93	9.93G	66620324	9.93G	99.04	98.2	44.89	0.0003	34890	97219869	584431	15524	45.53	99.03
S0187703401	101779748	15.27G	98.95	98.09	42.75	15.14G	101575266	15.13G	99.01	98.15	42.7	0.0008	51669	179444474	478759	20411	44.99	99.38
S0187703418	67349952	10.10G	98.71	97.67	47.73	10.04G	67233196	10.04G	98.8	97.78	47.71	0.0003	56133	172496048	628691	14183	46.54	98.94
S0187703572	68145052	10.22G	99.1	98.33	45.8	10.06G	68051224	10.06G	99.15	98.4	45.69	0.0003	137902	321319957	678350	7247	48.15	97.28
S0187703579	69955838	10.49G	99.12	98.36	44.12	10.34G	69861452	10.33G	99.16	98.42	44.01	0.0003	94867	283256062	539352	14434	45.28	98.6
S0187703603	74162900	11.12G	98.99	98.14	44.59	11.05G	74059948	11.04G	99.04	98.21	44.55	0.0002	74818	207396151	546805	9149	44.78	98.75
S0187703616	67720822	10.16G	99.07	98.28	45.17	10.04G	67623126	10.04G	99.12	98.34	45.09	0.0003	193547	435598669	485762	4994	45.56	97.5
S0187704146	71629484	10.74G	99.12	98.37	43.15	10.64G	71521452	10.64G	99.17	98.43	43.07	0.0004	37955	174022252	523749	35519	43.57	99.25
S0187704235	77373558	11.61G	99.03	98.21	42.86	11.53G	76850438	11.46G	99.09	98.28	42.81	0.0056	61169	190575149	511508	11608	44.66	98.87
S0187704498	73444366	11.02G	99.04	98.23	39.81	10.94G	73320200	10.93G	99.1	98.29	39.76	0.0004	32675	133743763	450058	30753	42.25	99.16
S0187704507	66631704	9.99G	98.81	97.74	45.07	9.91G	66514980	9.91G	98.87	97.81	45.02	0.0003	33027	134446903	793610	38850	46.46	99.29
S0187704561	78393560	11.76G	98.85	97.92	44.3	11.70G	78258808	11.69G	98.92	98	44.27	0.0004	88438	237510416	479600	9024	44.64	98.39
S0187704588	70106432	10.52G	99.05	98.24	44.51	10.45G	70006736	10.45G	99.1	98.31	44.47	0.0002	67237	205216006	546991	14222	44.6	98.74
S0187704625	71415246	10.71G	98.9	97.9	45.86	10.60G	71293332	10.59G	98.95	97.97	45.8	0.0004	35309	128265016	622595	19938	45.27	99.53
S0187704675	99087800	14.86G	98.95	97.99	45.88	14.66G	98934380	14.66G	99	98.06	45.8	0.0003	104625	309012304	697667	13668	46.45	98.88
S0187704687	66942292	10.04G	98.98	98.12	41.99	9.97G	66815694	9.96G	99.04	98.2	41.93	0.0006	64357	161769293	714169	9145	44.48	98.62
S0187704724	96660720	14.50G	99.06	98.27	41.48	14.36G	96515606	14.36G	99.11	98.33	41.39	0.0003	48266	167497907	606944	29897	43.82	98.94
S0187704820	68289832	10.24G	99.13	98.38	43.03	10.15G	68182088	10.15G	99.17	98.44	42.96	0.0005	70591	236115331	610639	13366	44.55	99.34
S0187707549	70289718	10.54G	99.22	98.53	42.74	10.39G	70201422	10.39G	99.26	98.58	42.62	0.0002	47087	195835777	745424	24137	44.36	99.39
S0187710475	67965276	10.19G	98.91	98	45.7	10.10G	67870770	10.10G	98.97	98.08	45.66	0.0002	104593	266665993	513363	7964	45.67	98.1
S0187710600	68516152	10.28G	99.02	98.19	44.23	10.22G	68409376	10.22G	99.07	98.26	44.2	0.0004	40327	148917376	580801	20302	46.04	99.11
S0187710605	74166866	11.13G	99.06	98.25	42.38	11.04G	74062260	11.04G	99.11	98.32	42.32	0.0002	47199	138514039	1255976	24889	44.57	99.17
S0187710614	73868416	11.08G	99.12	98.37	43.42	10.98G	73771088	10.98G	99.17	98.43	43.36	0.0002	57191	147991309	540305	9473	46.61	98.71
S0187710632	89454532	13.42G	98.99	98.15	41.21	13.32G	89313908	13.31G	99.05	98.21	41.15	0.0003	36273	168376218	1082307	50082	42.87	99.47
S0187710998	74256898	11.14G	99.15	98.42	44.7	11.01G	74166224	11.01G	99.19	98.48	44.61	0.0002	141067	314737589	658356	5088	45.66	98.13
S0187711029	73972030	11.10G	99.07	98.28	44.91	11.01G	73874570	11.01G	99.12	98.35	44.87	0.0002	113723	274567204	614562	6615	46.56	97.78
S0187711072	71616886	10.74G	99.19	98.49	42.96	10.64G	71524402	10.63G	99.23	98.55	42.89	0.0003	106327	317586738	718657	12180	44.87	98.51
S0187711113	70379746	10.56G	99.01	98.17	43.91	10.46G	70278722	10.46G	99.06	98.24	43.84	0.0002	71414	182904567	452232	10023	44.82	98.49
S0187715370	66699436	10.00G	99	98.16	47.09	9.94G	66613126	9.93G	99.06	98.23	47.07	0.0002	67805	177753156	512110	10076	45.79	98.52
S0187715676	66487394	9.97G	99.05	98.23	44.96	9.87G	66401072	9.87G	99.1	98.3	44.89	0.0002	66062	171400311	827463	9731	46.58	98.27
S0187715749	84780796	12.72G	99.07	98.21	43.97	12.58G	83654076	12.43G	99.11	98.26	43.95	0.0121	157170	401864970	633822	8201	45.52	98.35
S0187715868	70276900	10.54G	99	98.15	40.63	10.49G	70162810	10.48G	99.05	98.22	40.61	0.0003	65116	164063731	532501	7209	42.71	98.75
S0187716009	72893984	10.93G	99.14	98.41	44.77	10.80G	72798718	10.80G	99.19	98.47	44.68	0.0002	157828	383216532	746070	7556	45.95	97.58
S0187716847	91065878	13.66G	98.89	97.89	41.01	13.50G	90601216	13.46G	98.95	97.96	40.92	0.0035	94080	259542450	358008	12473	43.37	98.78

## Sheet: Table S2
Table S2: Non-redundant Gene Catalog Sequence Statistics
Fasta	Sequences number	Total length(bp)	Average length(bp)	Max length(bp)	Min length(bp)
geneset	3126952	2444811696	781.85	88146	102

## Sheet: Table S3
Table S3: Database Annotation Rate
Database	#Annotated_genes	Percentage
MicroNR	2975357	0.9515
EggNOG	2714914	0.8682
GO	381239	0.1219
KEGG	1964426	0.6282
CARD	2870	0.0009
CAZy	73874	0.0236
VFDB	366376	0.1172

## Sheet: Table S4
Table S4: Phylum-Level Abundance Differences: ART ANOVA analysis with gender covariates (RG vs. CG)
phylum	mean_Control	sd_control	mean_Runner	sd_runner	F_stat_ART	Gender-covariate p-value	q-value (FDR)	Unadjusted p-value
Acidobacteria	4.99810181818182e-07	9.72657288887942e-07	5.18494545454546e-07	6.14219693048378e-07	0.772199280896917	0.382930552202583	0.612688883524133	0.2355
Actinobacteria	0.0369507741547576	0.0415936500793193	0.0406206472373939	0.0504601413082349	0.0350078283552608	0.852190194159177	0.917743286017575	0.8224
Aquificae <phylum>	3.1480696969697e-08	8.69421662038496e-08	1.67058484848485e-08	5.43093537052557e-08	0.0890526580482372	0.766382833446285	0.894113305687333	0.8125
Armatimonadetes	1.34793787878788e-07	3.80484550318715e-07	2.94798787878788e-08	8.24387218498373e-08	0.300798498970079	0.585351826278052	0.784892601766161	0.954
Ascomycota	1.50686712121212e-06	6.71019916969332e-06	3.00279151515151e-07	3.531281262275e-07	7.96618639796099	0.00639733320057019	0.0561598146194306	0.8224
Atribacterota	3.12230303030303e-09	1.01146161954027e-08	8.04304545454545e-08	2.29423365035322e-07	0.370490738599229	0.54496062609644	0.784892601766161	0.6035
Bacteroidetes	0.149658221111727	0.140503343748835	0.113242579174545	0.146279718202686	2.91520677616288	0.0927517685950125	0.322021477877848	0.3203
Basidiomycota	8.04702393939394e-07	3.73353701367406e-06	7.77053939393939e-08	1.37652372904978e-07	8.69221841216096	0.00450077857965362	0.0504087200921206	0.3203
Calditrichaeota	1.32120212121212e-07	3.75041180162989e-07	2.43421515151515e-08	9.4599189487847e-08	7.50538408963844	0.00802283065991865	0.0561598146194306	0.7729
Candidatus Aminicenantes	2.1581896969697e-07	4.04616025152511e-07	1.88427424242424e-07	4.45295438754783e-07	2.00033862111938	0.162266424733383	0.362132803155134	0.9234
Candidatus Bathyarchaeota	2.91748787878788e-07	8.1398832414913e-07	5.10183333333333e-08	1.17355988306324e-07	0.302960457779697	0.584010166251063	0.784892601766161	0.8125
Candidatus Cloacimonetes	3.35718727272727e-07	1.44039091525125e-06	1.43995545454545e-07	5.65811149932118e-07	1.94472719797384	0.16813308717917	0.362132803155134	0.5424
Candidatus Collierbacteria	2.52636121212121e-07	9.8949357560499e-07	2.40973242424242e-07	1.25204146805794e-06	18.4844065186817	6.16752594498287e-05	0.00203863662789916	0.6957
Candidatus Dadabacteria	7.03633939393939e-08	1.52803065815517e-07	1.94881151515152e-07	6.16577638622214e-07	0.947460690521486	0.334148936493595	0.567040619504283	0.954
Candidatus Doudnabacteria	1.22992121212121e-07	2.9898734222766e-07	3.21359575757576e-07	6.49427317123182e-07	2.56148712997386	0.114579261581424	0.356468813808875	0.172
Candidatus Hydrogenedentes	3.16052636363636e-07	1.13550022157186e-06	6.10804545454545e-08	1.91677533936246e-07	2.29021531588866	0.135273117244851	0.361293496214529	0.9234
Candidatus Lokiarchaeota	2.84207393939394e-07	9.81107081876099e-07	1.02471090909091e-07	4.94292499169227e-07	0.0680513469460791	0.795059971040779	0.908639966903747	0.617
Candidatus Melainabacteria	8.68242197878788e-05	9.56468409732995e-05	8.14591476666667e-05	6.78503718868478e-05	0.0014897196258129	0.969335798311286	0.969335798311286	0.6957
Candidatus Moranbacteria	3.22643636363636e-08	1.62163166912569e-07	1.11327666666667e-07	4.93972158529941e-07	17.0837082136472	0.000109212676494598	0.00203863662789916	0.8125
Candidatus Omnitrophica	3.7818e-08	9.18396576015775e-08	3.83020242424242e-07	1.24291160393635e-06	1.63074955534645	0.206361316676993	0.412722633353987	0.5857
Candidatus Parcubacteria	1.9907793030303e-06	2.39822695103788e-06	4.5625606969697e-06	7.35446707693788e-06	2.41963264478197	0.124913255509315	0.361293496214529	0.1192
Candidatus Saccharibacteria	8.79655033636364e-05	0.00010679647102916	4.70204578181818e-05	4.3326755822244e-05	1.80805998678721	0.18363991597715	0.380882788693348	0.1385
Candidatus Thermoplasmatota	1.39225418181818e-06	5.92937128285996e-06	6.05869363636364e-07	1.78544194731815e-06	3.38249635620564	0.0706817081773606	0.26387837719548	0.6125
Candidatus Wildermuthbacteria	3.19447878787879e-08	1.23879873707545e-07	1.02680909090909e-08	4.99815142786333e-08	3.49552162629495	0.0662588616467552	0.26387837719548	0.6397
Chlamydiae	1.49801377878788e-05	2.38605973201407e-05	5.70973889393939e-05	0.000166221059713362	0.0382201905723261	0.845640959951548	0.917743286017575	0.8324
Chloroflexi	8.70958575757576e-06	1.15429261170041e-05	9.07249763636364e-06	9.7689646338705e-06	0.0508110032435328	0.822399393779782	0.917743286017575	0.6035
Chytridiomycota	1.48888957575758e-06	3.48799925316016e-06	3.02334090909091e-07	5.03499911883083e-07	0.00225936430031172	0.962241395731923	0.969335798311286	0.6628
Crenarchaeota	4.88219757575758e-07	8.89464559369885e-07	7.10376484848485e-07	1.15119076241253e-06	0.27588873586426	0.601282053958828	0.784892601766161	0.2065
Cressdnaviricota	3.51055757575758e-08	1.93640374314577e-07	2.03113539393939e-06	7.54218984807576e-06	0.0237039984212454	0.878140518736013	0.927846585834277	0.1223
Cyanobacteria	4.620747e-06	4.07169106341299e-06	5.52304327272727e-06	7.19714409945086e-06	0.105467376431907	0.746457939010493	0.889396693289098	0.734
Deferribacteres <phylum>	2.31234454545455e-07	5.81440700709136e-07	2.57085060606061e-07	9.41944482155959e-07	1.31315479282172	0.256228012733221	0.478292290435346	0.7436
Deinococcus-Thermus	2.33794636363636e-07	7.74724040175307e-07	1.86577818181818e-07	4.24031532643023e-07	2.82641562365033	0.0977565200700609	0.322021477877848	0.5595
Elusimicrobia	1.67454848484848e-07	5.26219465496106e-07	4.43222424242424e-08	1.38257885810817e-07	10.6011295309541	0.00183378416090302	0.0256729782526423	0.6306
Euryarchaeota	0.000278817166757576	0.00157789666635732	3.92254606969697e-05	0.000178761586061034	4.16131538074871	0.0456234584853719	0.196531821167756	0.5424
Fibrobacteres	2.79201118181818e-06	4.09282030005249e-06	3.13948118181818e-06	4.9205759383141e-06	0.230669135602187	0.632718382958273	0.787382876570296	0.9234
Firmicutes	0.624552112484576	0.149961951528025	0.684344910871515	0.128740943463368	2.03100244649895	0.159133810884762	0.362132803155134	0.1286
Fusobacteria	0.00132582744766667	0.00465843387513068	0.00101414978230303	0.00231514740045147	2.15946058511996	0.146750747760096	0.362132803155134	0.4609
Hofneiviricota	0.000251700944393939	0.000357985759085532	0.000180069466212121	0.000175661735620245	2.10710922303978	0.151657598946283	0.362132803155134	0.3867
Ignavibacteriae	6.86180909090909e-08	1.89357254978249e-07	7.86125515151515e-07	1.89638064269006e-06	6.16417690017701	0.0157566406331807	0.088237187545812	0.1844
Kiritimatiellaeota	1.06809393939394e-07	4.91268010607623e-07	3.46360606060606e-09	1.33784182686599e-08	17.5213218307363	9.12386107130054e-05	0.00203863662789916	0.6306
Lentisphaerae	1.68210088787879e-05	8.07165183546892e-05	1.20198693939394e-06	3.36233962276366e-06	6.90596820018427	0.0108142010524009	0.0672883621038281	0.6582
Mucoromycota	1.80542647878788e-05	1.80370128812496e-05	2.30907531212121e-05	2.24522100214173e-05	1.07352058782563	0.304175888390544	0.549479024189371	0.4531
Nitrospinae	2.62431090909091e-07	4.54350207419987e-07	1.01930545454545e-07	2.53799315476088e-07	2.2876869697453	0.135485061080448	0.361293496214529	0.1061
Nitrospirae	8.52378363636364e-07	4.7637452626267e-06	2.17708e-07	8.24994849881084e-07	4.65726935055143	0.0348034197458264	0.176889503089708	0.1641
Phixviricota	1.21083606363636e-05	1.49005601173484e-05	1.44251671818182e-05	3.01418087114916e-05	1.46001395959486	0.231516441274324	0.447066231426282	0.5682
Planctomycetes	8.24874787878788e-07	2.04617103024884e-06	4.40269909090909e-07	6.8910176630004e-07	0.253446039065787	0.616443017549158	0.784892601766161	0.8125
Proteobacteria	0.0468442060349394	0.0833750291568341	0.0127847931692727	0.014266443851328	4.49976520297338	0.0379048935192232	0.176889503089708	0.05685
Spirochaetes	2.83679011212121e-05	2.65922883370028e-05	2.74379803333333e-05	1.95730945495187e-05	0.124494780620123	0.725406510538704	0.883103578047117	0.7631
Synergistetes	5.92189257575758e-06	8.4724439858156e-06	5.62808942424242e-06	1.11792065198531e-05	0.991846349334716	0.323162634569667	0.565534610496917	0.8726
Tenericutes	5.18761559090909e-05	7.8449492843973e-05	5.12838433939394e-05	5.87835207501344e-05	0.00842520130361991	0.927161700278794	0.961501022511342	0.7243
Thaumarchaeota	1.10810509090909e-06	2.64799256501025e-06	9.34507878787879e-07	1.95253246204701e-06	0.447567091077204	0.505976108119694	0.784892601766161	0.7828
Thermotogae <phylum>	1.53743763636364e-06	2.2909560406334e-06	2.38455903030303e-06	3.3119780327924e-06	0.263083817012167	0.609832155471273	0.784892601766161	0.4009
Unassigned	0.0919855220050606	0.0166776340627816	0.0975112692746061	0.0205765989001829	0.253074043703496	0.616701329959127	0.784892601766161	#N/A
Unclassified	0.0297858309083939	0.00385271913837189	0.0295280114333333	0.00373025393653029	0.335883385166686	0.564315156420015	0.784892601766161	#N/A
Uroviricota	0.0172234150993636	0.0124143132550279	0.0196746349600606	0.0143146726339564	0.801416804164194	0.374132551333276	0.612688883524133	0.2355
Verrucomicrobia	0.000785717568666667	0.00213947863283581	0.000714497093575758	0.00198981731743168	7.51928827705106	0.00796790099967735	0.0561598146194306	0.6489

## Sheet: Table S5
Table S5: Genus-Level Abundance Differences: ART ANOVA analysis with gender covariates (RG vs. CG)
genus	mean_Control	sd_control	mean_Runner	sd_runner	F_stat_ART	Gender-covariate p-value	q-value (FDR)	Unadjusted p-value
Abiotrophia	7.83e-09	2.17e-08	2.34e-08	9.33e-08	0.352372	0.554933	0.823478	0.8525
Absicoccus	1.2e-06	2.68e-06	2.16e-06	7.82e-06	0.133194	0.716385	0.899125	0.7877
Absiella	0.000143442	0.000353907	0.000204139	0.00043127	0.0078227	0.929807	0.978527	0.4687
Abyssisolibacter	3.36e-08	1.21e-07	2.02e-07	5.7e-07	6.99715	0.0103308	0.140429	0.29
Acetanaerobacterium	1.21e-06	1.8e-06	1.42e-06	3.86e-06	0.0391272	0.843844	0.933466	0.8324
Acetatifactor	1.51e-05	2.09e-05	1.67e-05	2.51e-05	0.564591	0.455259	0.77192	0.4687
Acetitomaculum	3.46e-07	7.19e-07	4.89e-07	1.14e-06	0.889932	0.349157	0.685981	0.6862
Acetivibrio	2.95e-05	2.45e-05	2.84e-05	2.28e-05	0.179849	0.672971	0.874753	0.9949
Acetoanaerobium	1.3e-06	3.68e-06	3.88e-07	1.28e-06	3.94139	0.0515398	0.298388	0.06572
Acetobacter	0.00010837	0.000596282	0.000227684	0.00109964	17.535	9.07e-05	0.00908663	0.4228
Acetobacterium	9.57e-06	2.82e-05	2.99e-06	6.06e-06	0.350232	0.556134	0.823478	0.734
Acholeplasma	8.85e-07	1.9e-06	1.43e-06	4.48e-06	1.37812	0.244911	0.625538	0.8575
Acidaminobacter	2.33e-07	5.25e-07	1.79e-07	4.19e-07	0.0847849	0.771887	0.923798	0.8475
Acidaminococcus	8.48e-05	0.00042146	4.74e-06	6.27e-06	0.140554	0.70901	0.891634	0.8575
Acidiphilium	4.74e-07	2.18e-06	1.55e-07	4.43e-07	0.452043	0.503865	0.800843	0.7243
Acidovorax	5.43e-08	2.26e-07	3.2e-08	1.12e-07	0.422964	0.517865	0.80374	0.7052
Acinetobacter	1.32e-05	1.54e-05	1.23e-05	2.44e-05	1.56898	0.21506	0.584671	0.2112
Actinobaculum	3.84e-07	5.51e-07	3.13e-07	8.84e-07	4.97174	0.0293957	0.231131	0.09421
Actinomadura	1.69e-07	5.15e-07	8.27e-08	2.72e-07	2.12296	0.150152	0.483621	0.954
Actinomyces	0.000474203	0.000588473	0.000398801	0.000478572	0.6917	0.408779	0.722926	0.4926
Actinotignum	9.9e-08	1.83e-07	9.57e-08	2.43e-07	1.13811	0.290189	0.661304	0.8025
Acutalibacter	9.65e-06	1.6e-05	5.77e-06	8.44e-06	0.0175771	0.894956	0.954461	0.6125
Adlercreutzia	0.000658349	0.00119095	0.00153626	0.00245346	1.01001	0.318807	0.675915	0.1162
Aequorivita	1.01e-07	2.84e-07	1.26e-08	3.14e-08	11.7084	0.00110667	0.0522087	0.6125
Aerococcus	1.45e-07	4.87e-07	4.25e-06	2.37e-05	2.57903	0.11337	0.423899	0.2673
Aeromonas	3e-05	3.5e-05	1.93e-05	2.63e-05	2.26932	0.137036	0.459844	0.08114
Agathobacter	5.21e-06	1.84e-05	3.06e-06	7.38e-06	1.43747	0.235112	0.619817	0.2458
Agathobaculum	0.000157199	9.83e-05	0.000190665	0.000250326	0.478456	0.491705	0.800642	0.6489
Aggregatibacter	1.26e-06	4.57e-06	2.92e-06	7.03e-06	7.29519	0.00890357	0.134751	0.1162
Agrilactobacillus	1.17e-07	2.86e-07	7.52e-08	2.32e-07	6.14612	0.0159033	0.173725	0.7534
Agrobacterium	1.11e-06	2.14e-06	9.23e-07	2.29e-06	0.705189	0.404272	0.722926	0.7729
Akkermansia	0.00078109	0.00212824	0.000710355	0.00197968	7.51929	0.0079679	0.13293	0.6215
Alcaligenes	1.94e-08	7.83e-08	5.25e-08	2.24e-07	0.63049	0.430204	0.744714	0.5509
Algoriella	0.000180733	0.000192641	0.000105055	0.000133407	0.934804	0.337374	0.683268	0.1318
Alicyclobacillus	1.86e-07	5.14e-07	1.36e-07	3.58e-07	4.16649	0.0454934	0.294209	0.9387
Alistipes	0.00191677	0.0033676	0.00136042	0.00229587	0.737429	0.393794	0.716151	0.5946
Alkalibacter	5.19e-07	1.74e-06	6.9e-07	1.66e-06	0.353073	0.554541	0.823478	0.9438
Alkalibacterium	2.19e-08	7.53e-08	1.54e-07	4.51e-07	5.17558	0.0263757	0.21367	0.608
Alkalibaculum	2.23e-07	6.06e-07	3.64e-07	7.32e-07	0.0888648	0.766622	0.920405	0.5595
Alkalihalobacillus	4.52e-07	9.85e-07	2.21e-07	3.88e-07	1.1282	0.29228	0.661304	0.8625
Alkaliphilus	5.43e-07	8.76e-07	7.69e-07	9.6e-07	0.606245	0.439167	0.7542	0.2042
Allisonella	6.52e-06	1.87e-05	5.26e-06	1.72e-05	0.491374	0.485937	0.80025	0.3938
Allobaculum	3.6e-07	9.31e-07	8.21e-07	3e-06	0.00026419	0.987084	0.997374	0.4378
Alloiococcus	3.04e-08	1.01e-07	2.66e-08	7.84e-08	12.2092	0.000883728	0.0442969	0.954
Alloprevotella	1.18e-06	6.6e-06	9.62e-07	4.71e-06	5.57204	0.0214092	0.19078	0.5256
Alloscardovia	2.86e-06	6.8e-06	1.85e-05	8.48e-05	2.11326	0.151071	0.484636	0.6443
Alterileibacterium	1.62e-07	6.08e-07	7.49e-08	2.65e-07	1.41175	0.239298	0.621852	0.7195
Amedibacillus	6.65e-05	9.09e-05	0.000107549	0.000349262	0.0568126	0.812393	0.931067	0.6582
Amedibacterium	0.000330318	0.00113262	0.000104732	0.00031124	0.0710646	0.790678	0.92717	0.9642
Aminicella	3.3e-07	6.71e-07	1.14e-06	2.07e-06	3.99322	0.0500742	0.296443	0.168
Aminipila	4.99e-06	6.62e-06	9.7e-06	1.6e-05	3.83926	0.0545656	0.30542	0.1352
Ammoniphilus	2.3e-07	5.81e-07	4.93e-07	1.51e-06	1.07689	0.303425	0.661304	0.4265
Amphibacillus	2.33e-07	5.25e-07	6.85e-07	1.95e-06	0.48021	0.490915	0.800642	0.7729
Anaerobacterium	8.17e-07	1.2e-06	1.49e-06	2.37e-06	1.83607	0.180329	0.535644	0.4378
Anaerobium	1.34e-06	1.95e-06	1.45e-06	2.18e-06	0.0525908	0.81937	0.931067	0.8025
Anaerobutyricum	0.00638862	0.0066548	0.0101236	0.00930244	1.49303	0.226372	0.607192	0.08226
Anaerococcus	6.09e-05	7.82e-05	6.97e-05	9.07e-05	0.0701354	0.792018	0.92717	0.3728
Anaerocolumna	7.33e-06	8.12e-06	8.37e-06	1.03e-05	0.0860885	0.77019	0.923307	0.8625
Anaerofilum	7.22e-06	9.85e-06	6.93e-06	7.38e-06	0.109874	0.741405	0.912377	0.8125
Anaerofustis	6.08e-05	0.000196441	3.67e-05	6.32e-05	1.14624	0.288487	0.661304	0.5256
Anaeroglobus	6.73e-07	1.96e-06	3.49e-07	1.87e-06	0.770014	0.3836	0.713299	0.01829
Anaerolactibacter	6.93e-07	1.04e-06	1.14e-06	1.63e-06	0.270553	0.604814	0.850934	0.1974
Anaeromassilibacillus	0.000241357	0.000577533	0.000219013	0.000260657	1.46058	0.231427	0.616625	0.1491
Anaeromicrobium	2.1e-07	9.26e-07	1.18e-06	3.87e-06	0.0303942	0.862167	0.942554	0.9234
Anaeromyces	8.83e-07	2.57e-06	1.94e-07	4.34e-07	0.636331	0.428087	0.744714	0.8726
Anaerophilus	1.84e-07	6.51e-07	8.58e-08	2.13e-07	1.22732	0.272209	0.648644	0.7004
Anaeroplasma	3.98e-07	1.05e-06	6.79e-07	2.37e-06	0.0734296	0.787307	0.92717	0.9489
Anaerorhabdus	2.57e-06	1.06e-05	8.33e-07	2.2e-06	0.0240281	0.877317	0.946662	0.6862
Anaerosacchariphilus	6.94e-07	1.03e-06	2.17e-06	5.31e-06	1.74843	0.190931	0.556825	0.4118
Anaerosalibacter	7.64e-07	3.74e-06	5.8e-08	1.22e-07	0.452838	0.503491	0.800843	0.9949
Anaerosphaera	2.07e-08	8.33e-08	6.43e-08	1.55e-07	3.22002	0.0776179	0.353028	0.3762
Anaerospora	3.79e-08	1.19e-07	9.72e-08	1.59e-07	3.93528	0.0517156	0.298388	0.08226
Anaerosporobacter	1.68e-06	2.27e-06	2.44e-06	4.55e-06	1.00085	0.320993	0.675915	0.2989
Anaerostipes	0.00744445	0.00702877	0.0074587	0.00535341	0.228159	0.634572	0.857474	0.5857
Anaerotignum	0.000144127	0.0001464	0.000176655	0.000182414	0.307328	0.581319	0.835516	0.4378
Anaerotruncus	0.00023207	0.000403068	0.00016698	0.000162658	0.111862	0.739164	0.912274	0.5008
Anaerovibrio	6.96e-06	2.47e-05	3.3e-06	8.95e-06	1.13933	0.289932	0.661304	0.8726
Anaerovirgula	4.62e-07	1.53e-06	1.84e-07	3.99e-07	0.051948	0.820458	0.931067	0.8828
Anaerovorax	7.46e-06	1.25e-05	1.38e-05	2.11e-05	0.566264	0.454595	0.77192	0.3426
Aneurinibacillus	3.31e-06	1.15e-05	2.14e-06	5.6e-06	1.09044	0.300429	0.661304	0.457
Angelakisella	1.81e-05	5.2e-05	9.87e-06	1.22e-05	0.316741	0.575602	0.832772	0.954
Anoxybacillus	8.75e-07	3.56e-06	1.3e-06	4.72e-06	8.23525	0.00561174	0.121638	0.7534
Aquimarina	1.26e-07	5.47e-07	2.66e-08	9.4e-08	2.59847	0.112047	0.421884	0.8125
Arabiibacter	1.02e-06	1.76e-06	1.45e-06	1.96e-06	0.0527716	0.819065	0.931067	0.6768
Arachnia	3.59e-06	8.25e-06	1.56e-06	1.7e-06	4.00471	0.0497555	0.296443	0.09172
Arcanobacterium	1.12e-07	2.17e-07	1.17e-08	6.73e-08	11.1876	0.00140148	0.0535232	0.05854
Arthrobacter	2.37e-06	3.65e-06	2.27e-06	5.18e-06	1.0004	0.321102	0.675915	0.5509
Asaccharospora	1.04e-06	2.03e-06	1.02e-06	2.13e-06	0.166207	0.68491	0.882566	0.9642
Astraeus	1.05e-07	3.79e-07	3.53e-08	9.45e-08	0.247476	0.620618	0.852346	0.6489
Atopobium	2.39e-06	3.79e-06	2.94e-06	4.15e-06	0.0179845	0.893753	0.954461	0.1527
Azospirillum	0.000285841	0.00091191	0.000450943	0.00153695	0.794173	0.376287	0.703455	0.691
Bacilliculturomica	3.79e-06	6.99e-06	3.76e-06	5.22e-06	3.67671	0.0597873	0.316025	0.2019
Bacillus	0.00010018	5.83e-05	9.46e-05	4.49e-05	0.111674	0.739374	0.912274	0.8726
Bacteroides	0.0514628	0.0565507	0.0305186	0.0457417	1.40641	0.240178	0.621852	0.0757
Baileyella	2.15e-05	0.000120777	3.83e-07	7e-07	0.654071	0.421754	0.73692	0.4766
Bariatricus	1.16e-05	1.55e-05	1.07e-05	1.64e-05	0.0994473	0.753553	0.912377	0.7436
Barnesiella	0.0001955	0.000496155	0.000187153	0.000460138	4.15212	0.0458555	0.294209	0.5901
Beduini	5.09e-07	5.32e-07	1.67e-05	9.33e-05	0.239296	0.626441	0.854432	0.2591
Berryella	3.7e-08	1.16e-07	7.91e-07	2.39e-06	0.0156377	0.900888	0.958239	0.08114
Bibersteinia	3.25e-06	4.05e-06	4.39e-06	9.02e-06	0.0551714	0.815071	0.931067	0.2564
Bifidobacterium	0.0195357	0.026968	0.0177906	0.0353361	1.75973	0.189524	0.554738	0.734
Bilifractor	2.09e-06	2.8e-06	2.36e-06	4.27e-06	2.44618	0.122902	0.437581	0.7926
Bilophila	0.0006456	0.000879553	0.000224998	0.000394854	6.08431	0.0164164	0.175546	0.02972
Biomaibacter	9.43e-08	1.54e-07	1.51e-07	3.82e-07	0.299055	0.586439	0.841366	0.8575
Bittarella	8.21e-06	1.22e-05	9.4e-06	9.23e-06	0.835611	0.364196	0.692146	0.174
Blautia	0.0291897	0.017041	0.031707	0.0181488	0.0474316	0.82831	0.931703	0.5769
Bordetella	8.21e-07	2.27e-06	1.03e-06	2.13e-06	0.100687	0.752073	0.912377	0.2159
Bosea	2.98e-08	6.5e-08	3.79e-08	1.22e-07	0.0909418	0.763992	0.920003	0.71
Bowdeniella	8.08e-09	2.66e-08	3.07e-08	1.07e-07	4.61611	0.0355866	0.25257	0.6306
Brachybacterium	1.06e-07	3.73e-07	1.95e-07	6.45e-07	2.46954	0.121162	0.437581	0.6815
Brachyspira	1.92e-06	4.18e-06	1.43e-06	2.57e-06	0.871689	0.35411	0.685981	0.4609
Brevibacillus	1.33e-06	4.02e-06	2.29e-06	7.65e-06	0.622804	0.433015	0.745232	0.102
Brevibacterium	1.25e-07	4.49e-07	8.59e-09	4.6e-08	15.1614	0.000244158	0.0139868	0.3762
Breznakiella	5.98e-07	9.07e-07	6.1e-07	7.54e-07	0.0805412	0.777511	0.923798	0.5008
Brooklawnia	1.83e-08	7.34e-08	1.6e-07	5.07e-07	0.0498682	0.824027	0.931067	0.2088
Brucella	1.24e-07	2.87e-07	7.69e-08	1.69e-07	4.39695	0.040089	0.274798	0.09421
Bulleidia	3.54e-07	4.69e-07	2.95e-07	6.76e-07	4.94156	0.0298733	0.232606	0.0505
Bullifex	2.31e-06	8.27e-06	2.06e-06	7.35e-06	1.12459	0.293046	0.661304	0.9387
Burkholderia	1.09e-06	3.48e-06	1.04e-06	3.6e-06	0.120513	0.729654	0.908031	0.8625
Butyribacter	1.03e-05	2.04e-05	1.05e-05	2.32e-05	0.435797	0.511603	0.80374	0.8929
Butyricicoccus	0.000569351	0.000405148	0.000564996	0.000428973	0.227465	0.635087	0.857474	0.8625
Butyricimonas	0.000183825	0.000438868	0.000114094	0.000240899	0.00097789	0.975154	0.995155	0.5382
Butyrivibrio	9.23e-05	5.07e-05	0.000136851	6.84e-05	7.68377	0.0073473	0.130676	0.006426
Caeruleovirus	7e-07	2.49e-06	7.47e-07	2.89e-06	0.0645858	0.80023	0.92717	0.9795
Caldanaerobacter	1.78e-07	2.53e-07	2.94e-07	7.04e-07	0.0829117	0.77435	0.923798	0.534
Caldanaerobius	4.63e-08	1.29e-07	4.76e-08	1.66e-07	3.4964	0.0662256	0.333532	0.9847
Caldibacillus	1.08e-06	3.75e-06	2.99e-07	8.03e-07	0.214652	0.644768	0.860857	0.7828
Caldicellulosiruptor	1.41e-06	2.48e-06	7.08e-07	1.44e-06	0.421375	0.518649	0.80374	0.9744
Caldicoprobacter	4.49e-07	9.29e-07	5.69e-07	1.42e-06	0.0399056	0.842319	0.933466	0.3329
Caldisalinibacter	5.69e-08	2.54e-07	7.44e-08	2.52e-07	0.80132	0.374161	0.703455	0.9387
Calditerricola	5.39e-08	2.31e-07	2.95e-08	1.19e-07	2.90927	0.0930773	0.388792	0.8726
Calidifontibacillus	1.45e-08	3.83e-08	3.44e-08	8.51e-08	2.41812	0.125029	0.437581	0.734
Caloramator	5.65e-07	9.25e-07	7.31e-07	1.56e-06	0.845287	0.361452	0.69179	0.8878
Caloranaerobacter	1.29e-05	2.54e-05	5.16e-05	9.49e-05	1.98826	0.16352	0.506343	0.1335
Calothrix	1.51e-07	5.22e-07	3.4e-08	1.57e-07	12.3895	0.000815386	0.043596	0.4009
Caminicella	8.23e-08	3.9e-07	7.65e-08	2.51e-07	1.34419	0.250743	0.630394	0.4081
Campylobacter	1.99e-05	2.55e-05	2.79e-05	4.07e-05	0.2823	0.597096	0.850934	0.8929
Candidatus Accumulibacter	1.07e-07	4.7e-07	1.12e-07	5.14e-07	6.52578	0.0131021	0.164185	0.8424
Candidatus Amulumruptor	7.5e-06	2.27e-05	4.45e-05	0.000149399	2.51752	0.117675	0.432914	0.6862
Candidatus Borkfalkia	2.29e-07	6.25e-07	2.79e-07	7.53e-07	0.508416	0.478501	0.792952	0.8625
Candidatus Competibacter	6.14e-07	8.19e-07	3.45e-07	6.24e-07	2.71465	0.10449	0.404837	0.1352
Candidatus Formimonas	7.88e-07	1.76e-06	2.56e-06	6.46e-06	0.0401973	0.841752	0.933466	0.3525
Candidatus Galacturonibacter	1.78e-07	4.17e-07	2.4e-07	4.71e-07	3.38096	0.0707439	0.343858	0.2785
Candidatus Hakubanella	3.82e-07	8.16e-07	3.3e-07	5.5e-07	0.0300612	0.862916	0.942554	0.4806
Candidatus Hoaglandella	4.67e-07	1.88e-06	7.61e-08	2.25e-07	0.001763	0.966643	0.990976	0.3693
Candidatus Izimaplasma	4.01e-08	1.42e-07	1.13e-07	2.33e-07	7.84583	0.00678536	0.129568	0.1455
Candidatus Kentron	2.98e-07	1.08e-06	5.02e-08	1.58e-07	1.27441	0.26329	0.641654	0.7926
Candidatus Microthrix	7.16e-08	1.65e-07	3.8e-08	1.32e-07	1.34583	0.250456	0.630394	0.4081
Candidatus Minimicrobia	1.41e-06	1.63e-06	7.52e-07	7.37e-07	3.71137	0.0586299	0.313474	0.03716
Candidatus Moduliflexus	1e-08	4.19e-08	2.42e-08	6.08e-08	6.77039	0.0115775	0.152215	0.534
Candidatus Nanogingivalis	3.3e-08	6.94e-08	1.67e-08	8.27e-08	5.78221	0.0191893	0.181646	0.193
Candidatus Nanosynbacter	2.9e-06	3.84e-06	1.47e-06	1.52e-06	1.95528	0.167001	0.513161	0.09676
Candidatus Nanosynsacchari	3.96e-07	1.01e-06	1.77e-07	2.33e-07	0.915343	0.342417	0.685981	0.6035
Candidatus Nitrotoga	6.26e-08	1.52e-07	4.72e-08	1.62e-07	0.330815	0.567261	0.826866	0.5424
Candidatus Saccharimonas	7.04e-07	1.05e-06	4.33e-07	1.02e-06	3.44309	0.0682717	0.337987	0.0505
Candidatus Soleaferrea	3.78e-06	6.81e-06	3.93e-06	8.48e-06	0.144947	0.704713	0.891451	0.7004
Candidatus Stoquefichus	1.47e-05	1.15e-05	2.71e-05	4.52e-05	0.00709265	0.933155	0.979184	0.6675
Canibacter	5.62e-08	2.33e-07	1.68e-08	7.59e-08	0.538927	0.465645	0.784553	0.534
Capillibacterium	6.54e-08	1.85e-07	2.13e-07	5.12e-07	5.61362	0.0209493	0.188779	0.1602
Capnocytophaga	2.03e-07	4.95e-07	2.86e-07	1.22e-06	0.428121	0.515333	0.80374	0.4609
Caproicibacter	8.22e-07	7.68e-07	8.65e-07	9.09e-07	0.0818456	0.775765	0.923798	0.8224
Caproicibacterium	1.15e-07	3.18e-07	2.94e-07	1.02e-06	0.81173	0.371096	0.701931	0.7976
Caproiciproducens	6.53e-06	7.68e-06	7.6e-06	9.8e-06	0.0699179	0.792333	0.92717	0.7729
Carboxydothermus	2.39e-06	5.37e-06	1.61e-06	5.43e-06	7.01208	0.0102539	0.140429	0.07784
Cardiobacterium	3.81e-08	1.19e-07	1.71e-08	6.37e-08	0.919721	0.341273	0.685968	0.4009
Carnobacterium	1.21e-06	2.54e-06	5.54e-06	2.25e-05	0.425528	0.516603	0.80374	0.1997
Catenibacillus	6.39e-06	7.81e-06	1.68e-05	5.37e-05	0.0152244	0.9022	0.958363	0.7631
Catenibacterium	0.000490967	0.00159924	0.00017412	0.000127139	5.24504	0.0254239	0.212151	0.1844
Catenisphaera	1.04e-06	5.34e-06	1.84e-06	5.44e-06	0.247086	0.620893	0.852346	0.29
Catonella	1.13e-05	1.2e-05	9.89e-06	1.02e-05	0.0552184	0.814994	0.931067	0.8025
Cellulomonas	4.29e-07	6.86e-07	4.36e-07	6.5e-07	0.127385	0.722371	0.902401	0.8125
Cellulosilyticum	5.19e-06	9.86e-06	3.93e-06	3.68e-06	1.9115	0.171757	0.521776	0.7976
Cellulosimicrobium	7.33e-08	2.16e-07	8.98e-08	2.21e-07	1.16913	0.283768	0.657752	0.4378
Ceratobasidium	3.57e-08	1.01e-07	3.03e-08	1.04e-07	9.7891	0.00267483	0.0858084	0.8424
Cetobacterium	6.32e-06	2.44e-05	0.000103076	0.000587292	0.00691199	0.934009	0.979184	0.2673
Chitinophaga	8.37e-05	0.0002289	4.99e-05	0.000161637	2.86576	0.0955025	0.392785	0.6862
Chlamydia	1.5e-05	2.39e-05	5.71e-05	0.000166221	0.0401896	0.841766	0.933466	0.8525
Chloroflexus	2.71e-08	5.86e-08	1.44e-08	3.43e-08	3.40256	0.0698737	0.341699	0.8025
Christensenella	1.28e-05	1.78e-05	2.31e-05	8.07e-05	0.0544457	0.816269	0.931067	0.9642
Chryseobacterium	2.54e-05	4.24e-05	2.55e-05	4e-05	0.0344211	0.853419	0.938652	0.9438
Citrobacter	0.000152906	0.000551105	0.000928541	0.00404709	0.0188229	0.89132	0.954461	0.7926
Clavibacter	1.79e-07	5.06e-07	9.32e-10	5.35e-09	0.449061	0.50527	0.800843	0.2729
Cloacibacillus	1.55e-06	2.88e-06	1.74e-06	4.24e-06	4.47521	0.0384147	0.267901	0.2065
Clostridiisalibacter	9.4e-07	5.2e-06	2.48e-07	1.06e-06	9.06604	0.00376403	0.0973791	0.434
Clostridioides	0.00146453	0.000709338	0.00140831	0.000423004	0.0995042	0.753485	0.912377	0.7436
Clostridium	0.0169898	0.0100036	0.0208862	0.0132104	0.433572	0.512679	0.80374	0.3659
Cohnella	1.02e-06	1.85e-06	1.08e-06	3.62e-06	1.86076	0.177468	0.53499	0.8374
Colibacter	7.47e-07	2.36e-06	5.92e-08	2.01e-07	0.153823	0.696253	0.890582	0.3426
Colidextribacter	2.59e-05	3.92e-05	2e-05	2.98e-05	0.107488	0.744127	0.912377	0.6489
Collinsella	0.0061507	0.0102688	0.0119012	0.0138367	2.39996	0.126428	0.438941	0.08455
Colwellia	1.41e-08	4.47e-08	2.8e-08	1.18e-07	2.5701	0.113984	0.423899	0.5682
Comamonas	4.27e-06	2.01e-05	1.18e-06	1.97e-06	1.72813	0.193492	0.562249	0.2842
Companilactobacillus	9.05e-06	4.01e-05	2.22e-06	4.66e-06	0.496145	0.483836	0.79843	0.8025
Coprobacillus	0.00238144	0.00215684	0.0021906	0.00173255	0.000218629	0.98825	0.997374	0.9336
Coprobacter	2.14e-05	3.95e-05	7.71e-06	1.24e-05	1.11107	0.29594	0.661304	0.1802
Coprococcus	0.00611639	0.00720649	0.0174836	0.0251418	3.95101	0.0512642	0.298388	0.007216
Corallococcus	9.47e-08	4.23e-07	4.65e-08	1.63e-07	0.743618	0.391828	0.716151	0.8424
Coriobacterium	7.17e-09	2.29e-08	8.01e-07	2.62e-06	0.939512	0.33617	0.683268	0.1047
Corynebacterium	2.83e-05	6.03e-05	5.14e-05	0.000161096	0.276236	0.601054	0.850934	0.8929
Crassaminicella	7.2e-07	1.48e-06	1e-06	2.26e-06	2.33155	0.131861	0.446214	0.2842
Crenothrix	3.64e-06	6.47e-06	4.82e-06	1.3e-05	0.715832	0.400768	0.722283	0.7778
Cricetibacter	1.24e-07	2.92e-07	4e-08	1.19e-07	1.05781	0.307712	0.666469	0.8125
Criibacterium	1.13e-06	4.07e-06	5.39e-07	2e-06	2.83241	0.0974091	0.394556	0.05854
Cronobacter	0.00102098	0.00585178	1.5e-06	2.47e-06	6.53928	0.0130127	0.164185	0.2729
Cryptobacterium	5.21e-05	0.000220126	3.91e-05	0.000124764	6.03537	0.0168351	0.176972	0.6582
Cuneatibacter	8.46e-06	9.28e-06	7.04e-06	1.03e-05	0.436542	0.511244	0.80374	0.3938
Cupidesulfovibrio	2.62e-07	7.12e-07	8.8e-08	2.88e-07	3.79026	0.0560854	0.30599	0.5008
Cupriavidus	2.21e-05	2.69e-05	2.37e-05	3.47e-05	0.000129494	0.990957	0.998427	0.6768
Curtobacterium	7.84e-08	2.8e-07	7.36e-08	2.05e-07	1.20828	0.275924	0.648946	0.5682
Curvibacter	1.75e-05	3.16e-05	4.29e-06	5.69e-06	3.82945	0.0548661	0.30542	0.09936
Cuspidothrix	1.1e-07	4.29e-07	2.16e-08	6.29e-08	0.221941	0.639219	0.86008	1
Cutibacterium	1.27e-07	4.71e-07	1.13e-07	2.88e-07	0.724192	0.398047	0.720618	0.8025
Cytobacillus	1.47e-07	3.74e-07	1.83e-07	5.73e-07	1.02648	0.314925	0.671727	0.4531
Dakarella	4.33e-06	2.34e-05	3.38e-07	9.55e-07	0.0339645	0.854384	0.938652	0.3797
Defluviitalea	1.25e-06	2.25e-06	1.57e-06	4.16e-06	3.28825	0.0746179	0.347702	0.3329
Dehalobacter	7.69e-07	2.22e-06	4.35e-07	8.18e-07	0.331112	0.567088	0.826866	0.9744
Dehalobacterium	1.9e-07	4.04e-07	1.79e-07	3.87e-07	0.701204	0.405596	0.722926	0.434
Dehalococcoides	6.33e-07	1.16e-06	1.04e-06	2.1e-06	0.0503359	0.823218	0.931067	0.8828
Dehalogenimonas	4.77e-07	1.7e-06	3.34e-07	9.73e-07	2.56744	0.114167	0.423899	0.8525
Deinococcus	2.34e-07	7.75e-07	1.48e-07	3.49e-07	4.06259	0.048183	0.296443	0.5595
Demequina	5.36e-08	2.23e-07	4.58e-08	1.05e-07	2.67019	0.107312	0.410796	0.6125
Denitrobacterium	7.88e-07	2.09e-06	3.13e-06	1.53e-05	0.369947	0.545255	0.823478	0.8625
Denitrovibrio	1.02e-07	3.4e-07	1.9e-07	9.23e-07	1.25717	0.266511	0.643801	0.9285
Dermatophilus	7.37e-09	3.07e-08	1.88e-08	4.84e-08	24.9788	5.03e-06	0.00134523	0.534
Desnuesiella	2.15e-07	6.18e-07	1.16e-07	2.68e-07	5.92012	0.0178663	0.176972	0.7004
Desulfallas	1.8e-08	6.37e-08	3.52e-07	1.69e-06	6.16634	0.0157392	0.173725	0.3728
Desulfatibacillum	3.36e-07	8.29e-07	2.89e-08	9.7e-08	4.04616	0.0486238	0.296443	0.4531
Desulfitibacter	9.98e-08	5.27e-07	3.68e-08	1.14e-07	0.062624	0.803223	0.92717	0.9898
Desulfitobacterium	6.75e-06	7.39e-06	6.44e-06	5.93e-06	0.313717	0.577426	0.832772	0.7926
Desulfobulbus	2.34e-07	1.16e-06	4.07e-07	1.17e-06	0.180778	0.672178	0.874753	0.6125
Desulfococcus	4.84e-06	1.04e-05	1.31e-06	2.14e-06	3.80188	0.0557209	0.30599	0.3832
Desulfocurvibacter	5.22e-08	1.45e-07	5.41e-10	3.11e-09	0.74226	0.392258	0.716151	0.2785
Desulfofarcimen	5.42e-07	2.36e-06	2.72e-07	7.04e-07	0.00603218	0.938343	0.981028	1
Desulfomicrobium	5.22e-07	1.97e-06	1.88e-07	6.24e-07	3.87586	0.0534595	0.301933	0.8676
Desulfonema	4.72e-08	1.86e-07	4.12e-08	9.05e-08	3.28683	0.0746792	0.347702	0.5595
Desulfosarcina	3.81e-06	6.01e-06	1.64e-06	2.95e-06	3.65453	0.0605413	0.316025	0.4454
Desulfoscipio	1.49e-08	6.09e-08	9.97e-08	3.56e-07	0.698327	0.406556	0.722926	0.2959
Desulfosporosinus	3.16e-06	4.69e-06	4.97e-06	6.11e-06	0.477436	0.492165	0.800642	0.0757
Desulfotomaculum	1.38e-05	1.37e-05	2.11e-05	2.5e-05	0.717772	0.400134	0.722283	0.3867
Desulfovibrio	0.000137704	0.000422821	5.65e-05	0.000212432	0.14294	0.706667	0.891634	0.102
Desulfuribacillus	1e-07	3.29e-07	1.23e-06	3.42e-06	0.00560269	0.940574	0.981028	0.4378
Desulfurispora	2.49e-08	1.32e-07	3.67e-09	1.34e-08	4.09983	0.0471996	0.296443	0.8625
Desulfuromonas	8.68e-08	1.92e-07	1.26e-07	3.22e-07	0.0705601	0.791404	0.92717	0.8625
Dethiobacter	7.32e-08	3.21e-07	3.76e-08	1.24e-07	5.44807	0.0228455	0.194916	0.6582
Dethiosulfatibacter	2.94e-07	6.48e-07	2.34e-07	6.27e-07	0.145785	0.703902	0.891451	0.1844
Dethiosulfovibrio	4.41e-07	2.4e-06	1.56e-07	4.43e-07	2.42021	0.124869	0.437581	0.1565
Devosia	4.18e-09	1.18e-08	3.35e-08	1.12e-07	0.456637	0.501713	0.800843	0.6351
Dialister	0.00193208	0.00368314	0.000423817	0.00120058	4.80571	0.0321287	0.24077	0.07361
Diaphorobacter	1.09e-07	3.22e-07	1.03e-07	2.84e-07	0.184132	0.669333	0.873254	0.3728
Dickeya	1.35e-06	2.73e-06	3.65e-07	9.79e-07	0.637529	0.427655	0.744714	0.509
Dictyobacter	7.12e-08	1.22e-07	6.03e-08	1.06e-07	0.0438449	0.834829	0.933466	0.6675
Dielma	1.2e-05	2.39e-05	1.26e-05	1.92e-05	1.50921	0.223903	0.604614	0.4265
Dolosigranulum	4.35e-06	1.27e-05	8.6e-07	1.97e-06	1.32728	0.253712	0.631917	0.09172
Donghicola	4.91e-07	1.18e-06	3.11e-07	5.34e-07	0.952672	0.332833	0.683268	0.7828
Dorea	0.0155086	0.0134048	0.0186444	0.0156706	0.626157	0.431785	0.744714	0.3867
Drancourtella	2.13e-05	4.83e-05	4.66e-05	8.47e-05	0.759365	0.386889	0.713299	0.0307
Dubosiella	5.76e-08	3.04e-07	8.15e-07	4.15e-06	5.93421	0.0177368	0.176972	0.6306
Duncaniella	1.97e-06	7.12e-06	2.88e-07	9.41e-07	1.50283	0.224873	0.605196	0.7436
Duodenibacillus	1.33e-06	3.12e-06	1.32e-06	3.23e-06	0.165455	0.685584	0.882566	0.6582
Dyadobacter	8.55e-07	2.99e-06	6.74e-07	9.24e-07	0.176753	0.675632	0.875375	0.2842
Dyella	5.51e-08	1.77e-07	3.23e-08	1.51e-07	0.271651	0.604083	0.850934	0.5424
Dysgonomonas	1.14e-05	2.45e-05	7.76e-06	1.5e-05	1.64997	0.203742	0.57442	0.2673
Dysosmobacter	7.87e-05	0.000109539	7.6e-05	0.000129428	0.0402084	0.84173	0.933466	0.7534
Ectobacillus	2.54e-08	1.06e-07	3.6e-08	8.42e-08	0.39629	0.531324	0.817893	0.5256
Edwardsiella	2.16e-07	3.42e-07	3.92e-07	5.19e-07	0.0895418	0.765761	0.920405	0.4846
Eggerthella	0.00193542	0.00232379	0.00141071	0.00190263	2.07364	0.154894	0.491725	0.1802
Eggerthia	1.38e-07	4.49e-07	3.02e-08	1.13e-07	2.75502	0.102	0.404837	0.06572
Eisenbergiella	0.00010346	8.57e-05	0.000121547	9.64e-05	0.141543	0.708036	0.891634	0.4081
Ellagibacter	6.43e-07	9.91e-07	1.42e-06	3.16e-06	0.103604	0.74863	0.912377	0.8828
Emergencia	1.57e-05	6.24e-05	2.61e-05	9.77e-05	0.00300888	0.956432	0.986049	0.049
Endozoicomonas	2.95e-07	4.52e-07	6.03e-07	2.06e-06	0.0252693	0.874215	0.94597	0.6397
Enorma	2.1e-05	7.8e-05	1.26e-05	2.59e-05	0.630178	0.430318	0.744714	0.3394
Enterobacter	0.00207855	0.00546028	0.000298818	0.000787439	1.69183	0.198173	0.566765	0.02207
Enterocloster	0.00249181	0.00448837	0.00124413	0.00186627	2.28109	0.13604	0.458419	0.0536
Enterococcus	0.00102933	0.00245653	0.0077898	0.0376107	0.0248718	0.875199	0.94597	0.5256
Enterorhabdus	1.82e-06	5.33e-06	3.48e-06	4.64e-06	0.0234476	0.878796	0.946662	0.05126
Enteroscipio	1.95e-06	2.22e-06	2.16e-06	3.82e-06	0.267739	0.606694	0.850934	0.5639
Epulopiscium	3.63e-06	3.98e-06	3.3e-06	4.31e-06	0.257834	0.613414	0.852346	0.6957
Ereboglobus	7.67e-09	3.54e-08	1.08e-08	4.21e-08	0.147427	0.70232	0.891451	0.6768
Erysipelatoclostridium	0.00298803	0.00438131	0.00271226	0.00648607	1.05425	0.308519	0.666469	0.5946
Erysipelothrix	1.23e-06	2.7e-06	5.36e-07	1.25e-06	0.119934	0.730279	0.908031	0.2785
Escherichia	0.0231159	0.0562769	0.00452982	0.00834373	3.48809	0.0665401	0.333532	0.102
Ethanoligenens	2.09e-07	5.01e-07	1.92e-07	4.39e-07	0.193374	0.661652	0.869623	0.71
Eubacterium	0.0121899	0.00783806	0.0138204	0.0120614	3.15e-05	0.995537	0.999355	0.9234
Evansella	6.07e-08	2.31e-07	1.17e-07	2.55e-07	0.0931735	0.761203	0.918023	0.2564
Evtepia	0.000156442	0.000193038	0.000284893	0.000324193	1.08933	0.300671	0.661304	0.1602
Exiguobacterium	3.16e-07	5e-07	4.82e-07	1.02e-06	0.00176043	0.966667	0.990976	0.9847
Extibacter	1.41e-05	2.11e-05	7.34e-06	9.4e-06	3.0811	0.0841465	0.366854	0.09172
Facklamia	3.93e-07	2.03e-06	9.45e-08	2.41e-07	1.22134	0.273368	0.648644	0.5424
Faecalibacillus	0.00095079	0.00101129	0.000895101	0.000793669	0.00757095	0.930943	0.978527	0.8726
Faecalibacterium	0.0250016	0.021912	0.0237447	0.0243676	0.00423774	0.948305	0.985157	0.8324
Faecalibaculum	1.71e-06	5.46e-06	1.86e-06	2.82e-06	0.154685	0.695447	0.890582	0.2406
Faecalicatena	0.00071481	0.000945682	0.000673548	0.000694697	0.188907	0.665337	0.871251	0.9336
Faecalicoccus	3.11e-05	7.46e-05	6.25e-05	0.000173984	0.0284881	0.866516	0.942938	0.4609
Faecalimonas	0.000337063	0.000553178	0.000455329	0.00100092	1.6428	0.204714	0.57442	0.9949
Faecalitalea	1.65e-05	2.48e-05	7.82e-05	0.000355448	0.116815	0.733671	0.908031	0.6035
Falcatimonas	2.46e-05	5.88e-05	1.17e-05	2.38e-05	0.00841773	0.927194	0.977148	0.3525
Fannyhessea	8.25e-07	4.24e-06	3.57e-07	1.13e-06	7.1512	0.00956522	0.134751	0.8224
Fastidiosipila	1.93e-07	5.84e-07	7.8e-08	2.24e-07	0.0624634	0.80347	0.92717	0.4154
Ferrovum	4.89e-07	9.08e-07	1.22e-06	2.5e-06	1.99203	0.163128	0.506343	0.09806
Fervidicella	1.58e-08	5.32e-08	3.28e-08	9.58e-08	1.64185	0.204843	0.57442	0.6628
Fibrobacter	2.11e-06	3.95e-06	2.29e-06	3.76e-06	0.252415	0.617159	0.852346	0.6582
Fictibacillus	4.9e-07	2.49e-06	7.63e-10	4.38e-09	0.245909	0.621724	0.852346	0.2729
Filifactor	5.84e-06	3.33e-05	9.25e-07	3.46e-06	1.18203	0.281152	0.653576	0.142
Finegoldia	2.18e-06	5.61e-06	2.47e-06	5.08e-06	4.32089	0.0417919	0.279309	0.7729
Flammeovirga	1.06e-08	4.23e-08	6.96e-08	2.16e-07	8.67448	0.00453929	0.107074	0.2842
Flavobacterium	6.18e-06	7.57e-06	9.71e-06	1.18e-05	2.88116	0.0946365	0.392785	0.08455
Flavonifractor	0.000883466	0.00107762	0.000550863	0.000794379	5.5405	0.0217653	0.191822	0.1641
Flexilinea	1.2e-06	3.32e-06	1.6e-06	2.91e-06	1.10131	0.298052	0.661304	0.07784
Flintibacter	1.03e-05	2.06e-05	7.6e-06	1.14e-05	0.102046	0.750462	0.912377	0.5008
Floccifex	4.93e-07	7.22e-07	3.22e-06	1.53e-05	0.98864	0.32394	0.67937	0.7243
Fluviicoccus	1.45e-07	5.8e-07	1.73e-07	5.09e-07	3.41375	0.0694273	0.341599	0.6862
Fournierella	2.76e-05	8.43e-05	2.35e-05	3.2e-05	1.22553	0.272556	0.648644	0.4609
Francisella	1.29e-07	3.46e-07	1.63e-08	5.08e-08	0.48139	0.490385	0.800642	0.4687
Fretibacterium	2.38e-07	4.62e-07	2.43e-07	6.66e-07	0.358373	0.551592	0.823478	0.9183
Frisingicoccus	7.5e-06	8.36e-06	0.000148411	0.000597647	2.07133	0.15512	0.491725	0.04613
Fructilactobacillus	5.05e-08	1.8e-07	4.39e-07	1.61e-06	1.38002	0.24459	0.625538	0.6489
Fructobacillus	3.57e-06	1.74e-05	6.52e-07	1.44e-06	1.35176	0.249426	0.630394	0.7534
Fusibacter	6.14e-07	8.66e-07	1.16e-06	2.72e-06	0.903984	0.345407	0.685981	0.903
Fusicatenibacter	0.00222267	0.00163835	0.00227766	0.00201078	0.0023816	0.961234	0.988346	0.7926
Fusobacterium	0.00124212	0.00435449	0.000869443	0.00217958	2.34631	0.130667	0.444046	0.4846
Galactobacillus	6.01e-07	1e-06	5.36e-07	1.34e-06	0.0559334	0.813822	0.931067	0.7926
Gallalistipes	1.28e-07	5.63e-07	1.14e-07	5.12e-07	0.577839	0.450042	0.766313	0.9898
Gallibacter	2.3e-06	6.16e-06	3.62e-06	6.73e-06	0.762733	0.385845	0.713299	0.6675
Gallibacterium	3.49e-06	1.03e-05	1.42e-06	7.31e-06	3.46833	0.0672944	0.335218	0.6489
Garciella	5.97e-08	1.19e-07	1.81e-07	4.45e-07	0.74102	0.392651	0.716151	0.4687
Gardnerella	1.37e-05	6.04e-05	2.34e-06	3.79e-06	0.216511	0.643341	0.860857	0.903
Gemella	1.9e-05	4.2e-05	2.42e-05	0.000105525	0.202274	0.65446	0.868239	0.05203
Gemmiger	0.00371816	0.0049295	0.00603708	0.00904068	0.00435671	0.947586	0.985157	0.734
Geobacillus	3.24e-05	0.000110224	2.8e-05	8.23e-05	5.75114	0.0195015	0.181646	0.6125
Geoglobus	4.82e-09	1.94e-08	4.59e-08	1.06e-07	1.30662	0.257402	0.636297	0.2618
Geosporobacter	5.83e-07	1.43e-06	5.32e-07	1.46e-06	0.267431	0.606901	0.850934	0.6125
Gilliamella	4.94e-07	1.04e-06	1.88e-06	8.73e-06	0.45471	0.502613	0.800843	0.9847
Gimesia	3.5e-08	1.45e-07	5.83e-08	1.56e-07	0.331793	0.56669	0.826866	0.6582
Gordonibacter	0.000255185	0.000817713	0.000137728	0.00019049	1.30598	0.257517	0.636297	0.9234
Gottschalkia	6.16e-07	2.13e-06	3.07e-07	5.09e-07	0.0636072	0.801717	0.92717	0.8525
Gracilibacillus	3.12e-08	1.5e-07	8.17e-08	2.47e-07	0.208937	0.649199	0.863446	0.3019
Gracilibacter	6.4e-07	1.38e-06	3.08e-07	5.54e-07	1.20025	0.277509	0.650221	0.71
Granulicatella	1.08e-05	1.6e-05	5.87e-06	6.36e-06	2.72931	0.103578	0.404837	0.2305
Grimontia	2.85e-08	1.14e-07	3.03e-08	1.2e-07	8.61363	0.00467404	0.107102	0.5509
Gulosibacter	3.37e-08	1.4e-07	2.76e-08	7.08e-08	2.76334	0.101495	0.404837	0.5682
Haemophilus	0.000115112	0.000355514	0.000265795	0.000827807	0.390171	0.534502	0.819637	0.9847
Halanaerobium	1.12e-08	3.78e-08	6.08e-08	2.54e-07	1.47747	0.228779	0.611602	0.8224
Hallella	2.86e-06	1.09e-05	4.67e-07	1.64e-06	6.92744	0.0106983	0.143	0.8025
Halobacillus	1.03e-06	3.6e-06	5.85e-07	2.32e-06	5.82205	0.0187968	0.181626	0.2207
Haloimpatiens	5.08e-07	8.87e-07	4.1e-07	6.88e-07	0.508325	0.47854	0.792952	0.617
Halolactibacillus	2.45e-07	1.32e-06	1.25e-07	4.43e-07	7.59965	0.00765806	0.130676	0.1047
Halomonas	1.63e-07	6.13e-07	5.56e-08	1.54e-07	1.21504	0.274597	0.648946	0.954
Haploplasma	5.19e-07	2.32e-06	1.38e-07	3.73e-07	3.34823	0.0720858	0.346184	0.2019
Harryflintia	1.04e-06	1.74e-06	8.79e-07	1.25e-06	0.686111	0.410667	0.723858	0.534
Hathewaya	4.53e-07	7.68e-07	2.9e-07	5.06e-07	0.00299374	0.956541	0.986049	0.6582
Helcococcus	2.24e-06	1.1e-05	7.01e-07	3.54e-06	0.873914	0.353501	0.685981	0.9949
Helicobacter	3.46e-06	1.08e-05	6.1e-06	1.5e-05	0.366838	0.546944	0.823478	0.626
Heliomicrobium	2.77e-07	4.34e-07	2.54e-07	3.91e-07	0.00314634	0.955449	0.986049	0.7828
Heliophilum	1.04e-07	3.05e-07	8.55e-08	2.84e-07	0.0035892	0.95242	0.986049	0.8324
Heliorestis	5.63e-07	7.44e-07	4.35e-07	5.93e-07	1.70515	0.196441	0.566765	0.6957
Herbinix	9.06e-07	1.96e-06	7.03e-07	1.67e-06	4.32097	0.04179	0.279309	0.4154
Hespellia	1.5e-05	2.65e-05	1.09e-05	9.56e-06	1.79e-06	0.998936	0.999403	0.6306
Holdemanella	0.00240997	0.0094421	0.00188365	0.00649035	10.4101	0.00200293	0.0698414	0.4454
Holdemania	0.000168089	0.000210136	0.000196329	0.000240433	0.0292986	0.864649	0.942554	0.4081
Holophaga	7.47e-08	3.11e-07	7.1e-08	1.98e-07	16.2218	0.000156181	0.0104381	0.2207
Hornefia	3.9e-06	4.99e-06	3.99e-06	6.29e-06	3.04e-05	0.995617	0.999355	0.7926
Hungatella	0.000468043	0.000936784	0.00023424	0.000228142	4.84927	0.0313862	0.23747	0.2618
Hydrogeniiclostidium	1.39e-05	4.67e-05	6.45e-06	1.16e-05	0.968976	0.328762	0.679554	0.4926
Hydrogenispora	2.29e-07	1.04e-06	7.5e-08	1.56e-07	1.34552	0.25051	0.630394	0.3329
Hydrogenoanaerobacterium	6.32e-05	0.000117004	5.52e-05	0.000123035	0.450565	0.50456	0.800843	0.1887
Hydrogenophaga	1.65e-07	3.02e-07	1.99e-07	3.32e-07	0.0490672	0.825422	0.931067	0.4609
Hymenobacter	3.23e-08	1.08e-07	1.54e-07	7.78e-07	3.26636	0.0755666	0.348301	0.8324
Hyphomicrobium	2.19e-06	3.51e-06	2.45e-06	4.21e-06	0.05434	0.816444	0.931067	0.6215
Ideonella	2.1e-07	4.36e-07	4.54e-08	1.09e-07	1.25085	0.267706	0.644745	0.3625
Inconstantimicrobium	1.29e-06	1.42e-06	1.34e-06	1.33e-06	0.0474996	0.828188	0.931703	0.9744
Intestinibacillus	3.15e-05	3.66e-05	1.9e-05	2.09e-05	2.91629	0.0926924	0.388792	0.2458
Intestinibacter	0.000271	0.000512415	0.000211509	0.000412866	0.000203325	0.988669	0.997374	0.8125
Intestinibaculum	9.68e-06	1.03e-05	8.8e-06	7.81e-06	0.0262889	0.871724	0.94476	0.9438
Intestinimonas	5.32e-05	5.75e-05	5.33e-05	5.9e-05	0.542462	0.464192	0.783751	0.903
Isoptericola	2.14e-07	5.71e-07	2.15e-07	5.48e-07	1.84943	0.178775	0.53499	0.8025
Janthinobacterium	1.67e-07	7.34e-07	3.23e-07	1.08e-06	0.107714	0.743868	0.912377	0.5424
Jeotgalibaca	2.52e-07	8.89e-07	1.32e-07	1.92e-07	0.315178	0.576544	0.832772	0.4191
Johnsonella	1.14e-06	6.46e-06	6.8e-08	2.42e-07	0.738144	0.393566	0.716151	0.7147
Kallipyga	3.28e-07	7.52e-07	2.08e-07	4.74e-07	2.04562	0.157665	0.495872	0.8475
Kandleria	1.48e-07	4.51e-07	2.94e-07	6.49e-07	0.0810279	0.776858	0.923798	0.3426
Kineothrix	1.2e-05	1.64e-05	1.19e-05	1.06e-05	0.290459	0.591857	0.847544	0.5595
Kitasatospora	7.54e-08	1.74e-07	4.57e-08	1.76e-07	17.3199	9.91e-05	0.00908663	0.4081
Klebsiella	0.00623536	0.0146205	0.00104608	0.00164311	2.49857	0.119039	0.435932	0.4009
Kocuria	1.18e-07	3.36e-07	1.01e-07	2.58e-07	0.0460163	0.83085	0.933252	0.7582
Komagataeibacter	1.93e-05	3.06e-05	2.73e-05	6.25e-05	0.0393188	0.843467	0.933466	0.8025
Kosakonia	6.68e-07	2.66e-06	2.17e-07	6.89e-07	3.12319	0.0821067	0.361811	0.4191
Kouleothrix	1.35e-08	4.58e-08	1.57e-08	5.48e-08	1.39726	0.241696	0.62328	0.5769
Kribbella	7.87e-07	2.92e-06	1.31e-06	5.05e-06	1.09275	0.299921	0.661304	0.3459
Ktedonobacter	1.08e-07	2.77e-07	1.13e-08	3.95e-08	1.07894	0.302968	0.661304	0.1802
Kytococcus	4.56e-07	5.31e-07	5.85e-07	1.08e-06	0.0232201	0.879381	0.946662	0.2537
Lachnoanaerobaculum	5.09e-06	7.24e-06	6.38e-06	1.35e-05	0.0789575	0.779651	0.92497	0.8676
Lachnobacterium	2.52e-06	7.14e-06	4.93e-06	1.22e-05	0.0383863	0.84531	0.9338	0.8224
Lachnoclostridium	0.000858412	0.00098329	0.000737741	0.00107403	0.655529	0.421239	0.73692	0.3867
Lachnospira	0.00169133	0.00224602	0.0030708	0.00646095	1.97626	0.164776	0.508272	0.9234
Lachnotalea	1.31e-05	1.14e-05	1.27e-05	1.25e-05	0.000204342	0.988641	0.997374	0.8525
Lacrimispora	0.000130191	0.000103785	0.000152789	0.000102917	0.936746	0.336876	0.683268	0.1844
Lacticaseibacillus	2.78e-05	3.73e-05	5.3e-05	0.000116941	5.74278	0.0195864	0.181646	0.1103
Lactimicrobium	3.25e-06	5.52e-06	1.17e-06	1.52e-06	0.337096	0.563615	0.826866	0.7004
Lactiplantibacillus	1.7e-05	5.16e-05	4.23e-05	0.000162596	1.33795	0.251832	0.631155	0.8525
Lactobacillus	6.89e-05	9.71e-05	7.94e-05	0.000139114	0.423824	0.517441	0.80374	0.9847
Lactococcus	0.000102364	0.000137672	0.000688313	0.00225301	1.06815	0.305379	0.663723	0.6035
Lactonifactor	0.000134765	0.000405922	5.59e-05	7.4e-05	0.255249	0.615195	0.852346	0.3266
Lagierella	5.7e-08	2.53e-07	9.88e-08	3.03e-07	0.155019	0.695135	0.890582	0.29
Lancefieldella	4.98e-05	0.000102349	3.15e-05	5.46e-05	6.42939	0.0137599	0.168157	0.1455
Lapidilactobacillus	4.72e-08	1.42e-07	4.74e-07	1.52e-06	2.72493	0.10385	0.404837	0.3832
Latilactobacillus	4.29e-07	1.03e-06	4.81e-07	1.25e-06	2.0123	0.161036	0.502531	0.5509
Lawsonia	3.21e-06	4.5e-06	1.04e-06	1.76e-06	6.26247	0.014983	0.171662	0.09936
Lawsonibacter	1.93e-05	2.84e-05	9.68e-06	1.06e-05	0.840495	0.362808	0.69179	0.3203
Leclercia	4.12e-06	1.69e-05	5.92e-07	1.42e-06	3.88557	0.0531703	0.301933	0.1162
Lederbergia	4.93e-08	1.86e-07	3.3e-08	1.17e-07	2.66135	0.107883	0.410796	0.457
Lederbergvirus	1.68e-06	4.36e-06	4.29e-07	8.18e-07	2.4121	0.125491	0.437581	0.1761
Legionella	4.33e-07	6.96e-07	9.39e-07	2.29e-06	0.378004	0.540924	0.823478	0.5172
Lelliottia	2.97e-07	9.19e-07	7.6e-08	3.16e-07	2.23002	0.140424	0.465373	0.5172
Lentilactobacillus	1.63e-06	6.63e-06	1.02e-06	2.82e-06	0.000920541	0.975893	0.995155	0.9132
Leptospira	3.7e-07	1.1e-06	2.27e-07	4.8e-07	0.690937	0.409036	0.722926	0.4009
Leptotrichia	1.65e-05	4.95e-05	1.03e-05	2.33e-05	0.796635	0.375553	0.703455	0.3867
Leucobacter	8.51e-08	2.29e-07	1.45e-07	3.17e-07	1.87988	0.175291	0.530502	0.1602
Leuconostoc	1.13e-05	4.67e-05	3.64e-05	0.000171341	15.5013	0.000211405	0.013042	0.293
Levilactobacillus	2.19e-07	6.92e-07	7.59e-08	2.09e-07	7.40151	0.00844603	0.134751	0.7436
Levyella	1.02e-07	2.25e-07	2.12e-07	7.34e-07	1.58872	0.212232	0.580923	0.5769
Ligilactobacillus	7.91e-05	0.000251586	9.03e-05	0.000279443	3.23459	0.0769663	0.352726	0.7243
Limnohabitans	7.61e-08	2.85e-07	1.77e-07	8.64e-07	2.47542	0.120728	0.437581	0.8224
Limosilactobacillus	3.12e-05	8.59e-05	4.3e-05	0.000171043	0.497893	0.48307	0.79843	0.9642
Liquorilactobacillus	1.56e-07	6.43e-07	1.55e-07	4.3e-07	0.986447	0.324473	0.67937	0.7004
Listeria	3.43e-06	4.77e-06	3.86e-06	5.34e-06	1.43624	0.23531	0.619817	0.5726
Longibaculum	1.66e-05	4.87e-05	0.00010031	0.000366003	1.07682	0.303441	0.661304	0.8625
Longicatena	3.23e-05	3.7e-05	9.22e-05	0.00023735	1.01237	0.318247	0.675915	0.4846
Lottiidibacillus	5.61e-09	3.22e-08	2.51e-08	5.53e-08	8.06763	0.0060884	0.125203	0.2159
Lucifera	4.02e-06	6.01e-06	6.33e-06	1.24e-05	0.675426	0.414315	0.728686	0.7291
Luteolibacter	3.29e-07	1.2e-06	3.25e-07	1.1e-06	2.65836	0.108077	0.410796	0.9847
Lutispora	1.8e-07	2.97e-07	2.21e-07	4.28e-07	0.00375715	0.951321	0.986049	0.8625
Luxibacter	3.36e-06	4.55e-06	2.83e-06	3.23e-06	0.0165685	0.897997	0.956432	0.7926
Lysinibacillus	1.86e-06	3.65e-06	4.13e-06	1.06e-05	1.26867	0.264357	0.641654	0.5424
Lysobacter	6.6e-08	2.05e-07	6.15e-08	1.13e-07	5.94352	0.0176517	0.176972	0.3329
Macrococcus	8.6e-07	3.25e-06	2.09e-06	6.63e-06	0.351941	0.555174	0.823478	0.7436
Mageeibacillus	7.62e-08	2.27e-07	1.72e-07	4.23e-07	0.789253	0.37776	0.704566	0.6125
Magnetospira	3.34e-05	4.14e-05	3.58e-05	2.85e-05	0.596539	0.442836	0.758877	0.2729
Magnetospirillum	1.25e-08	4.5e-08	5.81e-07	2.89e-06	2.41302	0.12542	0.437581	0.7828
Mahella	1.64e-07	4.16e-07	4e-07	9.27e-07	2.97426	0.0895815	0.384231	0.3973
Mailhella	1.28e-06	2.5e-06	4.83e-07	1.15e-06	1.60271	0.210256	0.579468	0.1546
Maledivibacter	2.86e-06	9.81e-06	1.64e-06	2.68e-06	1.22404	0.272844	0.648644	0.7729
Marasmitruncus	2.69e-06	6.78e-06	1.39e-06	2.02e-06	0.31472	0.57682	0.832772	0.4228
Marinitoga	1.85e-08	6.49e-08	1.29e-08	3.88e-08	2.24779	0.13888	0.462166	0.7631
Marinobacterium	7.54e-07	1.45e-06	1.03e-06	2.64e-06	1.68167	0.199509	0.567397	0.7243
Marseilla	1.65e-06	4.32e-06	3.76e-06	1.83e-05	2.61616	0.110857	0.419374	0.9234
Marvinbryantia	3.38e-05	3.84e-05	4.8e-05	4.28e-05	1.03826	0.312187	0.668869	0.09421
Massilia	1.52e-07	5.51e-07	1.39e-07	3.8e-07	0.321546	0.572727	0.832115	0.5682
Massilibacillus	2.62e-07	7.63e-07	2.86e-06	6.64e-06	2.04719	0.157508	0.495872	0.0505
Massilicoli	1.57e-06	2.44e-06	2.32e-06	3.32e-06	1.80804	0.183642	0.539491	0.2959
Massiliimalia	1.68e-05	3.64e-05	1.24e-05	1.68e-05	3.30383	0.0739508	0.347702	0.2673
Massilimicrobiota	1.14e-05	2.23e-05	1.75e-05	3.27e-05	0.47052	0.495305	0.800843	0.3203
Massilioclostridium	2.56e-06	5.68e-06	1.38e-06	1.55e-06	1.08241	0.302199	0.661304	0.9438
Massilistercora	9.51e-07	1.87e-06	1.31e-06	1.73e-06	0.356146	0.552828	0.823478	0.1286
Mediterranea	9.11e-06	2.46e-05	3.8e-06	9.25e-06	1.40527	0.240367	0.621852	0.5857
Mediterraneibacter	0.0336657	0.0417601	0.0208933	0.0213383	0.845126	0.361498	0.69179	0.5509
Megamonas	0.00424527	0.0129411	0.0104915	0.0351671	3.81801	0.0552193	0.30542	0.3459
Megasphaera	0.000582378	0.00273948	0.00107278	0.006018	0.199256	0.656877	0.868239	0.193
Merdibacter	1.5e-05	2.91e-05	6.36e-06	1.32e-05	2.15895	0.146798	0.480539	0.5049
Merdimonas	2.1e-05	5.01e-05	5.71e-05	0.00021469	0.794794	0.376101	0.703455	0.193
Mesobacillus	3.57e-07	1.63e-06	2.51e-07	1.24e-06	18.0095	7.48e-05	0.00908663	0.9693
Mesorhizobium	1.42e-06	5.6e-06	4.96e-07	1.45e-06	1.84156	0.179688	0.535644	0.1622
Mesosutterella	1.45e-05	7.96e-05	8.65e-07	3.96e-06	0.04934	0.824946	0.931067	0.6862
Mesotoga	7.38e-08	2.4e-07	2.49e-08	1.04e-07	7.14872	0.00957709	0.134751	0.7926
Metabacillus	1.53e-07	2.66e-07	1.42e-07	3.5e-07	0.35544	0.55322	0.823478	0.534
Metakosakonia	3.28e-08	1.69e-07	9.4e-09	3.13e-08	0.239903	0.626005	0.854432	0.8525
Methanimicrococcus	2.36e-07	4.26e-07	5.58e-07	1e-06	0.429022	0.514892	0.80374	0.4687
Methanobacterium	2e-07	9.74e-07	2.2e-07	6.7e-07	4.73518	0.033371	0.241113	0.3973
Methanobrevibacter	0.000194775	0.00111285	3.14e-05	0.000173933	4.7773	0.0326231	0.24077	0.6675
Methanococcus	1.61e-06	8.7e-06	2.24e-08	8.28e-08	11.424	0.00125866	0.0531289	0.617
Methanocorpusculum	2.42e-08	5.32e-08	2.63e-08	6.94e-08	0.88158	0.351413	0.685981	0.9591
Methanohalophilus	3.96e-08	1.21e-07	6.16e-08	2.2e-07	0.000691279	0.979109	0.995155	0.9693
Methanomassiliicoccus	1.15e-06	5.93e-06	3.69e-08	1.93e-07	10.4202	0.00199366	0.0698414	0.9489
Methanosarcina	5.73e-08	1.84e-07	8.89e-08	2.96e-07	3.21348	0.0779127	0.353028	0.9847
Methanosphaera	7.9e-05	0.000452029	6.12e-06	3.44e-05	5.70922	0.0199312	0.181646	0.7729
Methylacidiphilum	9.86e-08	3.42e-07	2.39e-08	6.47e-08	4.75464	0.0330233	0.24077	0.954
Methylomonas	2.17e-07	5.9e-07	1.27e-07	2.1e-07	6.29574	0.0147304	0.171214	0.8274
Methylorubrum	8.41e-07	2.11e-06	3.22e-06	9.23e-06	0.00554522	0.940879	0.981028	0.5595
Methylotuvimicrobium	5.18e-07	1.8e-06	2.68e-07	6.94e-07	2.1431	0.148264	0.483365	0.9949
Microaerobacter	6.02e-08	1.03e-07	1.51e-07	2.68e-07	0.886258	0.350147	0.685981	0.608
Microbacterium	1.15e-06	1.68e-06	3.38e-06	1.14e-05	0.853059	0.359269	0.69179	0.4531
Micrococcus	5.3e-07	9.25e-07	4.77e-07	9.23e-07	0.542581	0.464143	0.783751	0.9234
Microcystis	1.82e-06	1.83e-06	1.99e-06	2.58e-06	0.146443	0.703267	0.891451	0.8224
Micromonospora	4.2e-07	1.17e-06	3.19e-07	5.91e-07	0.000528057	0.98174	0.995393	0.9336
Miniphocaeibacter	1.83e-08	9.15e-08	2.52e-08	8.14e-08	2.10342	0.15201	0.485707	0.8125
Mitsuokella	8.31e-06	4.33e-05	1.45e-05	7.93e-05	5.95977	0.0175042	0.176972	0.6957
Mobilibacterium	4.7e-06	1.6e-05	1.89e-06	2.42e-06	0.0680466	0.795067	0.92717	0.7243
Mobilisporobacter	1.28e-07	2.72e-07	3.58e-07	9.27e-07	1.63599	0.205643	0.574654	0.5509
Mobiluncus	3.94e-07	1.59e-06	3.36e-07	1.15e-06	9.08239	0.00373485	0.0973791	0.2019
Mogibacterium	0.000271532	0.00036428	0.000448351	0.000563036	0.140256	0.709305	0.891634	0.7052
Monoglobus	6.72e-06	1.04e-05	3.87e-06	5.94e-06	3.0807	0.0841661	0.366854	0.08927
Moorella	2.42e-05	2.08e-05	2.66e-05	1.41e-05	1.10115	0.298087	0.661304	0.2564
Mordavella	3e-06	5.22e-06	8.58e-06	2.39e-05	1.61539	0.208483	0.579468	0.4228
Morganella	4.61e-07	2.2e-06	0.000270308	0.00154555	2.85534	0.0960936	0.392795	0.172
Mucilaginibacter	5.09e-07	1.47e-06	1.52e-06	5.14e-06	3.50767	0.065802	0.333532	0.6035
Mucinivorans	2.23e-07	6.25e-07	5.46e-07	2.01e-06	0.220596	0.640234	0.86008	0.8929
Mucor	1.27e-05	1.58e-05	1.77e-05	2.22e-05	0.436171	0.511423	0.80374	0.5509
Murdochiella	2.71e-07	7.68e-07	1.43e-07	3.86e-07	7.90081	0.00660512	0.129203	0.6489
Muribaculum	4.93e-06	1.49e-05	1.41e-07	4.37e-07	0.163735	0.687133	0.883142	0.1527
Muricomes	1.74e-05	1.86e-05	1.14e-05	8.93e-06	0.954843	0.332287	0.683268	0.3938
Murimonas	1.71e-05	1.61e-05	1.97e-05	2.08e-05	0.0720495	0.789267	0.92717	0.9438
Mycobacterium	1.78e-05	1.16e-05	2.28e-05	1.12e-05	4.06226	0.0481919	0.296443	0.08226
Mycobacteroides	9.73e-06	1.4e-05	9.31e-06	8.57e-06	1.55044	0.217756	0.59	0.4926
Mycolicibacterium	3.24e-05	0.000104026	1.6e-05	4.78e-05	4.88459	0.0307978	0.23747	0.2729
Mycoplasma	2.09e-05	2.16e-05	2.6e-05	2.22e-05	0.523957	0.471881	0.791734	0.2065
Natranaerovirga	2.25e-07	1.21e-06	1.85e-07	6.27e-07	11.2172	0.00138275	0.0535232	0.29
Natronincola	3.63e-07	1.29e-06	2.06e-07	5.32e-07	0.183769	0.66964	0.873254	0.903
Ndongobacter	1.24e-06	1.73e-06	7.55e-07	1.08e-06	0.174562	0.677533	0.876421	0.9693
Negativibacillus	1.81e-05	3.81e-05	1.81e-05	4.2e-05	0.699385	0.406202	0.722926	0.8274
Negativicoccus	1.43e-06	2.54e-06	1.04e-06	3.6e-06	0.0684463	0.79448	0.92717	0.1583
Neglectibacter	9.09e-06	2.6e-05	6.34e-06	9.74e-06	0.251749	0.617624	0.852346	0.1192
Neisseria	3.7e-06	8.43e-06	1.4e-06	2.33e-06	2.12805	0.149673	0.483621	0.534
Neobacillus	4.5e-07	1.84e-06	5.27e-07	1.65e-06	0.188192	0.665931	0.871251	0.3297
Neobittarella	2.25e-06	3.49e-06	4.29e-06	9.03e-06	0.150907	0.699	0.891253	0.8324
Neofamilia	1.18e-07	1.95e-07	1.9e-07	4.65e-07	0.0990087	0.754079	0.912377	0.8525
Niabella	6.7e-08	2.52e-07	6.44e-10	3.7e-09	0.460216	0.500048	0.800843	0.1887
Niallia	1.8e-07	6.73e-07	1.06e-07	4.04e-07	2.44025	0.123348	0.437581	0.8625
Niameybacter	1.29e-06	4.02e-06	3.9e-06	1.96e-05	0.459021	0.500602	0.800843	0.9336
Nitrosomonas	3.03e-07	9.21e-07	9.27e-07	3.34e-06	0.261577	0.610855	0.852346	0.9591
Nitrosopumilus	1.05e-06	2.63e-06	9.35e-07	1.95e-06	1.10924	0.296334	0.661304	0.7147
Nitrospina	2.04e-07	3.64e-07	8.84e-08	2.33e-07	0.879983	0.351846	0.685981	0.1527
Nocardia	1.1e-07	2.27e-07	8.9e-08	1.85e-07	0.425052	0.516837	0.80374	0.9336
Nocardioides	4.39e-08	1.42e-07	1.04e-07	1.95e-07	0.278987	0.599251	0.850934	0.2842
Nostoc	1.21e-08	4.7e-08	1.89e-07	6.94e-07	0.381526	0.53905	0.823478	0.4846
Novisyntrophococcus	3.57e-05	2.96e-05	3.28e-05	3.57e-05	0.198901	0.657163	0.868239	0.4454
Novosphingobium	8.55e-08	1.94e-07	7.83e-06	4.43e-05	0.84965	0.360224	0.69179	0.5595
Oceanispirochaeta	2.53e-07	8.5e-07	8.75e-08	3.81e-07	3.75231	0.057294	0.309647	0.3558
Oceanobacillus	2.01e-07	4.42e-07	1.79e-07	4.58e-07	3.13371	0.0816053	0.361811	0.7243
Odoribacter	0.000316242	0.00052717	0.000274726	0.000499919	0.511349	0.47724	0.792952	0.29
Oenococcus	1.13e-07	4.54e-07	4.76e-08	2.04e-07	17.4072	9.56e-05	0.00908663	0.9795
Olegusella	1.93e-08	9.2e-08	4.58e-08	1.2e-07	0.0568533	0.812327	0.931067	0.4926
Oliverpabstia	9.46e-05	0.000154632	0.000106801	0.000151308	0.909533	0.343942	0.685981	0.8525
Olsenella	3.73e-05	0.000140605	5.63e-05	0.000156211	3.18547	0.0791879	0.355613	0.5172
Orenia	2.27e-07	8.25e-07	7.56e-08	1.85e-07	2.77831	0.100594	0.404837	0.2673
Oribacterium	2.1e-05	2.21e-05	1.94e-05	1.52e-05	0.0990885	0.753983	0.912377	0.5682
Ornithobacterium	2.47e-06	3.88e-06	1.14e-06	3.55e-06	0.200512	0.655869	0.868239	0.1565
Oryzomonas	2.02e-08	7.72e-08	4.77e-08	1.41e-07	1.12735	0.292459	0.661304	0.8025
Oscillibacter	0.000522305	0.000738779	0.000295254	0.00036518	0.195668	0.659779	0.868872	0.5595
Oxalobacter	1.84e-06	7.32e-06	5.7e-07	9.93e-07	0.0444329	0.833742	0.933466	0.9898
Oxobacter	3e-07	1.07e-06	3.05e-07	9.92e-07	0.349554	0.556515	0.823478	0.9744
Paenibacillus	6.76e-05	0.000112465	5.82e-05	4.38e-05	0.0562712	0.813272	0.931067	0.3141
Paeniclostridium	2.52e-05	3.98e-05	1.74e-05	2.56e-05	0.373311	0.543439	0.823478	0.9234
Paludibacter	4.7e-07	1.14e-06	4.04e-07	1.26e-06	0.0104532	0.918895	0.970954	0.954
Pantoea	1.61e-06	3.28e-06	2.27e-06	7.63e-06	3.28178	0.074897	0.347702	0.7436
Papillibacter	2.15e-06	2.13e-06	2.39e-06	2.99e-06	0.0108377	0.917423	0.970677	0.9642
Parabacteroides	0.00762104	0.0164583	0.00275284	0.00431537	1.00331	0.320405	0.675915	0.1047
Paraburkholderia	2.1e-06	3.65e-06	7.97e-07	1.08e-06	1.29975	0.258644	0.636297	0.3558
Paraclostridium	8.79e-06	1.52e-05	7.09e-06	1.1e-05	0.100413	0.752399	0.912377	0.7877
Paracoccus	3.31e-08	1.48e-07	3.45e-08	8.16e-08	0.519759	0.473654	0.792952	0.4926
Paraeggerthella	8.51e-06	2.7e-05	3.57e-06	3.74e-06	0.250386	0.618575	0.852346	0.9847
Parafannyhessea	5.77e-07	1.08e-06	1.79e-06	4.74e-06	0.234478	0.629929	0.856277	0.6815
Parageobacillus	4.38e-08	1.74e-07	1.22e-07	5.64e-07	4.24806	0.0434958	0.285931	0.5857
Paramuribaculum	1.55e-07	6.78e-07	3.18e-07	1.67e-06	0.0655355	0.798799	0.92717	0.8424
Paraprevotella	0.000227192	0.0011915	0.00036651	0.00137824	0.671546	0.415652	0.729438	0.617
Parascardovia	2.82e-06	3.42e-06	3.89e-06	1.06e-05	0.270276	0.604998	0.850934	0.5769
Parasporobacterium	1.68e-06	5.35e-06	7.61e-07	1.55e-06	1.10717	0.296781	0.661304	0.954
Parasutterella	0.000284075	0.000759505	0.000144352	0.000239458	0.0988689	0.754247	0.912377	0.9132
Paratractidigestivibacter	1.53e-08	7.13e-08	2.93e-07	1.02e-06	9.67186	0.00282615	0.0871757	0.3762
Parendozoicomonas	9.46e-09	3.85e-08	5.24e-08	2.01e-07	0.0833902	0.773718	0.923798	0.4118
Parolsenella	6.3e-07	1.87e-06	1.91e-06	4.13e-06	6.13073	0.0160295	0.173725	0.01456
Parvibacter	7.25e-06	3.16e-05	8.41e-06	2.31e-05	2.66395	0.107715	0.410796	0.8525
Parvimonas	2.22e-05	6.79e-05	8.44e-06	2.62e-05	7.33524	0.00872822	0.134751	0.102
Pasteurella	5.53e-06	1.44e-05	7.18e-07	1.46e-06	2.9741	0.08959	0.384231	0.0757
Paucilactobacillus	8.88e-07	2.73e-06	4.33e-07	8.43e-07	0.212822	0.646179	0.860857	0.9591
Pauljensenia	1.18e-08	5.54e-08	1.35e-08	3.44e-08	0.839301	0.363146	0.69179	0.5509
Pectinatus	4.81e-06	1.48e-05	1.97e-06	6e-06	2.37208	0.128611	0.440796	0.4531
Pectobacterium	7.44e-08	2.78e-07	1.93e-08	6.16e-08	0.883675	0.350845	0.685981	0.6125
Pediococcus	3.96e-05	0.000226237	8.44e-08	2.66e-07	0.335057	0.564793	0.826866	0.5131
Pedobacter	1.8e-06	3.43e-06	1.51e-06	2.5e-06	0.00879975	0.925565	0.976715	0.3625
Pelobacter	5e-08	8.95e-08	9.52e-08	1.73e-07	0.277322	0.600341	0.850934	0.7926
Pelolinea	7.12e-08	1.2e-07	1.8e-07	2.58e-07	2.18363	0.144548	0.475112	0.1089
Pelorhabdus	1.55e-07	4.76e-07	9.72e-08	2.17e-07	0.464024	0.498286	0.800843	0.8726
Pelosinus	4.18e-07	1.15e-06	3.93e-06	1.04e-05	1.45009	0.233091	0.619003	0.02972
Pelotomaculum	3.16e-06	4.94e-06	3.85e-06	4.45e-06	3.27933	0.075003	0.347702	0.29
Peptacetobacter	5.92e-06	6.92e-06	4.23e-06	7.97e-06	0.0183973	0.892548	0.954461	0.3297
Peptoanaerobacter	6.89e-07	2.06e-06	6.3e-07	1.46e-06	1.92572	0.170194	0.518996	0.08927
Peptoclostridium	4.05e-07	8.8e-07	1.02e-06	4.93e-06	0.336194	0.564136	0.826866	0.6815
Peptococcus	2.44e-07	9.76e-07	1.18e-05	4.79e-05	1.85056	0.178644	0.53499	0.9744
Peptoniphilus	2.03e-05	4.44e-05	1.05e-05	2.26e-05	4.58426	0.0362058	0.254711	0.6125
Peptostreptococcus	5.85e-05	0.000133281	2.99e-05	3.92e-05	3.50727	0.0658168	0.333532	0.4766
Peribacillus	7.03e-08	1.38e-07	1.92e-07	3.56e-07	0.726723	0.397229	0.720618	0.311
Petrimonas	8.96e-06	9.44e-06	4.77e-06	6.91e-06	5.49259	0.0223183	0.193967	0.08927
Petrocella	7.77e-06	7.98e-06	9.33e-06	1.75e-05	0.0115984	0.914585	0.968952	0.3329
Petroclostridium	2.91e-06	3.24e-06	2.3e-06	2.52e-06	0.508607	0.478418	0.792952	0.5682
Petrotoga	3.91e-07	7.21e-07	4.61e-07	9.26e-07	0.88687	0.349982	0.685981	0.9183
Phascolarctobacterium	0.00213176	0.0032662	0.00125992	0.00210793	2.45165	0.122491	0.437581	0.4303
Phocaeicola	0.0327027	0.0333199	0.0213225	0.0301709	1.14736	0.288254	0.661304	0.1223
Phocea	2.76e-05	3.94e-05	2.09e-05	3.2e-05	0.0391752	0.84375	0.933466	0.5595
Phoenicibacter	7.88e-07	1.4e-06	1.87e-06	6.14e-06	0.288887	0.592858	0.847544	0.903
Photobacterium	4.98e-06	8.02e-06	2.39e-06	2.35e-06	0.151661	0.698288	0.891253	0.6582
Photorhabdus	5.52e-08	1.66e-07	8.76e-07	4.79e-06	0.760089	0.386664	0.713299	0.8828
Phytobacter	4.04e-07	1.64e-06	1.71e-07	3.84e-07	0.00535785	0.941885	0.981028	0.8828
Phytohabitans	8.96e-08	2.31e-07	6.33e-08	2.09e-07	5.22761	0.0256592	0.212151	0.8025
Pilibacter	1.7e-08	3.94e-08	1.64e-07	5.33e-07	1.81879	0.182363	0.538485	0.1527
Planococcus	9.55e-08	2.81e-07	9.03e-08	2.84e-07	0.765761	0.384909	0.713299	0.7778
Planomonospora	1.97e-08	6.07e-08	4.4e-09	1.81e-08	30.179	7.83e-07	0.000314168	0.509
Planotetraspora	1.77e-06	3.24e-06	1.19e-06	2.48e-06	4.01187	0.0495579	0.296443	0.509
Polaribacter	3.04e-08	1.17e-07	2.13e-07	6.09e-07	0.0444323	0.833743	0.933466	0.3728
Polaromonas	1.17e-06	6.28e-06	1.05e-07	3.1e-07	7.92166	0.0065381	0.129203	0.8525
Pontiella	1.07e-07	4.91e-07	3.46e-09	1.34e-08	17.5213	9.12e-05	0.00908663	0.6306
Porcincola	3.41e-06	5.93e-06	7.37e-06	9.33e-06	5.18527	0.0262407	0.21367	0.01926
Porphyromonas	5.43e-05	9.59e-05	2.72e-05	4.02e-05	0.13052	0.719122	0.90115	0.1192
Prevotella	0.00709736	0.021769	0.0294798	0.0954353	2.91217	0.0929181	0.388792	0.6035
Prevotellamassilia	8.03e-05	0.000458687	2.28e-05	0.000130246	9.5702	0.0029646	0.0880595	0.6397
Priestia	6.96e-07	1.07e-06	2.12e-06	5.58e-06	0.972294	0.327941	0.679554	0.5857
Propionibacterium	5.09e-06	7.72e-06	4.18e-06	7.26e-06	0.62853	0.430919	0.744714	0.2255
Propionimicrobium	1.7e-07	4.6e-07	1.39e-07	3.01e-07	1.19166	0.27922	0.650972	0.6035
Propionispira	1.34e-06	3.73e-06	2.66e-07	8.93e-07	0.360474	0.550431	0.823478	0.2959
Propionispora	5.43e-08	1.83e-07	1.35e-07	5.74e-07	16.3466	0.000148255	0.0104381	0.8625
Proteiniborus	7.54e-08	2.04e-07	8.94e-08	4.94e-07	3.05091	0.0856441	0.371279	0.7631
Proteiniclasticum	7.91e-07	2.25e-06	7.91e-07	1.32e-06	1.10486	0.297282	0.661304	0.2673
Proteocatella	5.34e-07	1.95e-06	1.44e-07	3.04e-07	1.60869	0.209419	0.579468	0.8777
Proteus	4.69e-07	5.93e-07	1.82e-06	6.65e-06	0.934881	0.337354	0.683268	0.8174
Pseudoalteromonas	2.33e-07	6.32e-07	3.76e-07	9.53e-07	0.000720529	0.978671	0.995155	0.3297
Pseudobacteroides	5.43e-07	1.45e-06	1.05e-07	5.27e-07	4.08115	0.0476902	0.296443	0.2406
Pseudobutyrivibrio	2.66e-05	6.33e-05	1.66e-05	1.49e-05	0.271293	0.604321	0.850934	0.1974
Pseudoclavibacter	7.29e-06	9.24e-06	1.47e-05	2.24e-05	0.0648712	0.799799	0.92717	0.5946
Pseudoclostridium	1.15e-06	2.09e-06	1.42e-06	2.23e-06	0.95051	0.333378	0.683268	0.3049
Pseudodesulfovibrio	6.47e-07	6.8e-07	1.05e-06	1.87e-06	0.591463	0.444774	0.760573	0.9438
Pseudoflavonifractor	0.000198311	0.000167048	0.000213591	0.000198325	0.803796	0.373429	0.703455	0.6582
Pseudomonas	4.99e-05	8.99e-05	3.76e-05	5.6e-05	0.702625	0.405123	0.722926	0.8125
Pseudonocardia	3.86e-08	1.13e-07	3.9e-08	6.85e-08	6.19089	0.0155423	0.173725	0.2019
Pseudoramibacter	8.94e-07	2.52e-06	2.71e-07	6.58e-07	1.27944	0.262359	0.641654	0.1254
Pseudorhizobium	3.5e-07	6.89e-07	7.11e-07	1.55e-06	0.120501	0.729667	0.908031	0.8424
Pseudoruminococcus	1.48e-05	5.12e-05	7.19e-06	1.42e-05	0.36425	0.548357	0.823478	0.734
Pseudoscardovia	2.19e-08	9.85e-08	5.75e-07	2.26e-06	0.976991	0.326785	0.67937	0.1132
Psychrobacter	8.72e-07	3.3e-06	7.11e-07	2.4e-06	1.04174	0.311382	0.668869	0.2355
Psychroflexus	1.91e-08	6.56e-08	4.09e-09	1.19e-08	0.000616867	0.980265	0.995155	0.617
Pullulanibacillus	2.21e-08	4.83e-08	3.21e-08	7.15e-08	0.197597	0.658216	0.868239	0.6957
Pusillimonas (ex Kitahara et al. 2021)	6.49e-05	0.000151607	2.73e-05	6.53e-05	0.879059	0.352097	0.685981	0.7828
Pygmaiobacter	4.83e-06	1.06e-05	6.62e-06	1.18e-05	0.265134	0.608446	0.851612	0.2537
Pyramidobacter	2.06e-06	4.13e-06	8.41e-07	1.64e-06	0.508926	0.478281	0.792952	0.9234
Ralstonia	2.8e-08	1.28e-07	1.19e-06	6.56e-06	3.74507	0.057528	0.309647	0.5172
Raoultella	1.08e-06	4.68e-06	1e-06	4.16e-06	3.65289	0.0605973	0.316025	0.691
Raoultibacter	5.97e-05	0.000104069	8.59e-05	0.000182629	1.33048	0.253147	0.631917	0.617
Rhizobium	4.47e-06	1.04e-05	3.64e-06	1e-05	0.467941	0.496485	0.800843	0.1565
Rhizophagus <glomeromycetes>	4.05e-08	1.13e-07	8.47e-08	1.78e-07	0.0291508	0.864987	0.942554	0.6768
Rhizopus	4.67e-06	5.54e-06	5.27e-06	7.5e-06	0.1776	0.674901	0.875375	0.6035
Rhizorhabdus	6.74e-09	2.71e-08	2.44e-08	6.79e-08	7.61013	0.00761863	0.130676	0.4045
Rhodobacter	4.84e-09	1.94e-08	3.64e-08	9.13e-08	2.84849	0.0964846	0.392795	0.1997
Rhodococcus	1.49e-06	5.49e-06	6.58e-08	1.82e-07	0.346107	0.558462	0.824838	0.4648
Rhodoluna	5.67e-08	2.84e-07	5.29e-09	2e-08	0.0675648	0.795777	0.92717	0.8324
Rickettsia	7.23e-07	1.81e-06	1.68e-06	5.32e-06	4.86561	0.0311126	0.23747	0.5857
Rikenella	2.74e-07	5.35e-07	4.17e-07	1.08e-06	0.249996	0.618848	0.852346	0.903
Robertmurraya	3.21e-08	9.03e-08	5.04e-08	1.25e-07	1.42419	0.237262	0.619817	0.5172
Robinsoniella	3.16e-05	2.09e-05	3.48e-05	1.89e-05	0.536336	0.466715	0.784707	0.4766
Rodentibacter	2.2e-07	8.9e-07	2.41e-07	9.22e-07	1.37987	0.244615	0.625538	0.5769
Romboutsia	0.00170108	0.00300907	0.00138981	0.00229601	0.216626	0.643254	0.860857	0.5682
Roseburia	0.0205028	0.0259608	0.0206541	0.0203858	0.0187407	0.891556	0.954461	0.6675
Roseibium	6.02e-07	1.07e-06	3.57e-07	1.15e-06	0.929893	0.338637	0.684098	0.2564
Roseobacter	1.57e-08	6.62e-08	4.03e-08	7.68e-08	7.20697	0.00930302	0.134751	0.1974
Roseomonas	2.79e-09	9.74e-09	4.83e-08	2.17e-07	0.0341022	0.854092	0.938652	0.7729
Roseovarius	3.32e-07	1.02e-06	4.98e-07	1.36e-06	0.37035	0.545037	0.823478	0.5509
Rossellomorea	1.11e-07	1.98e-07	4.46e-08	9.03e-08	3.64293	0.0609395	0.316025	0.04755
Rothia	5.91e-05	0.000121332	7.65e-05	9.61e-05	10.2721	0.00213521	0.0713517	0.07361
Rubeoparvulum	4.79e-08	2.02e-07	7.94e-08	1.96e-07	11.4307	0.00125486	0.0531289	0.3203
Rubneribacter	6.39e-08	2.65e-07	1.03e-07	2.03e-07	3.18151	0.07937	0.355613	0.3797
Ructibacterium	6.36e-06	7.86e-06	8.45e-06	1.11e-05	0.221398	0.639628	0.86008	0.434
Ruegeria	1.03e-07	3.51e-07	1.23e-07	3.86e-07	1.57954	0.213542	0.582519	0.8224
Ruficoccus	3.67e-08	1.04e-07	1.82e-08	5.68e-08	1.64751	0.204075	0.57442	0.7828
Ruminiclostridium	0.000257236	0.000114748	0.000302247	0.000123061	1.69987	0.197125	0.566765	0.102
Ruminobacter	1.5e-07	5.59e-07	4.74e-07	1.52e-06	0.843319	0.362008	0.69179	0.6721
Ruminococcus	0.0495091	0.0655225	0.0569026	0.0554587	0.342073	0.560758	0.826705	0.2207
Ruthenibacterium	0.000224838	0.000222354	0.00023311	0.000295289	0.146829	0.702895	0.891451	0.9642
Saccharibacillus	5.13e-06	9.14e-06	6.38e-06	1.18e-05	0.00276917	0.958202	0.986493	0.9132
Saccharomyces	1.31e-08	6.04e-08	7.99e-09	1.53e-08	0.0343425	0.853585	0.938652	0.3659
Saccharopolyspora	8.28e-08	1.69e-07	1.22e-07	2.41e-07	0.0733227	0.787458	0.92717	0.7828
Salicibibacter	7.21e-08	1.21e-07	7.65e-09	2.22e-08	17.2504	0.00010197	0.00908663	0.03274
Salinicoccus	3e-08	1.4e-07	5.86e-08	1.15e-07	0.0315897	0.859511	0.942554	0.2406
Salmonella	8.33e-05	0.000174555	2.31e-05	3.92e-05	2.94839	0.0909553	0.385958	0.1103
Sarcina	3e-05	0.000159356	1.99e-06	4.28e-06	0.873224	0.35369	0.685981	0.8625
Scardovia	1.01e-07	2.65e-07	1.19e-07	3.56e-07	5.70996	0.0199235	0.181646	0.8828
Scatolibacter	9.73e-07	2.05e-06	5.33e-07	7.05e-07	0.976233	0.326971	0.67937	0.5857
Schaalia	5.69e-05	5.21e-05	6.85e-05	8.41e-05	0.00129646	0.971393	0.993695	0.954
Schaedlerella	3.03e-06	3.65e-06	6.41e-06	1.2e-05	1.60489	0.20995	0.579468	0.3938
Schinkia	4.76e-07	1.3e-06	1.57e-07	4.95e-07	8.37732	0.00523844	0.116701	0.3973
Schnuerera	5.39e-06	6.9e-06	5.95e-06	7.15e-06	8.01e-05	0.992888	0.999117	0.7052
Secundilactobacillus	4.71e-08	1.89e-07	6.66e-08	1.6e-07	0.403132	0.527812	0.814049	0.5682
Sedimentibacter	3.53e-06	6.91e-06	1.9e-06	3e-06	3.12324	0.0821044	0.361811	0.5509
Sediminispirochaeta	2.07e-07	5.11e-07	9.44e-08	1.9e-07	0.0295105	0.864165	0.942554	0.7729
Selenomonas	0.000345191	0.00184039	4.8e-05	0.000108992	3.33481	0.0726439	0.346788	0.9132
Sellimonas	0.00018471	0.00061335	0.000188854	0.000631375	0.0643196	0.800634	0.92717	0.7147
Senegalia <firmicutes>	6.99e-08	1.48e-07	2.08e-08	5.19e-08	1.69331	0.19798	0.566765	0.2645
Senegalimassilia	3.29e-06	5.83e-06	7.3e-05	0.000181463	2.35138	0.130259	0.444046	0.04755
Serpentinicella	1.07e-06	2.07e-06	9.88e-07	1.62e-06	0.744238	0.391631	0.716151	0.4081
Serratia	1.03e-06	3.04e-06	1.83e-06	9.53e-06	4.41659	0.0396615	0.274211	0.1318
Sharpea	3.86e-06	6.38e-06	3e-06	3.95e-06	0.23095	0.632512	0.857436	0.8878
Shewanella	2.73e-07	5.02e-07	1.05e-06	3.75e-06	2.12437	0.150019	0.483621	0.7147
Shigella	4.84e-05	0.000118793	1.21e-05	2.27e-05	2.75683	0.10189	0.404837	0.1047
Shimwellia	5.47e-07	1.36e-06	6.03e-07	1.94e-06	1.42909	0.236465	0.619817	0.7534
Shinella	2.23e-05	0.000108299	9.35e-06	3.18e-05	3.98621	0.0502697	0.296443	0.9744
Shuttleworthia	1.26e-06	4.92e-06	3.17e-06	1.03e-05	0.976201	0.326979	0.67937	0.2564
Siminovitchia	1.94e-07	7.12e-07	2.16e-08	8.97e-08	7.48062	0.00812164	0.13293	0.3625
Sinanaerobacter	2.27e-06	3.35e-06	3.71e-06	5.88e-06	0.230395	0.63292	0.857436	0.5214
Sinorhizobium	4.22e-06	1.43e-05	1.72e-06	4.85e-06	3.36316	0.0714704	0.345297	0.9336
Slackia	0.000125316	0.000362218	2.94e-05	5.93e-05	0.242143	0.624401	0.854432	0.4154
Smithella	7.12e-08	2.54e-07	2.41e-08	1.05e-07	4.75933	0.0329399	0.24077	0.7828
Soehngenia	4.54e-08	1.01e-07	1.91e-06	1.06e-05	1.36413	0.247296	0.629622	0.4303
Solibaculum	8.29e-07	2.81e-06	1.02e-06	2.52e-06	0.420416	0.519124	0.80374	0.2673
Solidesulfovibrio	9.1e-07	2.5e-06	2.51e-07	7.83e-07	2.73306	0.103346	0.404837	0.3361
Solirubrobacter	1.29e-07	5.18e-07	7.17e-08	1.04e-07	0.248985	0.619556	0.852346	0.3728
Solobacterium	0.000115909	0.000147644	7.05e-05	7.65e-05	1.10543	0.297158	0.661304	0.08455
Sphaerochaeta	1.25e-06	2.79e-06	7.97e-07	1.22e-06	0.830369	0.365695	0.693351	0.5639
Sphingobacterium	4.4e-07	1.26e-06	5.76e-07	1.16e-06	3.91057	0.0524333	0.300368	0.04613
Sphingobium	3.03e-07	9.86e-07	6.91e-08	2.13e-07	5.65e-07	0.999403	0.999403	0.7436
Sphingomonas	2.74e-07	4.47e-07	6.3e-07	7.23e-07	1.94304	0.168314	0.515222	0.04209
Spirochaeta	2.55e-07	1.07e-06	7.86e-07	4.35e-06	5.30868	0.0245837	0.207539	0.8525
Spirosoma	6.77e-08	2.77e-07	5.22e-08	1.83e-07	2.38075	0.127928	0.440335	0.8625
Sporanaerobacter	4.86e-07	1.58e-06	6.86e-08	1.78e-07	0.00167359	0.967499	0.990976	0.5639
Sporobacter	2.29e-06	3.44e-06	2.73e-06	4.03e-06	0.903912	0.345426	0.685981	0.9234
Sporocytophaga	2.74e-06	3.66e-06	1.72e-06	2.82e-06	3.63894	0.0610772	0.316025	0.2159
Sporofaciens	6.99e-06	8.66e-06	6.73e-06	9.01e-06	0.128603	0.721103	0.902222	0.7195
Sporolactobacillus	1.29e-07	2.34e-07	3.91e-07	8.43e-07	0.312158	0.578371	0.832772	0.4265
Sporomusa	6.72e-06	1.13e-05	7.76e-06	7.21e-06	7.59966	0.00765804	0.130676	0.0757
Sporosalibacterium	1.3e-06	3.25e-06	1.48e-07	4.35e-07	8.95825	0.00396253	0.0993109	0.3203
Sporosarcina	5.73e-07	1.53e-06	3.47e-07	9.24e-07	2.38997	0.127205	0.439735	0.6215
Sporothrix	3.01e-08	1.02e-07	8.44e-08	2.06e-07	6.61603	0.0125163	0.161904	0.2305
Sporotomaculum	1.21e-07	3.79e-07	3.14e-08	7.13e-08	0.936938	0.336827	0.683268	0.9132
Staphylococcus	0.000185815	9.25e-05	0.000222238	0.00017657	0.0264155	0.871418	0.94476	0.9744
Stecheria	9.24e-08	4.34e-07	1.26e-07	2.74e-07	0.000779133	0.977821	0.995155	0.1385
Stenotrophomonas	3.81e-07	8.79e-07	4.28e-07	8.86e-07	0.0934064	0.760914	0.918023	0.4045
Stomatobaculum	2.67e-07	6.5e-07	3.69e-07	7.52e-07	4.99543	0.0290265	0.230488	0.4191
Streptococcus	0.0122816	0.0227359	0.0117484	0.0170784	1.24645	0.268539	0.644815	0.7147
Streptomyces	3.67e-05	3.05e-05	3.23e-05	3.2e-05	1.29975	0.258643	0.636297	0.3019
Subdoligranulum	0.00282115	0.00477474	0.00411402	0.00816115	0.0513938	0.821401	0.931067	0.5008
Succinatimonas	1.7e-07	4.33e-07	7.81e-08	1.89e-07	4.19263	0.0448426	0.292388	0.8224
Succiniclasticum	1.35e-06	3.18e-06	1.96e-07	3.46e-07	2.71916	0.104209	0.404837	0.5049
Succinimonas	5.56e-07	1.87e-06	2.91e-07	8.23e-07	0.481323	0.490415	0.800642	0.8475
Succinispira	7.21e-07	2.78e-06	4.11e-07	8.46e-07	0.920609	0.341042	0.685968	0.8324
Succinivibrio	2.89e-06	9.4e-06	1.64e-06	5.3e-06	4.00753	0.0496777	0.296443	0.2112
Suipraoptans	8.53e-07	3.86e-06	3.45e-06	1.12e-05	16.576	0.000134751	0.0104381	0.6768
Sulfitobacter	2.54e-07	6.52e-07	5.54e-07	1.59e-06	0.894842	0.347841	0.685981	0.2511
Sulfolobus	3.81e-07	8.03e-07	4.52e-07	8.03e-07	0.00632287	0.936878	0.980909	0.6215
Sulfurihydrogenibium	1.69e-08	5.5e-08	7.21e-09	2.32e-08	0.0277844	0.868159	0.943447	0.8125
Sunxiuqinia	2.84e-08	9.93e-08	2.1e-08	7.67e-08	7.27102	0.00901118	0.134751	0.6957
Sutcliffiella	6.18e-07	3.29e-06	3e-07	9.95e-07	4.30155	0.0422371	0.279952	0.9744
Sutterella	0.000887498	0.0016808	0.000448998	0.000866915	5.08632	0.0276553	0.221795	0.9234
Synergistes	5.84e-07	1.42e-06	2.51e-07	6.3e-07	3.49491	0.0662818	0.333532	0.8929
Syntrophaceticus	1.71e-06	8.96e-06	2.43e-07	3.47e-07	0.117692	0.732712	0.908031	0.172
Syntrophobotulus	2.05e-06	5.33e-06	1.98e-06	5.28e-06	7.22743	0.00920874	0.134751	0.9489
Syntrophomonas	4.1e-07	1.08e-06	1.78e-07	3.41e-07	0.70775	0.403425	0.722926	0.8125
Syntrophotalea	2.97e-08	6.51e-08	5.68e-08	1.51e-07	6.35963	0.0142577	0.168157	0.3394
Talaromyces	4.03e-08	1.05e-07	8.46e-09	3.41e-08	31.7243	4.61e-07	0.000314168	0.3762
Tannerella	1.8e-05	4.92e-05	3.21e-06	4.47e-06	0.39071	0.53422	0.819637	0.0536
Tenacibaculum	4.64e-07	2.26e-06	1.83e-07	6.49e-07	2.95308	0.0907044	0.385958	0.8726
Tepidanaerobacter	1.6e-06	1.73e-06	8.19e-07	1.55e-06	4.09437	0.0473424	0.296443	0.01767
Tepidibacillus	6.33e-07	1.61e-06	1.17e-07	2.24e-07	5.47776	0.0224924	0.193967	0.3329
Tepidibacter	1.03e-07	2.57e-07	4.58e-07	2.09e-06	0.166192	0.684923	0.882566	0.8025
Tepidimicrobium	2.42e-08	1.02e-07	8.93e-08	2.28e-07	9.07394	0.00374991	0.0973791	0.4846
Terrisporobacter	0.000316164	0.00110202	4.31e-05	8.68e-05	1.21108	0.275373	0.648946	0.3525
Tessaracoccus	7.61e-08	2.73e-07	6.78e-08	1.87e-07	8.15552	0.00583339	0.123115	0.8224
Tetragenococcus	4.88e-07	7.77e-07	5.77e-06	2.85e-05	1.4282	0.236609	0.619817	0.8424
Thalassotalea	9.15e-09	3.16e-08	2.78e-08	8.78e-08	6.38074	0.0141051	0.168157	0.6675
Thermoactinomyces	3.27e-08	9.21e-08	3.16e-08	6.96e-08	2.42855	0.124233	0.437581	0.7052
Thermoanaerobacter	9.05e-08	2.04e-07	1.49e-07	2.5e-07	4.61732	0.0355633	0.25257	0.4648
Thermoanaerobacterium	4.62e-07	1.26e-06	5.28e-07	1.6e-06	0.117273	0.73317	0.908031	0.8575
Thermoanaerosceptrum	3.02e-08	6.7e-08	3.41e-08	7.44e-08	0.358604	0.551464	0.823478	0.6035
Thermobrachium	1.23e-05	1.38e-05	1.41e-05	1.14e-05	0.359168	0.551152	0.823478	0.3797
Thermoclostridium	4.6e-07	1.14e-06	1.16e-06	2.57e-06	5.91932	0.0178738	0.176972	0.2842
Thermophilibacter	3.31e-07	6.93e-07	9.12e-07	2.6e-06	1.08259	0.302159	0.661304	0.5682
Thermorudis	5.83e-08	1.69e-07	4.24e-08	1.01e-07	0.00322246	0.954914	0.986049	0.7534
Thermotalea	2.61e-07	5.58e-07	3.11e-07	1.13e-06	1.68873	0.19858	0.566765	0.5595
Thermotoga	9.57e-07	1.99e-06	1.69e-06	2.59e-06	0.0426814	0.837003	0.933466	0.172
Thermovenabulum	1.14e-08	2.62e-08	3.4e-08	5.57e-08	5.83168	0.0187032	0.181626	0.07361
Thioalkalivibrio	1.89e-07	9.73e-07	3.93e-08	1.84e-07	0.690339	0.409237	0.722926	0.8424
Thiohalocapsa	1.74e-08	6.06e-08	2.83e-08	6.05e-08	0.235673	0.62906	0.856277	0.4926
Thiomonas	2.44e-06	4.08e-06	2.27e-06	3.69e-06	0.213514	0.645644	0.860857	0.9642
Tissierella	3.21e-06	5.48e-06	8.19e-06	1.55e-05	1.19734	0.278087	0.650221	0.2785
Toutatisvirus	4.57e-07	1.29e-06	3.72e-07	1.37e-06	0.0143235	0.905123	0.960197	0.2458
Trabulsiella	1.08e-06	3.06e-06	3.99e-08	1.29e-07	6.40296	0.0139463	0.168157	0.003248
Tractidigestivibacter	3.67e-06	1.08e-05	2.79e-05	0.000121312	0.192319	0.662518	0.869623	0.5131
Traorella	1.29e-06	1.83e-06	1.86e-06	3e-06	0.0767282	0.782703	0.92717	0.5172
Treponema	1.68e-05	2.26e-05	1.73e-05	1.46e-05	1.26618	0.264822	0.641654	0.2564
Trichococcus	6.73e-06	9.09e-06	1.12e-05	2.62e-05	2.47878	0.120481	0.437581	0.5008
Trueperella	4.24e-07	9.85e-07	2.84e-07	5.98e-07	1.81655	0.182628	0.538485	0.9081
Tumebacillus	1.28e-07	6.03e-07	1.28e-06	6.09e-06	1.27641	0.262919	0.641654	0.3049
Turicibacter	0.000292625	0.00106464	0.000201751	0.000504215	0.416995	0.520823	0.804818	0.04755
Turicimonas	2.75e-06	7.84e-06	9.93e-07	1.81e-06	0.457541	0.501291	0.800843	0.8424
Tyzzerella	0.00118842	0.00139859	0.00196946	0.00430517	0.58473	0.447365	0.763376	0.8324
Unassigned	0.0919855	0.0166776	0.0975113	0.0205766	0.253074	0.616701	0.852346	#N/A
Unclassified	0.452421	0.0705782	0.452533	0.0710156	0.0188719	0.891179	0.954461	#N/A
Ureaplasma	2.57e-07	9.86e-07	1.42e-08	4.67e-08	0.449566	0.505031	0.800843	0.2564
Ureibacillus	7.38e-08	2.09e-07	1.57e-07	4.92e-07	2.02705	0.159534	0.49979	0.5595
Vagococcus	8.92e-07	3.82e-06	7.52e-06	4.18e-05	2.25198	0.138519	0.462166	0.6675
Vallitalea	1.27e-06	1.17e-06	1.1e-06	1.58e-06	0.329409	0.568084	0.826866	0.228
Varibaculum	3.64e-05	0.000130767	1.1e-05	1.22e-05	2.52997	0.116789	0.431634	0.3902
Variimorphobacter	2.29e-06	4.21e-06	4.2e-06	7.98e-06	8.93e-06	0.997625	0.999403	0.2207
Variovorax	5.61e-08	1.88e-07	8.01e-08	2.58e-07	7.77817	0.00701425	0.130676	0.8125
Veillonella	0.000493403	0.00108726	0.00119006	0.00378164	2.87263	0.0951148	0.392785	0.4009
Velocimicrobium	9.19e-06	1.24e-05	9.88e-06	1.38e-05	0.276833	0.600662	0.850934	0.954
Vescimonas	0.000407167	0.00106888	0.000166832	0.00030972	0.101213	0.751448	0.912377	0.7828
Vibrio	0.000280697	0.000226884	0.00042158	0.000502589	1.03582	0.312751	0.668869	0.3394
Victivallis	3.5e-06	1.56e-05	3.52e-07	1.36e-06	9.18338	0.00355974	0.0973791	0.9081
Virgibacillus	0.000387736	0.000400814	0.000217913	0.000284374	1.59357	0.211545	0.580923	0.1162
Waltera	7.1e-05	0.000104402	8e-05	0.000192185	0.0690871	0.793542	0.92717	0.8726
Weissella	0.000897874	0.00436889	0.000174196	0.000448303	2.21541	0.141708	0.467693	0.954
Weizmannia	1.28e-07	3.53e-07	5.07e-07	1.54e-06	8.73259	0.00441441	0.107074	0.0236
Xanthomonas	9.13e-07	2.58e-06	8.68e-07	2.54e-06	1.05155	0.309135	0.666469	0.6675
Xylanivirga	9.18e-07	2.75e-06	8.01e-07	2.48e-06	0.0178644	0.894106	0.954461	0.7243
Yersinia	3.53e-06	1.18e-05	1.26e-06	3.01e-06	0.349637	0.556468	0.823478	0.4416
Youngiibacter	4.79e-07	1.66e-06	2.75e-07	4.86e-07	0.480751	0.490672	0.800642	0.8424
Zhaonella	1.2e-06	6.15e-06	1.85e-07	5.07e-07	4.3573	0.0409672	0.278438	0.8525

## Sheet: Table S6
Table S6: Species-Level Abundance Differences: ART ANOVA analysis with gender covariates (RG vs. CG)
Species	mean_Control	sd_control	mean_Runner	sd_runner	F_stat_ART	Gender-covariate p-value	q-value (FDR)	Unadjusted p-value
[Bacteroides] pectinophilus	2.64919939393939e-05	2.6919259434332e-05	3.70348008787879e-05	2.53724999914627e-05	3.92048188091626	0.0521440180037103	0.302582913690268	0.01356
[Clostridium] aminophilum	1.22283124242424e-05	1.7615521045755e-05	8.37579212121212e-06	1.36955901676572e-05	1.73579319889683	0.192520782535852	0.539960632268521	0.2959
[Clostridium] cellulosi	7.56418163636364e-06	8.94396232251081e-06	8.54803245454545e-06	7.36245993305836e-06	0.376717791548862	0.541610568711969	0.832355283251699	0.3459
[Clostridium] cocleatum	4.13009403939394e-05	5.43696427435201e-05	3.34017369090909e-05	3.82179728843432e-05	0.076959594508792	0.782383671627646	0.92572307411656	0.6397
[Clostridium] dakarense	8.20044e-07	1.33764478097933e-06	5.43186424242424e-07	7.73304726925778e-07	0.228091927566619	0.634621707436777	0.858632682703893	0.8726
[Clostridium] fimetarium	9.961074e-06	2.570223642258e-05	1.18007302121212e-05	5.30373669387402e-05	0.143548349174587	0.70607305426353	0.893794874755315	0.2701
[Clostridium] hylemonae	0.000106926150151515	7.59031512988656e-05	9.29944519090909e-05	5.67609697600125e-05	0.753487763088981	0.388721773763225	0.733710138744657	0.3867
[Clostridium] innocuum	0.000842357151484848	0.00224352158300797	0.000679067740787879	0.00245015981821515	5.47533963890403	0.0225209723955321	0.203092874270725	0.509
[Clostridium] leptum	0.000144131172181818	0.000350557261467389	0.000161421265818182	0.000206583065632267	0.283246935711185	0.596483056837194	0.858632682703893	0.0757
[Clostridium] methoxybenzovorans	5.29316051515152e-06	1.21710897491853e-05	3.96301766666667e-06	1.18982620893794e-05	0.00161141001601921	0.968108608117828	0.986753689548885	0.4687
[Clostridium] methylpentosum	9.31085084848485e-06	1.39040359270684e-05	9.58290936363636e-06	1.99473511910442e-05	0.311788560349868	0.578595748179034	0.852701618858184	0.7631
[Clostridium] polysaccharolyticum	2.89000121212121e-07	4.27326007574045e-07	7.13147e-07	1.20303985277434e-06	2.95104542894649	0.090813088399573	0.367157264937703	0.08003
[Clostridium] populeti	1.34939018181818e-06	2.87615817142822e-06	9.32177333333333e-07	1.78619125940142e-06	0.387141996982774	0.536087135098693	0.825988332619875	0.9132
[Clostridium] saccharogumia	2.40707143636364e-05	2.76539343043549e-05	2.17045807575758e-05	2.65607957671506e-05	1.01992281819662	0.316462525729059	0.660021990790121	0.4081
[Clostridium] scindens	0.000202343861181818	0.000298352582585855	0.000216604795090909	0.000474457235477543	0.184396910342188	0.669110142529975	0.876254458318367	0.9642
[Clostridium] symbiosum	0.000276351736393939	0.000898110725634582	0.000141487092090909	0.00042677302501622	1.99246444434204	0.163082404113115	0.498693211896153	0.6675
[Collinsella] massiliensis	1.14150227272727e-06	4.12233627374118e-06	7.1533096969697e-07	1.15101822046141e-06	0.369164833930629	0.545678935854932	0.836459171528269	0.7436
[Eubacterium] brachy	8.18312954545454e-06	2.95252807483683e-05	2.70982315151515e-06	3.6351986006562e-06	3.80631622571388	0.055582400334893	0.31061789963569	0.08003
[Eubacterium] cellulosolvens	5.74817393939394e-07	1.78829637639602e-06	8.16352545454545e-07	1.5607245702939e-06	0.681193196783337	0.412340612847208	0.753718330000752	0.1641
[Eubacterium] infirmum	9.14027612121212e-06	3.67701225149186e-05	2.03679512121212e-06	1.98969900192698e-06	3.18904630189931	0.0790237530630399	0.352259832712228	0.07361
[Eubacterium] minutum	2.53545454545455e-07	6.57680365194888e-07	1.94316515151515e-07	3.63939680398253e-07	0.353195200772952	0.554472465724609	0.839117981582203	0.7052
[Eubacterium] nodatum	4.03321545454545e-07	9.50375635270999e-07	1.13727181818182e-07	2.0162383444385e-07	3.5311495437507	0.0649282482669202	0.330159222773716	0.3525
[Eubacterium] rectale	0.0105985944632727	0.0155388247421428	0.0129485778639697	0.0202037638772051	0.658681758070573	0.420130679078333	0.755454671085429	0.3203
[Eubacterium] siraeum	0.000446165857909091	0.00191804872927809	3.03027283636364e-05	3.11982387116636e-05	7.33988386470428	0.00870812132132326	0.124056172791867	0.6215
[Eubacterium] sulci	1.6049726e-05	2.97866039471534e-05	8.03836478787879e-06	1.26154132722987e-05	9.86167102147142	0.00258541687174968	0.0672583084752271	0.01736
[Eubacterium] tenue	3.25833484848485e-07	9.9024436802577e-07	1.51869393939394e-07	4.98013963588242e-07	0.217622293934442	0.64249265483936	0.863538948187851	0.4531
[Pseudopropionibacterium] massiliense	3.99728272727273e-07	1.09139855088143e-06	1.42783333333333e-07	2.33152498493565e-07	1.03305356704454	0.313392540427558	0.658711487198439	0.7052
[Ruminococcus] gnavus	0.0267812853785758	0.0412377237668512	0.0143917687555758	0.0214020776745129	0.642747320209415	0.425779810176173	0.755959207978467	0.3019
[Ruminococcus] lactaris	0.00198395637884848	0.00616151634204645	0.00218804090724242	0.0037484366183566	0.617810364338154	0.434855936571312	0.763763606795993	0.2842
[Ruminococcus] torques	0.00232476632069697	0.00242022495445916	0.00186432839590909	0.00140743090229118	0.248016763806691	0.620236969358549	0.858632682703893	0.7243
Absicoccus porci	1.19860748484848e-06	2.68073702590092e-06	2.15535675757576e-06	7.82080622589235e-06	0.133194295582491	0.716384805149088	0.902393491398325	0.7877
Abyssisolibacter fermentans	3.36094545454545e-08	1.20594182133222e-07	2.02374666666667e-07	5.7019749419503e-07	6.99715126930545	0.0103308352884824	0.133018783024108	0.29
Acetanaerobacterium elongatum	1.20673936363636e-06	1.79646738681946e-06	1.41932151515152e-06	3.8649255857485e-06	0.0391272259809313	0.843843942587006	0.942614944546287	0.8324
Acetatifactor muris	1.51247444545455e-05	2.09100309146214e-05	1.66666064848485e-05	2.50780333933414e-05	0.564590546085199	0.455259307939386	0.78125282767801	0.4687
Acetitomaculum ruminis	3.45904060606061e-07	7.19090420784825e-07	4.88525757575758e-07	1.13658738159652e-06	0.88993224003609	0.349157327232557	0.698703904551215	0.6862
Acetivibrio cellulolyticus	4.47186272727273e-07	1.01124412773518e-06	1.10200363636364e-06	4.9853549991882e-06	0.643702907124018	0.42543779018438	0.755959207978467	0.6768
Acetivibrio clariflavus	4.13597393939394e-07	1.81748204519716e-06	6.38235757575758e-07	2.74760903051442e-06	0.208689467276092	0.64939306258718	0.866662116984377	0.07784
Acetivibrio ethanolgignens	2.00118619393939e-05	2.15473676039518e-05	1.90661913636364e-05	1.74990277062837e-05	0.0675247412157376	0.795836431968196	0.92572307411656	0.768
Acetivibrio mesophilus	2.23295333333333e-07	1.22093066236518e-06	3.17512e-07	1.19475573996265e-06	0.589739952440978	0.445434746475588	0.775642774585949	0.4846
Acetivibrio saccincola	9.63855e-07	3.96512491413776e-06	1.59871557575758e-06	5.61705848367307e-06	2.20601612424903	0.142540401622147	0.466897848379113	0.5256
Acetivibrio thermocellus	3.64413927272727e-06	9.21988188057744e-06	1.84953133333333e-06	2.61594813377703e-06	7.92853855970741	0.00651613842080139	0.105297362571931	0.3203
Acetoanaerobium noterae	1.29631003030303e-06	3.6816295747138e-06	3.87561545454545e-07	1.28315733664112e-06	3.94138820308655	0.0515397644914222	0.302376303454678	0.06572
Acetobacterium bakii	2.8747196969697e-07	5.52521856208053e-07	5.06959333333333e-07	1.21346826702081e-06	1.86733338643242	0.176716264859302	0.517464429726668	0.8726
Acetobacterium fimetarium	2.12276424242424e-07	4.0347354949566e-07	9.23712424242424e-08	1.5003602351811e-07	3.15807066071341	0.0804575979486101	0.352583636820972	0.898
Acetobacterium paludosum	9.44590303030303e-08	2.15254094092668e-07	7.56034545454546e-08	2.39461854853504e-07	0.301844141451103	0.584702142456798	0.858632682703893	0.6582
Acetobacterium tundrae	2.3715403030303e-07	9.13762158867684e-07	1.22570181818182e-07	3.34093883966436e-07	0.0397998383329786	0.84252530629957	0.942614944546287	0.8025
Acetobacterium wieringae	1.5189703030303e-07	6.15397909212836e-07	7.77307272727273e-08	2.11521433378552e-07	3.86978054050643	0.0536416142433013	0.304728712498271	0.5682
Acetobacterium woodii	7.04492121212121e-08	2.78931279756296e-07	6.88583636363636e-08	2.14828838389836e-07	1.54965078053899	0.217871892164091	0.559485044970734	0.8929
Acholeplasma laidlawii	5.33359151515151e-07	1.39976436143032e-06	1.10691266666667e-06	4.48741709437424e-06	0.496220766652722	0.483803085318583	0.795991327357339	0.2255
Acidaminobacter hydrogenoformans	2.33021090909091e-07	5.25345855191687e-07	1.78914e-07	4.19376456100602e-07	0.0847849443684524	0.771886687814016	0.924980080481233	0.8475
Acidaminococcus fermentans	1.72955324242424e-06	6.47973686062917e-06	2.59206090909091e-07	6.51872126564154e-07	0.389106357457197	0.535057880680389	0.825793455761589	0.6443
Acidaminococcus massiliensis	1.44345166666667e-06	4.69268229552625e-06	8.02542575757576e-07	1.71826804645519e-06	0.65531207155525	0.421315803478661	0.755454671085429	0.05521
Acidaminococcus provencensis	1.25249518181818e-06	6.149370176017e-06	3.62468484848485e-08	2.00854332185685e-07	1.79490107902215	0.185220202229958	0.525924634835895	0.3832
Acidovorax avenae	4.04509393939394e-08	2.15809220568182e-07	1.37907575757576e-08	5.16131039762616e-08	4.61995288365694	0.0355127458647833	0.249454226117815	0.6957
Acinetobacter baumannii	1.10682021212121e-05	1.56923305697253e-05	8.93918327272727e-06	2.38637061502831e-05	1.69710701649974	0.197484813440435	0.544496023063217	0.2065
Actinobacteria bacterium HGW-Actinobacteria-10	1.09099090909091e-08	3.45815189672927e-08	1.22364393939394e-07	4.72790141430829e-07	0.898711800613768	0.346807883311864	0.695553240832174	0.7828
Actinobacteria bacterium HGW-Actinobacteria-6	1.86994484848485e-07	7.00328274548315e-07	5.52124575757576e-07	2.92444145141815e-06	2.52443655623115	0.117181792355277	0.414509605866358	0.734
Actinobaculum suis	1.29315454545455e-08	5.30584343466539e-08	2.97212121212121e-10	1.70735364961348e-09	60.0040305495622	1.0911275976098e-10	1.95857403770959e-07	0.1286
Actinomadura fibrosa	4.08037878787879e-08	1.65976364543411e-07	2.45620303030303e-08	1.1898921535256e-07	3.59924478945647	0.0624656292674177	0.322553817409364	0.7388
Actinomyces bouchesdurhonensis	1.73133938787879e-05	5.24261716116394e-05	1.74019183030303e-05	3.90902111803733e-05	1.85772627227853	0.177817264037112	0.519840372877224	0.6035
Actinomyces bowdenii	1.22160575757576e-07	3.56942121425522e-07	1.82549181818182e-07	3.6336808328397e-07	0.271281580311829	0.604328661842654	0.858632682703893	0.3266
Actinomyces culturomici	5.86009393939394e-08	8.99386710163304e-08	1.26967606060606e-07	3.67368511518487e-07	0.00852031505379714	0.926752889638165	0.977825202922774	0.9132
Actinomyces dentalis	2.84248133333333e-06	6.68249955703359e-06	1.92339327272727e-06	2.41165071402046e-06	1.40492992873314	0.240423131861758	0.582768474064905	0.5214
Actinomyces gerencseriae	5.96918484848485e-08	1.87632576168013e-07	3.28884848484848e-08	5.55805823900764e-08	2.74829154318295	0.102410241190507	0.392384864947634	0.8025
Actinomyces graevenitzii	8.00094736363636e-05	0.000175637757992327	4.16514322424242e-05	6.76068345849622e-05	1.41686862885426	0.238457303888665	0.582768474064905	0.2511
Actinomyces howellii	8.28817272727273e-08	4.20657613918617e-07	2.59655757575758e-08	7.3995882114746e-08	0.260119381250488	0.611849044648492	0.858632682703893	0.7388
Actinomyces israelii	4.79110333333333e-07	1.17152101183146e-06	4.51739939393939e-07	6.17478864082101e-07	0.451999191028722	0.50388497104247	0.806695637176059	0.6675
Actinomyces johnsonii	3.74062242424242e-07	5.1411935906874e-07	4.55890303030303e-07	9.17596299993613e-07	0.981534797834098	0.325671034360232	0.671930467444387	0.8025
Actinomyces massiliensis	1.79012878787879e-07	4.39833611638592e-07	9.17325757575758e-08	1.74634133929523e-07	1.96347711147081	0.166127819023678	0.50330522936347	0.534
Actinomyces mediterranea	2.14891090909091e-07	3.63086316105703e-07	1.53198939393939e-07	2.03516932512988e-07	0.103829377591005	0.748365764777599	0.916012593213871	0.6768
Actinomyces naeslundii	1.01092043030303e-05	1.30404292193818e-05	1.37815461212121e-05	3.28258310439739e-05	0.314573850473307	0.576908404620895	0.85230500929589	0.5682
Actinomyces oris	1.02829428484848e-05	1.87725143277187e-05	9.01227890909091e-06	1.56191248922092e-05	1.59500121120805	0.211342172540478	0.55452273430802	0.4531
Actinomyces pacaensis	6.38137575757576e-08	1.26781252440974e-07	5.89774545454545e-08	1.3936710606257e-07	2.08143484994267	0.15413321264766	0.487821382337323	0.5682
Actinomyces ruminicola	8.07736363636364e-09	4.37264612032993e-08	4.48881818181818e-09	1.20453864001289e-08	12.6704871064094	0.000719658683512306	0.0322946834226147	0.5256
Actinomyces timonensis	3.84669090909091e-08	1.17107450019033e-07	1.62113333333333e-08	5.42217538652999e-08	0.122807508254215	0.727197081030091	0.907353292808367	0.6675
Actinomyces urogenitalis	2.0831216969697e-06	2.39784143176115e-06	1.86206748484848e-06	2.03953063200982e-06	0.194128749225952	0.661034725241938	0.871827576641644	0.6582
Actinomyces viscosus	5.36466181818182e-07	7.39740451846898e-07	5.29437818181818e-07	9.29387852794934e-07	0.417372830748969	0.520635031874366	0.815479827412293	0.3867
Actinomyces weissii	8.29136363636364e-08	1.96783078679262e-07	1.72023636363636e-08	6.72961802355909e-08	0.868612200168904	0.354954975356072	0.702474289706891	0.4609
Actinomyces wuliandei	1.06586060606061e-08	4.71177254988366e-08	1.19030303030303e-08	6.04354424326512e-08	5.74126808606086	0.0196017422742608	0.189167351517732	0.8324
Acutalibacter muris	2.79068524242424e-06	4.24512621572369e-06	2.43547687878788e-06	3.66594839288479e-06	0.221799147441215	0.639325313279478	0.862608997464193	0.8525
Adlercreutzia caecimuris	1.04253619090909e-05	2.24667661307699e-05	2.26400726060606e-05	3.42173483783553e-05	0.057262606672048	0.811665314947259	0.930017047867329	0.1473
Adlercreutzia equolifaciens	0.000319014673242424	0.000582645882260923	0.000749539740757576	0.00122899208421473	1.29095376638239	0.260245037326862	0.605154700987036	0.1302
Adlercreutzia hattorii	3.26917181818182e-06	5.66453532041947e-06	6.29271639393939e-06	8.88986453368737e-06	1.01837374819962	0.316827334203425	0.660021990790121	0.1385
Adlercreutzia mucosicola	5.15897163636364e-06	1.12245908085537e-05	1.01805863333333e-05	1.55271998597088e-05	0.441713559964245	0.508761049721294	0.808498854300844	0.127
Adlercreutzia muris	3.08202851515152e-06	5.39619778041742e-06	8.83494215151515e-06	1.41043322749348e-05	2.4076187459144	0.125835930434539	0.424577998364656	0.08455
Aequorivita capsosiphonis	1.96711515151515e-08	5.61021097013747e-08	1.20868484848485e-08	3.14522383962187e-08	3.80594728777334	0.0555939035213764	0.31061789963569	0.903
Aerococcus viridans	2.67854242424242e-08	1.18113700487875e-07	3.7119e-08	1.50725021126014e-07	11.6735421585846	0.00112422026113697	0.0410782235395198	0.6768
Aeromonas veronii	2.95720520909091e-05	3.48207447359219e-05	1.89855069393939e-05	2.64555931420295e-05	2.64893260263461	0.10869135765426	0.399784447418434	0.0757
Agathobacter ruminis	5.21494581818182e-06	1.84070256519788e-05	3.05744087878788e-06	7.38046441528404e-06	1.43747046038858	0.235111505719464	0.580147534073543	0.2458
Agathobaculum butyriciproducens	0.000104580395757576	6.66506863777541e-05	0.00014196746830303	0.000220719144518154	0.246288144152918	0.621455821541895	0.858632682703893	0.8525
Agathobaculum desmolans	6.35037557575758e-06	6.76766997995851e-06	5.31247221212121e-06	5.74655285924359e-06	1.59971753199408	0.210676794593809	0.55452273430802	0.6306
Aggregatibacter actinomycetemcomitans	1.04831454545455e-07	2.89180999663283e-07	5.53238090909091e-07	1.95105696063179e-06	0.0792914097620044	0.779197699818778	0.925622788018593	0.8726
Aggregatibacter aphrophilus	1.08697515151515e-07	4.50877212815066e-07	3.3497596969697e-07	1.48932906063543e-06	0.205249417530753	0.652098161933783	0.868606984229859	0.5595
Aggregatibacter kilianii	5.5458303030303e-08	1.80217108475008e-07	3.05427575757576e-08	9.82053664282884e-08	7.55877905759689	0.00781403573939947	0.115022632959729	0.6862
Aggregatibacter segnis	7.82235939393939e-07	4.39138254986674e-06	1.55507284848485e-06	5.92796776571618e-06	10.6175662830904	0.00181994196097062	0.0526902551603591	0.3973
Agrilactobacillus yilanensis	9.7156303030303e-08	2.70263294838048e-07	7.52429696969697e-08	2.32175960368489e-07	7.45844787758802	0.00821121680086868	0.118863985141607	0.9489
Agrobacterium deltaense	2.66580121212121e-07	5.50416739912175e-07	2.42386242424242e-07	4.11234943277489e-07	5.96233107453663	0.0174810802217781	0.178167187915674	0.534
Agrobacterium rosae	8.00687181818182e-07	1.85782009069981e-06	6.80506484848485e-07	2.29942216073581e-06	1.59541812817363	0.211283251670962	0.55452273430802	0.9795
Akkermansia glycaniphila	1.11812127272727e-06	3.13538309603666e-06	9.73677939393939e-07	2.535874721733e-06	0.123181070309382	0.72679946158648	0.907353292808367	0.6535
Akkermansia muciniphila	0.000670334646939394	0.00182594542642368	0.000607168592424242	0.00168447940793855	7.51928827705106	0.00796790099967736	0.11627953084895	0.6675
Algoriella xinjiangensis	0.000180733015484848	0.000192641317477233	0.000105055263787879	0.000133406726536846	0.934803829102448	0.337374192919938	0.684278730272643	0.1318
Alistipes communis	7.29214312424242e-05	0.000164927965432827	5.8581275969697e-05	0.000216825631420369	1.06262062164925	0.306622835840353	0.651346734122407	0.2355
Alistipes finegoldii	3.84193730606061e-05	0.000106239870240999	1.85195646969697e-05	3.37155292361506e-05	0.00332187984593916	0.954224126015901	0.98224281551492	0.8625
Alistipes ihumii	1.93845118181818e-06	5.22256577495886e-06	1.23143518181818e-06	3.53453806001893e-06	0.3108245110516	0.579182084024025	0.852856309124795	0.7436
Alistipes indistinctus	6.79226566969697e-05	0.000224071949752074	1.8140252e-05	5.29772251016515e-05	5.18663256338205	0.0262217402983095	0.215078132156448	0.9336
Alistipes inops	1.36156906060606e-06	3.13114481351082e-06	1.49371336363636e-06	3.5179364225337e-06	2.57299253361734	0.113784417109285	0.408611762180012	0.8424
Alistipes megaguti	1.22654272727273e-07	3.69036470504718e-07	6.23737878787879e-08	2.14902041109251e-07	2.54462170784207	0.115755751226321	0.411448660299498	0.7004
Alistipes onderdonkii	5.1678539e-05	9.55939833488989e-05	7.62633780606061e-05	0.000174371606192705	1.58964842346966	0.212100424755868	0.55452273430802	0.6721
Alistipes provencensis	7.17325454545454e-07	1.73415536897567e-06	2.67635272727273e-07	9.08508095887334e-07	0.930357486779534	0.338517276314484	0.685822247160834	0.8025
Alistipes putredinis	0.000640293046454546	0.00128497888944629	0.000432059450636364	0.000894830627236204	1.16707833560796	0.284186902011146	0.630069757785137	0.3266
Alistipes senegalensis	8.83949012121212e-06	1.46671194245758e-05	4.45284651515151e-06	8.71954995923158e-06	3.88121691913753	0.0532997768972408	0.304728712498271	0.6215
Alistipes shahii	7.66202478181818e-05	0.00015020760927378	2.95036759090909e-05	5.79091849526317e-05	3.48656431460199	0.066598071012681	0.331367162982047	0.768
Alistipes timonensis	1.41240703030303e-06	2.74196783308832e-06	6.65540272727273e-07	1.21286116743128e-06	1.58401383416589	0.212902155129925	0.55546419834043	0.6443
Alkalibacter mobilis	5.38760303030303e-08	1.00523633770088e-07	1.2384696969697e-07	4.46805420872546e-07	2.88986725675126	0.0941502920299084	0.372349425629524	0.2959
Alkalibaculum bacchi	1.67902515151515e-07	6.03224138888643e-07	2.88240333333333e-07	7.08438594173379e-07	0.621161623623877	0.433619018676503	0.763763606795993	0.6675
Alkalihalobacillus pseudalcaliphilus	3.20628787878788e-08	9.10248436128008e-08	5.95528181818182e-08	1.86456105818745e-07	0.0524197834926998	0.819658478956053	0.930017047867329	0.7828
Alkalihalobacillus wakoensis	1.23764242424242e-08	3.74728462423379e-08	2.20774242424242e-08	7.94954700938323e-08	0.0212001253444798	0.88470743672871	0.958362217849919	0.9847
Alkaliphilus metalliredigens	6.36331515151515e-08	3.13063508821405e-07	8.80185454545455e-08	1.8007909276709e-07	0.637614712844841	0.427624042219004	0.757715988871394	0.311
Alkaliphilus oremlandii	2.40970636363636e-07	6.87536445122812e-07	1.30081696969697e-07	2.14908747975665e-07	0.214549714478367	0.644846378905362	0.865096599503082	0.2511
Alkaliphilus pronyensis	6.89430303030303e-09	2.25195592783874e-08	6.44096363636364e-08	1.75475432309593e-07	3.48298065916611	0.0667343146196463	0.331367162982047	0.4766
Alkaliphilus transvaalensis	2.21874848484848e-08	6.76928809532995e-08	7.48485757575758e-08	2.36007579055476e-07	0.0651551979801447	0.799370899654969	0.92572307411656	0.4926
Allisonella histaminiformans	6.52405275757576e-06	1.87285265129109e-05	5.26251360606061e-06	1.71922717773865e-05	0.491374422765712	0.485937485747104	0.797310591330943	0.3938
Allobaculum stercoricanis	1.45786333333333e-07	4.77121625140191e-07	2.31480727272727e-07	7.10774347354316e-07	5.1305423604269	0.027013219607831	0.217932722730701	0.954
Alloiococcus otitis	3.04390606060606e-08	1.01442603825679e-07	2.65562727272727e-08	7.84241182422828e-08	12.2092220868316	0.000883727849526435	0.0337508827638287	0.954
Alloscardovia omnicolens	3.8738596969697e-07	1.34395501403887e-06	5.49950572727273e-06	2.57287266305743e-05	3.15205928336945	0.0807391765050672	0.352583636820972	0.1802
Alphaproteobacteria bacterium 41-28	3.36281515151515e-08	1.04106232901218e-07	4.0360303030303e-09	1.6266107863601e-08	9.04192835070713	0.00380751820038266	0.0776647178373508	0.4926
Alphaproteobacteria bacterium ADurb.Bin100	2.9775203030303e-07	1.2921230932153e-06	4.99862121212121e-08	1.30798592193006e-07	0.531307690226884	0.468802142297343	0.787921203580272	0.8726
Alterileibacterium massiliense	1.62029939393939e-07	6.07786482792114e-07	7.48636060606061e-08	2.64792321366309e-07	1.41174596178947	0.239298356988493	0.582768474064905	0.7195
Amedibacillus dolichus	6.64782404242424e-05	9.08988836784921e-05	0.000107549253636364	0.000349261973502597	0.0568125619792144	0.812392684939034	0.930017047867329	0.6582
Amedibacterium intestinale	0.000330318147575758	0.00113262522633659	0.000104732257272727	0.00031123980356745	0.0710646455680963	0.790677541216002	0.92572307411656	0.9642
Aminicella lysinilytica	3.30382515151515e-07	6.70811338484186e-07	1.1362966969697e-06	2.06957905184946e-06	3.99322068823277	0.0500741633682474	0.298539630204812	0.168
Aminipila butyrica	3.51011239393939e-06	5.92394711078956e-06	4.77689415151515e-06	7.28571723462682e-06	1.35143509894893	0.24948264469742	0.593140857260752	0.509
Aminipila luticellarii	2.26087848484848e-07	5.76847066529776e-07	1.77095848484848e-07	8.05774132799056e-07	0.319002032856088	0.574245949626279	0.85230500929589	0.4846
Aminipila terrae	5.46633939393939e-07	1.07721507262707e-06	1.44496224242424e-06	2.04517491080696e-06	0.723454930113243	0.398285905817248	0.742391693605358	0.08688
Amphibacillus marinus	2.03367303030303e-07	5.21531925579195e-07	5.95821757575758e-07	1.94302553507912e-06	0.0577839304243596	0.810826513355651	0.930017047867329	0.5946
Anaerobacterium chartisolvens	8.16736696969697e-07	1.19638047856481e-06	1.49036787878788e-06	2.37103089522956e-06	1.83606881173167	0.180329068955165	0.522925167648661	0.4378
Anaerobium acetethylicum	1.3366363030303e-06	1.94586770019967e-06	1.45018487878788e-06	2.17519805029869e-06	0.0525908413036813	0.819369663775894	0.930017047867329	0.8025
Anaerobutyricum hallii	0.00446251229233333	0.00493865990590661	0.00704368231293939	0.00680236334462073	1.41568453308542	0.238651386533841	0.582768474064905	0.08455
Anaerobutyricum soehngenii	0.000414398921757576	0.000560609318854653	0.000640476724757576	0.000674978236760491	1.55067538788327	0.217721684921431	0.559485044970734	0.05203
Anaerococcus faecalis	5.47102424242424e-08	2.11943490071061e-07	3.31284545454545e-08	1.85462186911189e-07	0.0182398631033656	0.893005864953066	0.963887869868162	0.4926
Anaerococcus hydrogenalis	2.48070636363636e-07	5.96322304377728e-07	3.20573181818182e-07	1.12796492893921e-06	1.14315449191743	0.289131821150582	0.632534121238484	0.903
Anaerococcus marasmi	3.48818484848485e-08	1.01082651010238e-07	2.93389090909091e-08	1.57458245190464e-07	1.29384351009049	0.25971770494104	0.605154700987036	0.29
Anaerococcus nagyae	1.88751515151515e-09	1.08429490341685e-08	1.49476060606061e-08	4.16581112869536e-08	1.61188954499941	0.208971229726341	0.55452273430802	0.2112
Anaerococcus obesiensis	3.37741848484848e-07	9.37139295996836e-07	1.19598042424242e-06	3.20840739055832e-06	1.23884827560304	0.269989953248435	0.614179919025713	0.6628
Anaerococcus provencensis	4.50746303030303e-07	1.38763463558531e-06	1.0613603030303e-06	2.95901073928238e-06	2.73008811324759	0.103529869236576	0.392384864947634	0.8475
Anaerococcus tetradius	4.89721372424242e-05	5.15010780259919e-05	5.0446659e-05	4.42297318063093e-05	0.119189632953287	0.731083622875913	0.907534649420652	0.3394
Anaerococcus vaginalis	2.24257303030303e-07	7.63845445687987e-07	3.98764212121212e-07	1.93475408549362e-06	0.0654230430548152	0.798967974845668	0.92572307411656	0.7388
Anaerocolumna aminovalerica	6.48084545454545e-07	1.14884353207334e-06	1.08852257575758e-06	1.6665315375574e-06	1.65797999725247	0.202661967626819	0.549513945453385	0.08688
Anaerocolumna cellulosilytica	1.01501163636364e-06	2.21075066163657e-06	1.27509848484849e-07	2.3565183258678e-07	17.2841537689261	0.000100562949536068	0.0101383197522873	0.005178
Anaerocolumna chitinilytica	5.34000939393939e-07	6.67181641996107e-07	1.2118426969697e-06	1.86964517966461e-06	2.72279403141402	0.103982345506773	0.392384864947634	0.1192
Anaerocolumna jejuensis	1.94575887878788e-06	5.44641315002129e-06	1.20364845454545e-06	2.71708295760575e-06	3.78241717955979	0.056332930204323	0.312712430503342	0.8025
Anaerocolumna sedimenticola	4.09981333333333e-07	6.28558803585316e-07	1.28059866666667e-06	2.44182659469251e-06	5.51203247589548	0.0220920629960117	0.202322719784903	0.01926
Anaerocolumna xylanovorans	1.11357954545455e-06	2.05786381540306e-06	1.75886257575758e-06	5.1149961772634e-06	1.28233350542588	0.261826139417115	0.606352003806067	0.4846
Anaerofustis stercorihominis	6.07987999393939e-05	0.000196310582770345	3.66592312727273e-05	6.3170404084809e-05	1.14624410751304	0.288486993280854	0.632276133014813	0.5256
Anaeroglobus geminatus	6.73335424242424e-07	1.96288197888723e-06	3.48585333333333e-07	1.87383583427315e-06	0.770014113543886	0.383600423824345	0.730441121792943	0.01829
Anaerolactibacter massiliensis	6.92639121212121e-07	1.03628549563877e-06	1.1365683030303e-06	1.62633213596909e-06	0.270552606296043	0.604813732929853	0.858632682703893	0.1974
Anaerolineaceae bacterium oral taxon 439	3.66273272727273e-07	1.51254007824428e-06	9.34510272727273e-07	4.58281936607812e-06	1.50308142833163	0.22483417945121	0.569339278660273	0.2432
Anaeromassilibacillus senegalensis	0.000155158467151515	0.000513427396512388	0.000119400251212121	0.000194638395512112	2.15721	0.146957886594529	0.476154163244007	0.29
Anaeromicrobium sediminis	2.09791545454545e-07	9.26368658612491e-07	1.17647990909091e-06	3.86550786859536e-06	0.0303941923375344	0.862166847388522	0.950102211332239	0.9234
Anaeromyces robustus	8.83119060606061e-07	2.56626705401457e-06	1.94458393939394e-07	4.34191362277549e-07	0.636331448663213	0.428087045190673	0.757715988871394	0.8726
Anaerophilus nitritogenes	1.83991212121212e-07	6.51097270104416e-07	8.57616666666667e-08	2.12626355003129e-07	1.22731749795334	0.272208738112445	0.615507679409519	0.7004
Anaeroplasma bactoclasticum	3.98406575757576e-07	1.04867854287795e-06	6.78934121212121e-07	2.37330991235734e-06	0.073429609111908	0.787307335779877	0.92572307411656	0.9489
Anaerorhabdus furcosa	2.56952654545455e-06	1.05838619121559e-05	8.32972393939394e-07	2.2025765993424e-06	0.0240280763159054	0.877317033665878	0.955572861304764	0.6862
Anaerosacchariphilus polymeriproducens	6.76180696969697e-07	1.02363056292183e-06	2.14363181818182e-06	5.3081344645e-06	1.65153060950001	0.203530883084326	0.5496166075752	0.4045
Anaerosalibacter bizertensis	8.67381818181818e-08	3.07820349610009e-07	3.36308484848485e-08	1.12124754049653e-07	0.154682514984205	0.695449336804614	0.88981642773761	0.534
Anaerospora hongkongensis	3.79471515151515e-08	1.18683282738693e-07	9.72211212121212e-08	1.59112972527729e-07	3.93527677179243	0.0517156129028334	0.302376303454678	0.08226
Anaerosporobacter mobilis	9.02734787878788e-07	1.41906758915949e-06	1.35660178787879e-06	3.77044380382056e-06	0.388260561467853	0.535500603067682	0.825793455761589	0.7828
Anaerostipes butyraticus	5.68585136666667e-05	6.3442375246383e-05	6.42474400909091e-05	5.26686300519043e-05	0.649445180298261	0.423391308697461	0.755454671085429	0.3079
Anaerostipes caccae	0.000382153494727273	0.00102821664036038	0.000110570844121212	0.000484110173116974	2.93135193109466	0.0918727613652077	0.370345779913473	0.4609
Anaerostipes faecalis	1.03081452727273e-05	9.58978333873997e-06	1.16931282424242e-05	9.18572567260759e-06	0.862158827366426	0.356736187446839	0.7041740523043	0.3525
Anaerostipes hadrus	0.00551072478984849	0.00614516952369388	0.00598581849469697	0.00457794631402966	0.864559144400332	0.35607222058992	0.703909290703641	0.2959
Anaerostipes hominis	2.34475278787879e-06	6.1075583568306e-06	3.39293818181818e-07	1.4422476482129e-06	5.96999871684854	0.017412041992883	0.178167187915674	0.4454
Anaerostipes rhamnosivorans	0.000100437575454545	0.000272554398352579	3.03385797575758e-05	0.000147004343226301	3.0043015482763	0.0880148653166926	0.364865319268968	0.6582
Anaerotignum faecicola	5.36514043636364e-05	5.64877818866851e-05	8.8823431e-05	0.000144590074370372	0.331721242849125	0.566732164412179	0.846326318735326	0.3592
Anaerotignum lactatifermentans	5.59074464545455e-05	0.000111651546956956	4.18356795757576e-05	5.68322451777163e-05	0.764288527197368	0.3853636447565	0.730441121792943	0.4766
Anaerotignum neopropionicum	7.85628833333333e-06	5.12984896397024e-06	9.38321190909091e-06	5.64879774441931e-06	0.861240220372072	0.356990745179339	0.7041740523043	0.2959
Anaerotignum propionicum	2.229415e-06	2.84787910388268e-06	3.06148460606061e-06	4.68579672574161e-06	1.10092154391858	0.298136843004587	0.642168296510688	0.4228
Anaerotruncus colihominis	0.000102272514454545	0.000216363250961911	7.27705438181818e-05	6.21413304582145e-05	0.00608925911060236	0.93805253900339	0.978469859103308	0.4009
Anaerotruncus massiliensis	2.34062727272727e-07	6.51491093825842e-07	6.54098484848485e-08	1.64614198154184e-07	0.844007565418739	0.361813478074037	0.710563668646496	0.5946
Anaerotruncus rubiinfantis	3.07378363636364e-06	4.14646679026787e-06	2.8532906969697e-06	3.87102269017415e-06	0.0321875002782461	0.858201802117417	0.949151099692399	0.8224
Anaerovibrio lipolyticus	2.83513593939394e-06	5.79079863327805e-06	2.76913178787879e-06	8.95729730852742e-06	0.87224579256055	0.353957493985991	0.702048289176634	0.9438
Anaerovibrio slackiae	3.70817942424242e-06	1.96675023874577e-05	1.21839151515152e-07	4.0978845696912e-07	0.459167347846683	0.50053431026959	0.805566240647396	0.6443
Anaerovirgula multivorans	4.6187503030303e-07	1.52716049271138e-06	1.84188515151515e-07	3.98764663826229e-07	0.0519479643355045	0.820457683616328	0.93033578148535	0.8828
Anaerovorax odorimutans	6.61427936363636e-06	1.19922677301238e-05	1.25500396363636e-05	2.05106808180663e-05	0.405676883440199	0.526516803992477	0.819685744290109	0.5424
Aneurinibacillus migulanus	2.09919424242424e-07	9.90660380143437e-07	5.32837575757576e-08	2.97770226243641e-07	0.265182102892458	0.608413240731571	0.858632682703893	0.8025
Aneurinibacillus soli	6.65442121212121e-08	1.68098469088574e-07	3.01778484848485e-08	1.0217173400124e-07	7.63772146073396	0.00751574785538506	0.113961934502483	0.4926
Aneurinibacillus terranovensis	7.20174848484849e-08	2.48811860026823e-07	7.26684545454545e-08	2.09317774031658e-07	3.65811661688412	0.0604186833976018	0.321365107413191	0.9949
Aneurinibacillus thermoaerophilus	4.82808393939394e-07	1.55481360050116e-06	2.81145424242424e-07	7.65980027323454e-07	0.104651356256382	0.747406317405762	0.915764054432316	0.6957
Angelakisella massiliensis	1.81366492121212e-05	5.20469440306041e-05	9.87397039393939e-06	1.21786313828628e-05	0.316741355252368	0.575602117445114	0.85230500929589	0.954
Arabiibacter massiliensis	1.01551766666667e-06	1.75775986222318e-06	1.44810642424242e-06	1.95773858646646e-06	0.0527716443375245	0.819064932052853	0.930017047867329	0.6768
Arachnia propionica	6.16461787878788e-07	1.11291892360003e-06	3.35871242424242e-07	3.93206647656486e-07	3.35326185303588	0.0718777411850947	0.340038086519756	0.1622
Arachnia rubra	2.55978545454545e-07	6.29939910389331e-07	1.12422272727273e-07	2.48220289450504e-07	4.40010340800427	0.0400200290072433	0.266517649692739	0.2406
Asaccharospora irregularis	1.03623787878788e-06	2.02843619036942e-06	1.01912651515152e-06	2.12893147079835e-06	0.166206643857552	0.684909679035066	0.885977817427617	0.9642
Astraeus odoratus	1.0472703030303e-07	3.79099280594187e-07	3.52610909090909e-08	9.4542698530004e-08	0.247475511220042	0.620618034662606	0.858632682703893	0.6489
Atopobiaceae bacterium P1	3.29759424242424e-07	1.49414242583882e-06	1.47318636363636e-07	2.64380416153246e-07	0.765222744232927	0.385075152198282	0.730441121792943	0.5769
Atopobium deltae	1.06463303030303e-07	2.83414862125238e-07	1.64235727272727e-07	5.90085436249398e-07	3.25537497478072	0.0760472958181141	0.347805814365358	0.8726
Atopobium fossor	4.81035757575758e-08	1.63132181469129e-07	3.03120696969697e-07	7.44930254958286e-07	3.70810644091804	0.0587379518539788	0.319393804189985	0.03956
Bacilliculturomica massiliensis	3.78879963636364e-06	6.99415743681842e-06	3.76123618181818e-06	5.21853930378484e-06	3.67671453998508	0.0597873458885984	0.321124653666133	0.2019
Bacillus altitudinis	4.62111533333333e-06	1.30686088772549e-05	4.10978078787879e-06	1.1560168491471e-05	1.41282308453569	0.239121207784749	0.582768474064905	0.6125
Bacillus anthracis	1.13775454545455e-08	2.98941760518363e-08	3.18162151515152e-07	1.18674770730032e-06	0.823344066749441	0.367717591685175	0.713257956876536	0.7436
Bacillus benzoevorans	1.22949666666667e-07	4.29278529437086e-07	2.44842727272727e-08	7.58434774862318e-08	1.23719013458467	0.270307596674269	0.614179919025713	0.4454
Bacillus canaveralius	5.43981818181818e-09	1.86721664959749e-08	2.97443333333333e-08	1.03864594643298e-07	5.26831792866643	0.0251130437971016	0.213358888022201	0.4926
Bacillus carboniphilus	1.17652121212121e-08	3.8307859381886e-08	2.68531818181818e-08	8.15336944579719e-08	0.906642556548071	0.344704250601959	0.692882564199907	0.6582
Bacillus cereus	1.13398051515152e-06	3.16263231881001e-06	6.31115363636364e-07	1.55801222027314e-06	0.281894670546636	0.597358947833653	0.858632682703893	0.7147
Bacillus massiliogorillae	1.80509054545455e-06	9.48337776922788e-06	6.09898484848485e-07	2.88897102265548e-06	1.67503609070061	0.200385403508994	0.544987574694915	0.7052
Bacillus mycoides	1.86535431212121e-05	1.84465251052429e-05	2.39102361212121e-05	2.06981934102763e-05	0.58563460894793	0.447015536028079	0.775964717534454	0.2618
Bacillus niameyensis	9.93399696969697e-08	2.06304150970037e-07	7.57439090909091e-08	1.77248091227621e-07	0.921499287229435	0.340810375880098	0.688478788629034	0.7778
Bacillus renqingensis	1.94487424242424e-07	4.0209237855739e-07	2.55509363636364e-07	4.59008095376447e-07	0.000231646446223749	0.987905588703553	0.992386848201708	0.2406
Bacillus stratosphericus	1.89418454545455e-07	6.22100253710972e-07	3.02231303030303e-07	1.03360061229956e-06	0.00540015107170413	0.941656177409947	0.978701690521191	0.6035
Bacillus subtilis	2.99153621212121e-06	9.16654891133537e-06	8.04007212121212e-07	1.62591569195964e-06	0.282466816664087	0.596988027639372	0.858632682703893	0.9489
Bacillus thuringiensis	3.02306090909091e-07	7.64029739721292e-07	1.01285324242424e-06	3.00604437588567e-06	1.79454273104411	0.185263461976564	0.525924634835895	0.2785
Bacillus tianshenii	2.11432557575758e-06	6.34855096781295e-06	1.798139e-06	4.47273972430973e-06	0.311778287510998	0.578601989843603	0.852701618858184	0.6125
Bacillus toyonensis	7.88616363636364e-08	2.47497391855553e-07	2.51537666666667e-07	1.30055799531051e-06	2.2236640061219	0.140980824626725	0.462633601837241	0.8424
Bacillus velezensis	1.11851696969697e-07	2.49307559714337e-07	3.34676666666667e-08	9.82818557258494e-08	3.1599440230049	0.0803700697105061	0.352583636820972	0.29
Bacillus wiedmannii	2.19374216969697e-05	1.92870492916604e-05	2.01092015757576e-05	1.56128425581956e-05	0.35251800427473	0.554851289859674	0.839117981582203	0.734
bacterium 0.1xD8-71	1.02925087878788e-06	2.30700135311628e-06	8.24368727272727e-07	2.14701399370072e-06	1.98657555674412	0.163695781643851	0.499245224005821	0.2484
bacterium 0.1xD8-82	4.42518715151515e-06	6.51771104983875e-06	8.52347427272727e-06	9.71715232488116e-06	2.70164420644677	0.105306923676856	0.394626154488428	0.02877
bacterium 1XD21-70	1.16270909090909e-07	4.14144484497588e-07	1.01865151515152e-08	5.5088584318873e-08	0.238635518046567	0.626916781587393	0.858632682703893	0.3592
bacterium 1XD42-54	6.92114832727273e-05	0.000156141715934506	0.000102963939454545	0.00014262113723547	0.480908817060354	0.490600880488985	0.799118494081423	0.09806
bacterium 1xD42-67	1.57124136363636e-06	2.40339962101604e-06	4.21322996969697e-06	5.99406562309215e-06	3.36781360023891	0.0712796495488152	0.339381885782821	0.04613
bacterium 1XD42-8	1.93529424242424e-07	3.68151431738187e-07	1.08533357575758e-06	3.89035478315863e-06	0.650362318840411	0.423065835834496	0.755454671085429	0.6815
bacterium 1xD42-87	4.03596681818182e-06	5.84641857148118e-06	7.61950342424242e-06	1.59007799288173e-05	0.0376065229028557	0.846869351209558	0.944180425727427	0.457
bacterium 1XD8-76	1.408447e-06	2.06665249804893e-06	2.63754181818182e-06	3.33222875969232e-06	1.8169068242914	0.182586447839129	0.525712980825456	0.08226
bacterium ADurb.Bin157	1.15938e-07	5.43879735441807e-07	1.82164060606061e-07	9.6565104119426e-07	0.483337112245604	0.489512167900062	0.799118494081423	0.7052
bacterium ADurb.Bin478	1.05852606060606e-07	1.63367863022562e-07	2.72940606060606e-08	7.87974576167989e-08	1.70304906906399	0.196712504846719	0.544496023063217	0.1565
bacterium BMS3Bbin04	7.51918787878788e-08	2.36741695134665e-07	1.20320909090909e-08	3.40615208156172e-08	0.399604756155802	0.529617717940628	0.822874848959731	0.5769
bacterium D16-34	4.66807818181818e-07	1.16482779520881e-06	1.3928063030303e-06	2.62974379841608e-06	1.72624238256096	0.193732318449942	0.54166590594649	0.03274
bacterium D16-50	1.06143202121212e-05	2.34936320661952e-05	3.10283263333333e-05	6.14299187583804e-05	3.15513271297958	0.0805950784250719	0.352583636820972	0.01131
bacterium D16-59	4.65932212121212e-07	1.08705140140697e-06	1.57499545454545e-07	3.48567305321018e-07	1.9853939022942	0.163819184924473	0.499245224005821	0.7243
bacterium F082	2.74117287878788e-06	6.395890019324e-06	2.59076512121212e-06	6.14566900733924e-06	0.0013248545475871	0.97108150969117	0.986753689548885	0.9898
bacterium F083	4.44164166666667e-06	2.13683556442278e-05	2.272553e-06	1.25354269422022e-05	6.57421084229221	0.0127842030912053	0.147100285568677	0.8828
bacterium HR23	1.75217272727273e-08	5.18562536008633e-08	3.15348484848485e-08	8.35789793881815e-08	0.294128059425496	0.589531351246289	0.858632682703893	0.6535
bacterium P201	1.58780651515152e-05	6.59935318740913e-05	1.62652594848485e-05	4.8088091254216e-05	3.5021960790168	0.066007333050493	0.331367162982047	0.3693
Bacteroidales bacterium Barb6	2.07943333333333e-06	6.0319945835309e-06	5.79413242424242e-07	9.01300810398228e-07	0.0172078678728745	0.896058632954596	0.964810400922692	0.534
Bacteroides acidifaciens	5.38066649393939e-05	0.00010345081451951	2.46332098484849e-05	5.61501132905487e-05	2.24801551481847	0.138860896954661	0.458989442793647	0.08807
Bacteroides bouchesdurhonensis	1.45478096969697e-05	2.47505768467077e-05	8.07201212121212e-06	1.37422216486721e-05	0.0351352843775038	0.851924546715295	0.947215797300726	0.2207
Bacteroides caccae	0.000643074923151515	0.000928931691309239	0.000372529708212121	0.000690281237576313	2.01272318695685	0.160992652415657	0.495680636511327	0.2159
Bacteroides caecigallinarum	2.97225646666667e-05	6.21871962989826e-05	1.2643153e-05	2.61547582962593e-05	4.95259219120806	0.0296977765964988	0.22780986748169	0.08114
Bacteroides caecimuris	1.7235384e-05	3.47405434562144e-05	7.79125587878788e-06	1.57781534383369e-05	1.07190323901744	0.304537341516405	0.648451397416307	0.1177
Bacteroides cellulosilyticus	0.000198867551969697	0.000352185568105848	5.17474642121212e-05	8.31944752552996e-05	2.96130600957683	0.0902663736197324	0.367157264937703	0.03601
Bacteroides clarus	0.000199055881363636	0.000294811887470521	0.000150286991666667	0.000320984950145126	0.0180162893835825	0.893659607226303	0.963916033641608	0.3329
Bacteroides congonensis	3.2201786e-05	0.000107386500171134	5.91186172727273e-06	1.23673276022391e-05	1.56683621086648	0.215369068777352	0.557291148473596	0.4531
Bacteroides coprosuis	1.44828212121212e-07	4.5937959460272e-07	1.26782878787879e-07	4.75184653080763e-07	5.34131981993094	0.0241644618782732	0.208534658997598	0.7052
Bacteroides cutis	5.1097383030303e-06	1.25796585201702e-05	1.8557166969697e-06	5.42584616988834e-06	4.63649350665793	0.0351964384260975	0.249454226117815	0.1974
Bacteroides eggerthii	0.000308415438666667	0.000628294340067067	0.000485269939818182	0.00147627989702358	0.078929416871213	0.779688944559394	0.925622788018593	0.3659
Bacteroides faecalis	8.24535672727273e-06	1.21748041204536e-05	5.82720406060606e-06	1.01232601066729e-05	1.40357827406758	0.24064695788203	0.582768474064905	0.1352
Bacteroides faecichinchillae	1.75192535151515e-05	5.37886559316095e-05	5.37840712121212e-06	1.09933750315046e-05	4.00721985329514	0.0496861209960374	0.298539630204812	0.1103
Bacteroides faecis	5.18386353939394e-05	5.3804111656269e-05	0.000147476998090909	0.000635358337000885	0.182577427894131	0.670647868355177	0.877242013484954	0.2458
Bacteroides finegoldii	0.000130668140060606	0.000173293082912148	6.12772273333333e-05	8.3905135704268e-05	3.93797600516203	0.051637865876153	0.302376303454678	0.08571
Bacteroides fluxus	2.03858708484848e-05	3.01354698046665e-05	5.41554286060606e-05	0.000255442477342908	0.00481083226831579	0.944926161710987	0.978881952752616	0.2432
Bacteroides fragilis	0.00214059947727273	0.00401942699921407	0.00345116338860606	0.00961606010754683	0.0632106384021135	0.802322984841489	0.92573910813211	0.3329
Bacteroides galacturonicus	1.08602385757576e-05	1.86679725460846e-05	3.11375258484848e-05	8.92671680420744e-05	0.252942544585614	0.616792699582397	0.858632682703893	0.4609
Bacteroides gallinaceum	4.28722593939394e-06	7.10551965384903e-06	1.76509451515152e-06	7.39887301892033e-06	1.15448807919202	0.286775492158883	0.632276133014813	0.03171
Bacteroides gallinarum	6.24250815151515e-06	1.34591180211342e-05	8.05061127272727e-06	2.03739840652359e-05	0.0427269583958618	0.836917596300852	0.940680704671277	0.7631
Bacteroides graminisolvens	1.84764481818182e-06	6.22788978260882e-06	1.99972848484849e-07	7.28049256756631e-07	0.272596873015649	0.603455542234554	0.858632682703893	0.2842
Bacteroides helcogenes	5.601217e-06	1.00974119490218e-05	3.53020375757576e-06	1.06467206206168e-05	0.595842616217927	0.443101009816985	0.775096217583727	0.1565
Bacteroides heparinolyticus	1.73546663636364e-06	4.63955811286979e-06	6.81066151515152e-07	1.38772590027651e-06	0.232597554247098	0.631302764325689	0.858632682703893	0.8374
Bacteroides ihuae	5.06856727272727e-07	1.46126465197458e-06	2.32486239393939e-06	8.58463272056368e-06	1.17398403546076	0.282779860915455	0.628983705505875	0.6306
Bacteroides ilei	9.84438369090909e-05	0.000556293736777016	8.67756393939394e-07	3.63514516809363e-06	4.35473114351044	0.0410247645777566	0.269741583945323	0.5726
Bacteroides intestinalis	0.000354829449666667	0.000861899386887901	3.14921688181818e-05	5.10162479058285e-05	3.02537852602222	0.0869339701428491	0.361857463579382	0.03274
Bacteroides luti	2.59681757575758e-07	9.72160293682163e-07	2.08592181818182e-07	6.17640451855308e-07	1.6897298709761	0.198448699259974	0.544496023063217	0.5769
Bacteroides mediterraneensis	1.52616074545455e-05	4.40713922813441e-05	1.06530620909091e-05	2.7697040744799e-05	0.410358579493402	0.524148207833619	0.817416188585009	0.4378
Bacteroides ndongoniae	1.87007172727273e-06	4.69160427680627e-06	2.12034142424242e-06	4.75367083626545e-06	4.50085841690659	0.0378823700613744	0.257094300198428	0.8625
Bacteroides neonati	1.96079184848485e-06	4.15089714651779e-06	1.9137826969697e-06	4.86886308239261e-06	0.299994400172347	0.585852435428789	0.858632682703893	0.3797
Bacteroides nordii	4.51892924848485e-05	5.90759673190579e-05	3.32258367575758e-05	6.35813214569904e-05	1.07597720344808	0.303627949878239	0.648016391703788	0.1061
Bacteroides oleiciplenus	1.39893152424242e-05	2.74623878286491e-05	4.95976612121212e-06	1.2251917977065e-05	0.2332554203975	0.630821494819046	0.858632682703893	0.4303
Bacteroides ovatus	0.000805701556393939	0.00116517307896406	0.000631823987121212	0.00135953342403194	0.326886601854449	0.569565251454247	0.848439523950518	0.2564
Bacteroides phage LoVEphage	3.29086984848485e-06	7.51416512468934e-06	5.36544893939394e-06	1.22058355022227e-05	0.0573675115566166	0.81149620091857	0.930017047867329	0.3203
Bacteroides pyogenes	2.84433260606061e-05	3.13218137495332e-05	1.51153885454545e-05	2.34468940621453e-05	1.55236930914799	0.2174736323499	0.559485044970734	0.05521
Bacteroides reticulotermitis	2.95608424242424e-07	7.37064761092395e-07	1.75347803030303e-06	7.19923930576662e-06	0.537330048876301	0.466303893440725	0.786074469260957	0.8777
Bacteroides rodentium	1.02841693939394e-05	2.37255641757063e-05	2.2156173030303e-06	4.85988944525422e-06	0.851855925380018	0.35960582126361	0.707448282218727	0.2564
Bacteroides salyersiae	0.000197841088727273	0.000402357950349906	0.000194371185424242	0.000497430804149132	0.0805627370218889	0.777481971715324	0.925049576329087	0.3203
Bacteroides stercorirosoris	1.75160426969697e-05	2.48594976020014e-05	6.89679027272727e-06	1.29250041174443e-05	6.73728174156897	0.0117723930672443	0.14087630370469	0.1192
Bacteroides stercoris	0.00389606553118182	0.00837542555583532	0.00144419001406061	0.00391029647821041	5.13287684010205	0.026979774431401	0.217932722730701	0.2255
Bacteroides thetaiotaomicron	0.00364155638563636	0.00619548087384898	0.0018936092800303	0.00420076603411902	0.000870501636156599	0.976557186928324	0.990350367534657	0.193
Bacteroides timonensis	2.3828696969697e-06	5.50627783079364e-06	7.64518666666667e-07	2.95082315789919e-06	3.52438865505702	0.0651784853629646	0.330495427193564	0.172
Bacteroides uniformis	0.00292113551557576	0.00400461264605258	0.00146607856839394	0.00257376441485451	2.24521059085655	0.139103207175345	0.458989442793647	0.06205
Bacteroides xylanisolvens	0.000821485545424242	0.00181091208201267	0.000296445783727273	0.000604396155722644	0.494801193598828	0.48442666291368	0.796287417518366	0.07784
Bacteroides zhangwenhongi	2.98450481818182e-06	6.52225359564125e-06	6.29171545454545e-07	1.48627261449971e-06	1.07443386228856	0.303972034437097	0.648016391703788	0.1887
Bacteroides zoogleoformans	1.33439363636364e-07	4.4538052839537e-07	2.92092121212121e-08	1.36470798874649e-07	0.215684136162093	0.643974987428431	0.864573749015732	0.5172
Bacteroidetes bacterium ADurb.Bin057	5.6590596969697e-07	1.37221700188581e-06	6.08248181818182e-07	1.50874242662419e-06	1.41255942615704	0.239164555408016	0.582768474064905	0.5946
Bacteroidetes bacterium ADurb.Bin090	6.05703333333333e-08	3.45650326145212e-07	1.67616484848485e-07	7.21671301625917e-07	22.3968090030683	1.32728046172388e-05	0.00250079961132803	0.5172
Bacteroidetes bacterium ADurb.Bin302	7.13553636363636e-08	3.2750902998952e-07	2.05516060606061e-08	5.0394877056068e-08	0.296046945514875	0.588322766915993	0.858632682703893	0.954
Bacteroidetes bacterium ADurb.Bin416	4.13308909090909e-07	9.37411503604652e-07	2.0222096969697e-07	4.90061232257988e-07	0.36622186587624	0.547279639646265	0.837482483516662	0.6125
Bacteroidetes bacterium ADurb.BinA012	4.61402212121212e-07	9.21271065328453e-07	3.47138575757576e-07	7.49104760675786e-07	3.21746778997349	0.0777329135778519	0.3512331074582	0.6768
Bacteroidetes bacterium ADurb.BinA104	1.51216581818182e-06	3.17237804068106e-06	3.72846727272727e-07	8.12083903757113e-07	6.97691965220179	0.0104360818180126	0.133018783024108	0.2207
Bacteroidetes bacterium oral taxon 272	1.57043882727273e-05	4.44402462673472e-05	5.71155915151515e-06	1.08543467521901e-05	0.00659035028078595	0.935559528200986	0.977825202922774	0.2989
Baileyella intestinalis	2.15462901212121e-05	0.000120776828718316	3.8347503030303e-07	7.00473682183059e-07	0.65407105115106	0.421753546786953	0.755454671085429	0.4766
Bariatricus massiliensis	1.16231058484848e-05	1.55024123844533e-05	1.07288199090909e-05	1.64252629280288e-05	0.0994473425213453	0.753552868519267	0.91767573748509	0.7436
Barnesiella intestinihominis	0.000158204	0.000328744352852323	0.000142200558515152	0.000311433388610507	2.95095860800425	0.0908177301572925	0.367157264937703	0.6215
Barnesiella viscericola	1.33036927272727e-06	6.38384239723619e-06	1.10352648484848e-06	3.45167249581212e-06	6.85095055361725	0.0111173402172528	0.137625004758405	0.617
Beduini massiliensis	5.09189575757576e-07	5.32387273917742e-07	1.67071968484849e-05	9.3344099468977e-05	0.239295964811556	0.62644122442567	0.858632682703893	0.2591
Berryella intestinalis	3.69829393939394e-08	1.15871441017605e-07	7.91024696969697e-07	2.39339794831412e-06	0.0156376611767823	0.900888053388833	0.966583416517008	0.08114
Bibersteinia trehalosi	3.24613621212121e-06	4.04709698632847e-06	4.38707227272727e-06	9.01888384775114e-06	0.0551714218474935	0.815071265668135	0.930017047867329	0.2564
Bifidobacteriaceae bacterium MCC01941	1.74343315151515e-06	6.38255188364562e-06	3.03630763636364e-06	1.28794640888771e-05	0.000608579064740134	0.98039789571956	0.99091396088085	0.8525
Bifidobacteriaceae bacterium MCC01943	2.82607951515151e-06	6.89020428455363e-06	1.34336981818182e-06	4.67224423616197e-06	1.56617157574502	0.215465212836031	0.557291148473596	0.4926
Bifidobacteriaceae bacterium MCC01954	3.61065727272727e-06	8.73666872720774e-06	4.33564215151515e-06	1.7175963429974e-05	1.03939127389187	0.31192492175947	0.657561328483903	0.903
Bifidobacteriaceae bacterium MCC01971	2.45615751515152e-06	8.64771308104961e-06	2.88578927272727e-06	1.44136633682375e-05	2.46338479436747	0.121617403349978	0.419076971111482	0.1602
Bifidobacteriaceae bacterium MCC01975	6.43794309090909e-06	1.22147023474779e-05	8.51454951515152e-06	2.67916047639714e-05	0.0167165450753804	0.897544753453944	0.964810400922692	0.5682
Bifidobacteriaceae bacterium MCC01978	2.29951696969697e-07	8.67051668556309e-07	2.89276e-07	1.07866588035951e-06	0.0268188043075732	0.870449238213417	0.953298586084859	0.8324
Bifidobacteriaceae bacterium MCC01989	6.99186433333333e-06	1.30728529506858e-05	9.70305518181818e-06	2.87749042626836e-05	0.972400225249358	0.327915033783572	0.675008584451275	0.8025
Bifidobacteriaceae bacterium MCC01990	6.27292878787879e-06	1.31906914448727e-05	4.52963709090909e-06	1.09817239845876e-05	0.179093713640587	0.673617633032696	0.879377200940864	0.7582
Bifidobacteriaceae bacterium MCC01992	1.99057918181818e-06	6.87552313874435e-06	1.09008003030303e-06	4.00056476595867e-06	0.121674019234081	0.72840774520511	0.907353292808367	0.7534
Bifidobacteriaceae bacterium MCC01993	7.79170545454545e-06	1.49148119464595e-05	3.99833763636364e-06	9.45399209325553e-06	0.650773240619767	0.422920131586447	0.755454671085429	0.3266
Bifidobacteriaceae bacterium MCC01995	8.33453933333333e-06	2.08920296473562e-05	1.53445115151515e-06	4.38834752520872e-06	1.31843778801337	0.255283618568987	0.598767224443969	0.1641
Bifidobacteriaceae bacterium MCC01996	2.08086666666667e-06	7.94428843815703e-06	6.20856333333333e-07	1.82075163927341e-06	0.3600391741166	0.550671354809867	0.838169855027951	0.9081
Bifidobacteriaceae bacterium MCC02031	8.161562e-06	1.92973433687125e-05	1.21542733333333e-06	2.34150199272219e-06	0.270269108767742	0.605002601578612	0.858632682703893	0.2842
Bifidobacteriaceae bacterium MCC02033	6.75387545454545e-06	1.72205051256202e-05	1.2446433030303e-06	2.8004499406428e-06	2.74999111248374	0.102306400845214	0.392384864947634	0.1602
Bifidobacteriaceae bacterium MCC02035	5.53264284545455e-05	0.000105678738459551	6.7643575030303e-05	0.000200049128359375	0.0289180596225219	0.865522055171988	0.950102211332239	0.5509
Bifidobacterium adolescentis	0.000525060994181818	0.00183048671360945	0.00112896538415152	0.00455535327504007	0.00595240349719791	0.938751208772133	0.978469859103308	0.6489
Bifidobacterium animalis	4.10000668484849e-05	0.000195761883156756	4.2481098e-05	0.000100939148349223	2.41249294096389	0.12546065858341	0.42421098562986	0.3459
Bifidobacterium bifidum	0.000105175290484848	0.000520431543995059	0.000163178708242424	0.000819246483850213	1.75115618211473	0.19059084770497	0.53706526158622	0.5131
Bifidobacterium breve	0.000137554256575758	8.29127643896047e-05	0.000197849470909091	0.00035550387758715	0.60502586250838	0.439625014834977	0.770631739871858	0.903
Bifidobacterium callimiconis	4.62603242424242e-07	1.1303203682727e-06	4.69210909090909e-07	1.23396422455628e-06	0.0554042738243692	0.814688678424975	0.930017047867329	0.4926
Bifidobacterium callitrichos	1.89388787878788e-08	5.26010503286042e-08	8.17014545454545e-08	2.68563971610244e-07	0.424026518814911	0.517341012352353	0.81315859647327	0.8828
Bifidobacterium canis	1.52703063636364e-05	2.76495378014715e-05	7.77547887878788e-06	1.86757018079647e-05	4.54126123558802	0.0370599642188885	0.254875999129904	0.3172
Bifidobacterium catenulatum	0.000103145854363636	0.000170305485278627	6.58105840909091e-05	0.000118495219950965	1.81302593692893	0.183047695273488	0.525712980825456	0.3525
Bifidobacterium choerinum	9.48034515151515e-07	5.29952159525915e-06	6.99430303030303e-09	2.34543669074717e-08	0.25854842520813	0.612923754800149	0.858632682703893	0.8025
Bifidobacterium colobi	1.89657575757576e-08	7.43001913700557e-08	1.86145757575758e-08	6.44165115280189e-08	2.64218493875636	0.109133358905311	0.399784447418434	0.7052
Bifidobacterium dentium	0.000181281765636364	0.000628193928837253	1.50567385151515e-05	4.51639957780676e-05	0.00728895099609972	0.932238088691787	0.977825202922774	0.4648
Bifidobacterium jacchi	9.18466666666667e-09	2.58035896190659e-08	1.45726666666667e-08	5.58613048617213e-08	1.15923217908305	0.285796533477873	0.631779282749732	0.8525
Bifidobacterium lemurum	2.30256666666667e-08	8.46870288284556e-08	1.41200545454545e-07	7.45773959771872e-07	2.00148972425494	0.162147538214914	0.498280127806667	0.8525
Bifidobacterium longum	0.00663818584709091	0.0128356129682204	0.00830977651984849	0.0260492633902838	0.576695194659721	0.450488390922862	0.778282969105567	0.6397
Bifidobacterium margollesii	5.83360181818182e-07	2.14578066778828e-06	2.14874748484849e-06	1.1420032318145e-05	4.68666727817922	0.0342553239767529	0.247936719912385	0.734
Bifidobacterium merycicum	7.68290818181818e-07	3.40110831192712e-06	2.38612096969697e-06	7.25619889649518e-06	1.26251846616088	0.265506813901382	0.607888687440027	0.4378
Bifidobacterium mongoliense	8.16132424242424e-08	3.45770861203271e-07	7.70857636363636e-07	4.17958943022483e-06	0.145856039425039	0.703833242900232	0.893794874755315	0.9336
Bifidobacterium moukalabense	7.03346781818182e-06	1.91734833284118e-05	4.43143939393939e-07	1.1568726455613e-06	1.46499460174868	0.230731309805667	0.577559214981446	0.0686
Bifidobacterium phasiani	1.85928181818182e-08	7.07056521832124e-08	8.79897878787879e-08	2.40416344279143e-07	1.72169158540655	0.194312791620629	0.542443951724773	0.9744
Bifidobacterium pongonis	1.0230696969697e-08	3.87350480512197e-08	2.32718181818182e-08	7.45214356567351e-08	0.704714145680719	0.404429540084555	0.747835860771765	0.8125
Bifidobacterium primatium	1.75764242424242e-08	5.3845013494189e-08	1.63068181818182e-08	3.48434910801632e-08	0.472185519911721	0.494545863483905	0.801334995616064	0.5509
Bifidobacterium pseudocatenulatum	0.00567522157154545	0.0109524324058375	0.00309620466321212	0.00766209379888246	3.23367079974315	0.0770074281257625	0.349945148065174	0.6397
Bifidobacterium pseudolongum	4.18703193636364e-05	7.17194497580016e-05	2.56999787272727e-05	5.30875357800794e-05	1.00844657957574	0.319178556049823	0.661576799202577	0.5726
Bifidobacterium pullorum	3.04210151515151e-07	6.74838193602924e-07	7.53607636363636e-07	3.23643044282648e-06	0.167152539052834	0.684063752183197	0.885977817427617	0.9234
Bifidobacterium ruminantium	1.62247827272727e-06	6.16575947707557e-06	6.07792927272727e-06	1.88355991737692e-05	0.0247195272249162	0.875578861619233	0.955270864114234	0.1455
Bifidobacterium santillanense	1.36619e-07	3.18385304435522e-07	1.13869575757576e-07	2.62856559727453e-07	0.283294872164963	0.596452056771813	0.858632682703893	0.6862
Bifidobacterium thermacidophilum	4.98491212121212e-08	1.58715384490162e-07	1.18116696969697e-07	4.76648907838587e-07	2.64455769864342	0.108977702857891	0.399784447418434	0.8224
Bifidobacterium thermophilum	1.35021648484848e-06	3.83171819983902e-06	2.07225021212121e-06	4.25601402903886e-06	1.89735496649249	0.17332707090542	0.51547610988321	0.7976
Bifidobacterium tsurumiense	2.98528181818182e-07	8.93950058567223e-07	3.25828181818182e-08	1.12194862670505e-07	0.170139182877948	0.681410990705487	0.885686262357964	0.4154
Bilifractor porci	2.08653e-06	2.80477598139129e-06	2.36278757575758e-06	4.26981581821091e-06	2.44617769341236	0.122901697974055	0.421464893039661	0.7926
Bilophila wadsworthia	0.000164567163727273	0.000222960348365494	5.31527843333333e-05	9.70030180353507e-05	3.92516339837402	0.0520080436131296	0.302582913690268	0.0307
Biomaibacter acetigenes	9.43113939393939e-08	1.53545316712799e-07	1.50823606060606e-07	3.81648944743722e-07	0.299054607276249	0.586438633332465	0.858632682703893	0.8575
Bittarella massiliensis	8.20930118181818e-06	1.22003072603906e-05	9.40170427272727e-06	9.22972630724178e-06	0.835611148614848	0.364196374711148	0.711778452640638	0.174
Blautia argi	2.54202792727273e-05	5.00091611537905e-05	2.74657238181818e-05	6.93393144036016e-05	2.47411755097203	0.120824045060124	0.418685638770121	0.7926
Blautia caecimuris	0.00020563937669697	0.000656473443240731	0.000447113977333333	0.00156209628743157	0.0954571682731536	0.758386719746053	0.920422016189429	0.1286
Blautia coccoides	7.41546227272727e-06	1.53252482772973e-05	6.83658551515151e-06	1.25652925473209e-05	0.154361607153903	0.695749247028662	0.88981642773761	0.7436
Blautia faecicola	0.000171490972060606	0.00048100514780271	0.000103525	0.000117872475537178	0.0815134456698337	0.776208484986593	0.925049576329087	0.5769
Blautia faecis	0.000804682967818182	0.000947352558326973	0.000977170935393939	0.001189764155811	0.0314375729891925	0.859845678081299	0.949404502583903	0.4378
Blautia glucerasea	0.000224097131242424	0.000188045504715029	0.000240722700787879	0.000230339419439438	0.218470329327955	0.64184659704837	0.863538948187851	0.6862
Blautia hansenii	0.000279465230181818	0.000654912886440897	0.000271926729727273	0.000541725725961014	0.703127012339719	0.404956243270282	0.747835860771765	0.6957
Blautia hydrogenotrophica	8.6166632e-05	0.000158188225722433	6.97600216666667e-05	0.000177046412078753	0.644329125269828	0.425213883343786	0.755959207978467	0.7147
Blautia intestinalis	2.1038071969697e-05	2.23151083246055e-05	1.65712303333333e-05	1.93760057697925e-05	0.00705642488105965	0.93332506854955	0.977825202922774	0.2959
Blautia liquoris	1.03013739393939e-06	1.52321405384714e-06	1.92163987878788e-06	6.48589604604993e-06	0.513664314265077	0.476248131806947	0.789535800079257	0.8929
Blautia luti	0.000168248372727273	0.000173767218464612	0.000251784572787879	0.000196052072665082	2.95209196502504	0.0907571575858659	0.367157264937703	0.02134
Blautia marasmi	0.000104768834818182	0.000301083153459542	5.05325202121212e-05	6.62269707849599e-05	0.265788198199014	0.608004709081301	0.858632682703893	0.8224
Blautia massiliensis	0.000209022513121212	0.000209414024957258	0.000326459497272727	0.000413038649604859	0.772014825906096	0.382987032576504	0.730441121792943	0.1565
Blautia obeum	0.00454413788666667	0.00571072084765046	0.00474386466766667	0.00521245851171566	0.0631086525393154	0.802479137745718	0.92573910813211	0.7534
Blautia producta	0.000130781279212121	0.00021624346338185	0.000119967264333333	0.000223282564007674	0.48871522875874	0.487115331763374	0.797784690251146	0.8324
Blautia pseudococcoides	2.44757268181818e-05	4.00824870313916e-05	1.75785720606061e-05	2.86412126619969e-05	0.28826218733101	0.593257880808617	0.858632682703893	0.734
Blautia schinkii	3.26113169090909e-05	3.23362636028798e-05	4.88247370606061e-05	5.82252695944212e-05	2.98172223863739	0.0891893793653487	0.366319094262747	0.07361
Blautia stercoris	0.000126575749606061	0.000185352561901901	0.000193573553636364	0.00030492222075196	3.3961283607355	0.0701314844229323	0.335696038771103	0.3525
Blautia wexlerae	0.00400492626690909	0.00323499519300416	0.00328553726845455	0.00169906921011147	0.286839018095724	0.594169382578766	0.858632682703893	0.6862
Bordetella ansorpii	5.7996e-08	1.78988893623145e-07	2.8990696969697e-08	8.12971900515651e-08	2.03878375172326	0.158350103636659	0.493469506992712	0.8324
Bordetella hinzii	6.83930060606061e-07	2.27809657705025e-06	9.08941303030303e-07	2.12355605342524e-06	2.17380686379803	0.145438232133861	0.474621808095829	0.0834
Bordetella pertussis	2.22539090909091e-08	1.04067545303929e-07	3.66732121212121e-08	1.19756196040841e-07	1.91513510369908	0.171355860178674	0.513495440769147	0.7729
Bowdeniella nasicola	8.08309090909091e-09	2.65909773670549e-08	3.07275454545455e-08	1.07411599827512e-07	4.61611418350583	0.0355865891386217	0.249454226117815	0.6306
Brachyspira aalborgi	9.15024545454545e-08	3.53959468859703e-07	5.56762878787879e-07	2.00957159098775e-06	1.9072922129782	0.172222107632918	0.51523113866848	0.509
Brachyspira hampsonii	6.80681787878788e-07	2.71686452913703e-06	1.82480909090909e-08	6.29711996835476e-08	8.87278502081677	0.00412768689607761	0.0810942384841015	0.7052
Brachyspira pilosicoli	4.03422757575758e-07	1.20477561947487e-06	1.45047424242424e-07	3.90447722784132e-07	0.000267557420701866	0.987001962911529	0.992386848201708	0.5214
Brevibacillus parabrevis	6.97906666666667e-08	1.79136649411955e-07	3.24666939393939e-07	7.16672398186139e-07	3.97677563955343	0.050534203967231	0.298539630204812	0.1286
Breznakiella homolactica	5.98197363636364e-07	9.06648061094368e-07	6.09833242424242e-07	7.54224939679098e-07	0.0805412149442872	0.777510894681031	0.925049576329087	0.5008
Brooklawnia cerclae	1.83362121212121e-08	7.34134975156806e-08	1.59645545454545e-07	5.06928892741631e-07	0.0498681771006858	0.824026956582704	0.932479679705144	0.2088
Brucella canis	1.24436060606061e-07	2.8740278018542e-07	7.69443939393939e-08	1.694832325757e-07	4.39694949083018	0.0400890058033646	0.266517649692739	0.09421
Bulleidia extructa	1.13144909090909e-07	2.46317833963479e-07	7.18899696969697e-08	1.43452937443235e-07	2.5188614360766	0.11757915539317	0.414509605866358	0.5595
Bullifex porci	2.31240557575758e-06	8.27282327642226e-06	2.0639853030303e-06	7.35100303076674e-06	1.12459129541179	0.293045715854865	0.636567792698488	0.9387
butyrate-producing bacterium SM4/1	4.15753724242424e-06	7.66244936255796e-06	3.15783742424242e-06	6.02703740674799e-06	0.318112955016471	0.574778542472782	0.85230500929589	0.8828
butyrate-producing bacterium SS3/4	3.28013641818182e-05	3.65716656477865e-05	2.95977267878788e-05	2.84703540770694e-05	0.0256622050107051	0.873248824779019	0.954391437360343	0.8125
Butyribacter intestini	1.02898646969697e-05	2.03532694779295e-05	1.04578133636364e-05	2.31545631251806e-05	0.435797262764517	0.51160309365664	0.808776014857003	0.8929
Butyricicoccus faecihominis	2.38790580606061e-05	2.05302621525876e-05	2.35180888484848e-05	2.35406964638648e-05	0.247455632991566	0.620632039714975	0.858632682703893	0.8424
Butyricicoccus porcorum	8.70595151515152e-07	1.05750323908964e-06	1.7374533030303e-06	2.83277791379808e-06	1.44713472865657	0.233561964750787	0.580147534073543	0.1844
Butyricicoccus pullicaecorum	1.00356788787879e-05	8.64533524413533e-06	1.36072717272727e-05	1.2123477199193e-05	2.01563468277063	0.160694893503228	0.495680636511327	0.2959
Butyricimonas faecalis	6.47599424242424e-07	2.01039934470151e-06	1.7144996969697e-07	3.95982476929495e-07	3.66953136497883	0.0600303338273832	0.321124653666133	0.7729
Butyricimonas faecihominis	1.02623161818182e-05	3.55693729606809e-05	2.7003673030303e-06	5.47078506528779e-06	0.00533819983475783	0.941991198615173	0.978701690521191	0.9183
Butyricimonas paravirosa	3.06757763636364e-06	1.05417427936188e-05	1.34926318181818e-06	4.97194229389546e-06	0.0691731608411602	0.793416538688303	0.92572307411656	0.7877
Butyricimonas synergistica	6.69910315151515e-06	1.35457869105711e-05	2.02799272727273e-06	4.025209249229e-06	2.28904805077599	0.135370918480925	0.450012897028861	0.8025
Butyricimonas vaginalis	1.82639584848485e-06	4.0111477562735e-06	9.21658181818182e-07	1.78709184679419e-06	3.27530738531623	0.075177146645408	0.347805814365358	0.8726
Butyricimonas virosa	3.05070156666667e-05	7.52164801855946e-05	2.57814810606061e-05	6.76506320044615e-05	0.623909222484989	0.432608943974239	0.762802607498781	0.4967
Butyrivibrio crossotus	3.96529038181818e-05	3.21221719244864e-05	4.97465739393939e-05	3.78831691444703e-05	1.52432930907116	0.221624402421077	0.564277733823877	0.142
Butyrivibrio fibrisolvens	8.27066496969697e-06	1.22331541109495e-05	1.07834984242424e-05	1.85564623662232e-05	1.61305750920101	0.208808450676009	0.55452273430802	0.5424
Butyrivibrio hungatei	3.34648860606061e-06	1.54939147927388e-05	1.41386712121212e-06	4.6093207139108e-06	11.0694490038088	0.0014791339297188	0.0452798800138157	0.3394
Butyrivibrio proteoclasticus	8.36054787878788e-07	1.68092962308816e-06	3.93860675757576e-06	6.59926719303387e-06	3.40451831594695	0.0697951815570914	0.33535627412771	0.04475
Caldanaerobacter subterraneus	1.7821203030303e-07	2.52605838238708e-07	2.93945848484849e-07	7.04402042121149e-07	0.0829117208231211	0.774350002628793	0.925049576329087	0.534
Caldanaerobius fijiensis	4.62681212121212e-08	1.29348692817795e-07	3.3479696969697e-08	1.48298864182578e-07	12.4584249889404	0.000790749921509984	0.0329692050507272	0.8025
Caldibacillus debilis	7.70220303030303e-07	3.3889081257332e-06	2.16304727272727e-07	7.19780548915009e-07	8.58370973339822	0.00474183035826315	0.0868215544557257	0.534
Caldicellulosiruptor danielii	3.89994242424242e-08	8.19330778593231e-08	7.53859090909091e-08	2.21077669377948e-07	0.391753155827898	0.533676761622193	0.825107482439136	0.6215
Caldicoprobacter faecalis	4.40908484848485e-08	1.05786914677608e-07	2.88454757575758e-07	9.34056350880965e-07	1.03699390688217	0.312479004566445	0.657561328483903	0.1455
Caldicoprobacter guelmensis	4.46682121212121e-08	1.84359463875902e-07	4.35600606060606e-08	1.27394434284562e-07	0.155042423820271	0.695113405315856	0.88981642773761	0.8324
Caldicoprobacter oshimai	4.14003939393939e-08	1.46711257660016e-07	3.59406666666667e-08	1.31759679730909e-07	0.279797549536043	0.598722653055536	0.858632682703893	0.4531
Caldisalinibacter kiritimatiensis	5.68638787878788e-08	2.54333601769379e-07	7.44431818181818e-08	2.52107071345745e-07	0.801319744409527	0.374161298394433	0.721395843843188	0.9387
Calditerricola satsumensis	5.38676666666667e-08	2.3111288103093e-07	2.94915454545455e-08	1.19394195510892e-07	2.90927076896824	0.0930772985079459	0.372101894925975	0.8726
Calidifontibacillus erzurumensis	1.45287878787879e-08	3.83089152554252e-08	3.43633939393939e-08	8.50821614833786e-08	2.41812499621655	0.125028620931937	0.42421098562986	0.734
Caloramator australicus	9.31248484848485e-08	3.29108202822712e-07	9.4788e-08	3.93513887268925e-07	9.79609362654529	0.00266606547633676	0.0676241182778181	0.8525
Caloramator mitchellensis	3.22945151515151e-08	1.02828644908387e-07	7.52693636363636e-08	3.46098954655206e-07	1.22223939391478	0.273193248004608	0.615507679409519	0.8525
Caloranaerobacter azorensis	1.28008648181818e-05	2.53009057487634e-05	5.15209406060606e-05	9.48038186351301e-05	1.99644103822829	0.162669724175324	0.498280127806667	0.1103
Campylobacter coli	3.10189645454545e-06	5.69752073367954e-06	5.38158772727273e-06	1.38092343726331e-05	0.199114729436296	0.656990941888171	0.870573393313615	0.9132
Campylobacter concisus	5.71098424242424e-07	1.55481103995043e-06	1.68946696969697e-07	6.98293635050537e-07	0.230750991729095	0.63265814568961	0.858632682703893	0.142
Campylobacter fetus	2.26507272727273e-08	9.58533625734749e-08	4.92610303030303e-08	1.13901967617302e-07	0.565612910303063	0.454853260590726	0.78125282767801	0.4191
Campylobacter jejuni	8.53295078787879e-06	1.8210192005216e-05	1.13179806363636e-05	2.18248621222568e-05	0.249928430565052	0.61889522239918	0.858632682703893	0.8025
Campylobacter showae	3.3833696969697e-07	1.74682409957019e-06	1.52721757575758e-07	5.0883363217436e-07	4.86362681351585	0.0311456517656767	0.234106906911639	0.4303
Candidatus Aminicenantes bacterium ADurb.Bin508	1.43201727272727e-07	3.23459869336916e-07	1.60386939393939e-07	4.09881702673309e-07	0.441273648542084	0.50897142359886	0.808498854300844	0.7052
Candidatus Amulumruptor caecigallinarius	7.49956936363636e-06	2.27073683107309e-05	4.44950085151515e-05	0.000149398735046995	2.5175211431362	0.117674910902906	0.414509605866358	0.6862
Candidatus Bathyarchaeota archaeon	2.85004939393939e-07	8.07475129145046e-07	3.69646060606061e-08	1.1159619356102e-07	0.0960415998835487	0.757671870555524	0.920203808068215	0.5813
Candidatus Borkfalkia ceftriaxoniphila	2.29078e-07	6.24638036664785e-07	2.78912181818182e-07	7.53284820661583e-07	0.508415785990106	0.478500671600081	0.789535800079257	0.8625
Candidatus Competibacter denitrificans	6.14481818181818e-07	8.18704211981289e-07	3.44677909090909e-07	6.23629619266785e-07	2.71464898576387	0.104490231445665	0.392384864947634	0.1352
Candidatus Desulfosporosinus infrequens	8.02215393939394e-07	2.07892014396987e-06	1.7559333030303e-06	3.1155533518226e-06	1.48111519616123	0.228212432395623	0.574330294757421	0.1974
Candidatus Formimonas warabiya	7.87685393939394e-07	1.7568552301946e-06	2.55699154545455e-06	6.46292390183468e-06	0.0401973033795012	0.841751532156322	0.942614944546287	0.3525
Candidatus Galacturonibacter soehngenii	1.77607363636364e-07	4.16533876318063e-07	2.40302303030303e-07	4.71156134467087e-07	3.3809628120392	0.0707439020046023	0.337726872601758	0.2785
Candidatus Hakubanella thermoalkaliphilus	3.81686727272727e-07	8.16042262976016e-07	3.29560454545455e-07	5.50289597883247e-07	0.0300612057147471	0.862916252710185	0.950102211332239	0.4806
Candidatus Hoaglandella endobia	4.67092696969697e-07	1.88352991358124e-06	7.60790909090909e-08	2.25121725539119e-07	0.00176300094088879	0.96664310867091	0.986753689548885	0.3693
Candidatus Hydrogenedentes bacterium ADurb.Bin179	3.16052636363636e-07	1.13550022157186e-06	6.10804545454545e-08	1.91677533936246e-07	2.29021531588866	0.135273117244851	0.450012897028861	0.9234
Candidatus Lokiarchaeota archaeon	1.20785272727273e-07	3.49225863177424e-07	1.02471090909091e-07	4.94292499169227e-07	3.45676310949852	0.0677403912349069	0.331367162982047	0.7926
Candidatus Methanomassiliicoccus intestinalis	1.15425881818182e-06	5.92897891584943e-06	3.69412424242424e-08	1.92508597583171e-07	10.4201518837906	0.00199366504457216	0.0556334247715665	0.9489
Candidatus Microthrix parvicella	7.16405757575758e-08	1.64639896371602e-07	3.80377575757576e-08	1.32109816478572e-07	1.34583423279954	0.250455575906239	0.593193428329091	0.4081
Candidatus Minimicrobia naudis	1.48767787878788e-07	2.27920003041741e-07	9.51947575757576e-08	1.37495699585258e-07	0.251550235809793	0.617761953075615	0.858632682703893	0.174
Candidatus Minimicrobia vallesae	9.60137848484848e-07	1.21719012460565e-06	4.91859939393939e-07	5.71872574157092e-07	4.15353301567296	0.0458197816361507	0.28657319873481	0.03834
Candidatus Moduliflexus flocculans	1.00188484848485e-08	4.18929059478759e-08	2.4164303030303e-08	6.07879271666488e-08	6.77039223813921	0.0115774804583232	0.139473673977787	0.534
Candidatus Nanogingivalis gingivitcus	3.30148484848485e-08	6.93650186446315e-08	1.66969393939394e-08	8.27399312235103e-08	5.78220858724499	0.0191892930528308	0.186188005566656	0.193
Candidatus Nanosynbacter featherlites	9.27036666666667e-08	2.29238205741275e-07	3.95195454545455e-08	1.10301240075217e-07	4.23426584508144	0.043826730748512	0.281967676321072	0.617
Candidatus Nitrotoga fabula	6.26406363636364e-08	1.51848590039103e-07	4.72204242424242e-08	1.62355995681179e-07	0.330814916219455	0.567261162903136	0.846412125861288	0.5424
Candidatus Saccharibacteria bacterium oral taxon 488	8.66172848484848e-07	1.28719378765389e-06	3.52783787878788e-07	4.57562882210109e-07	3.15118672447438	0.0807801383747575	0.352583636820972	0.1132
Candidatus Saccharibacteria bacterium oral taxon 955	1.64369181818182e-07	3.86676906279443e-07	6.41824848484848e-08	1.08920599514371e-07	3.26410716760352	0.0756647344052063	0.347805814365358	0.3394
Candidatus Soleaferrea massiliensis	3.77620290909091e-06	6.80765934321404e-06	3.93385024242424e-06	8.4787792087593e-06	0.144947088600851	0.704713014932252	0.893794874755315	0.7004
Candidatus Stoquefichus massiliensis	1.76393918181818e-06	3.22369993591101e-06	2.87109345454545e-06	8.79862625781658e-06	2.57802767356644	0.113438525355132	0.408611762180012	0.04975
Capillibacterium thermochitinicola	6.53822727272727e-08	1.8496378680641e-07	2.13200333333333e-07	5.12272334521497e-07	5.61362302176958	0.0209492676709084	0.194839043882283	0.1602
Caproicibacter fermentans	8.21551545454546e-07	7.67660432163495e-07	8.64853636363636e-07	9.09357262762854e-07	0.0818456198035374	0.775765429943733	0.925049576329087	0.8224
Caproicibacterium amylolyticum	2.34471515151515e-08	8.02105673505373e-08	7.12602727272727e-08	2.84635175596793e-07	11.5459354074015	0.00119098798349709	0.0410782235395198	0.8324
Caproicibacterium lactatifermentans	7.61982727272727e-08	3.11780964081484e-07	2.15840090909091e-07	9.96265809085901e-07	2.96417833946564	0.0901139832067476	0.367157264937703	0.903
Caproiciproducens galactitolivorans	5.53766378787879e-06	7.51692974116125e-06	6.33672563636364e-06	9.65388333953351e-06	0.242265684494834	0.624312886393316	0.858632682703893	0.7485
Carboxydothermus islandicus	9.64266454545455e-07	1.91750016971315e-06	4.98360515151515e-07	1.10132545318596e-06	1.47900068308027	0.2285409002402	0.574330294757421	0.2381
Carnobacterium divergens	1.24584272727273e-07	5.24664175513506e-07	1.01962848484848e-07	3.97515862806451e-07	6.58419437365101	0.0127196921023968	0.147100285568677	0.8125
Carnobacterium maltaromaticum	6.21390333333333e-07	1.53378362626284e-06	5.17100421212121e-06	2.17080977446529e-05	0.12294988605594	0.727045453991265	0.907353292808367	0.3141
Catenibacillus scindens	6.39113803030303e-06	7.80539060599808e-06	1.67515647878788e-05	5.36543685135975e-05	0.0152244359510034	0.902199508605993	0.967412256838565	0.7631
Catenibacterium mitsuokai	0.000207877785787879	0.000220048471912818	0.000119971336272727	0.0001174552662043	3.10609079937622	0.0829287410703126	0.355567672354706	0.09421
Catenisphaera adipataccumulans	1.04017887878788e-06	5.34129921998029e-06	1.84388160606061e-06	5.43934540185157e-06	0.247085625292258	0.62089285427142	0.858632682703893	0.29
Catonella massiliensis	1.34294712121212e-06	3.53026873366227e-06	8.44173909090909e-07	2.10729754737567e-06	4.04089373445162	0.0487659955936811	0.296728685053076	0.7729
Catonella morbi	9.44649354545454e-06	1.07253984807603e-05	8.882952e-06	1.00005250785825e-05	0.00157562638860547	0.968464501612706	0.986753689548885	0.9336
Cellulomonas flavigena	4.14566212121212e-07	6.89442768072329e-07	4.21599545454545e-07	6.09117664579169e-07	0.0643215334544028	0.800630679685123	0.92573910813211	0.898
Cellulosilyticum lentocellum	5.79455909090909e-07	1.78177483870559e-06	2.37658181818182e-07	7.14308688395966e-07	0.0847493354551966	0.771933237081274	0.924980080481233	0.7147
Cellulosilyticum ruminicola	1.62081036363636e-06	7.98549911722447e-06	4.98099e-07	1.34303921607843e-06	4.47662192564529	0.0383851100017709	0.257094300198428	0.2959
Ceratobasidium theobromae	3.57008484848485e-08	1.0064983270668e-07	3.03415757575758e-08	1.03749508347037e-07	9.78909548090825	0.00267482584831481	0.0676241182778181	0.8424
Chitinophaga silvisoli	8.36852333030303e-05	0.000228912124054453	4.98289246363636e-05	0.000161628739765401	2.89715692945514	0.0937455738261275	0.372349425629524	0.6035
Chlamydia trachomatis	1.4968263030303e-05	2.38644156965545e-05	5.70973889393939e-05	0.000166221059713362	0.0401895953231874	0.841766500039979	0.942614944546287	0.8525
Chloroflexi bacterium ADurb.Bin344	2.40979090909091e-08	7.78470903624389e-08	1.71052727272727e-08	6.07455540308675e-08	6.39324010769573	0.0140155283472847	0.156119521456984	0.9795
Chloroflexi bacterium HGW-Chloroflexi-10	1.65387939393939e-07	5.31369152563389e-07	2.05680818181818e-07	6.12349380559235e-07	2.51519840784287	0.117841064651755	0.414509605866358	0.1761
Chloroflexus islandicus	2.70542121212121e-08	5.85954147751541e-08	1.43643333333333e-08	3.42943680085253e-08	3.40255613037589	0.0698736749436008	0.33535627412771	0.8025
Christensenella hongkongensis	2.05971175757576e-06	3.00623416349912e-06	2.85961448484848e-06	8.21815012784736e-06	0.569333667604509	0.453380353870484	0.779518903445899	0.8828
Christensenella intestinihominis	3.39935848484848e-07	6.53046474056744e-07	3.82999181818182e-07	9.78832568563677e-07	0.00526719873068287	0.942377572718682	0.978701690521191	0.734
Christensenella minuta	2.10709403030303e-06	3.3697588349559e-06	5.77789854545455e-06	2.35114349441408e-05	0.0726332253736067	0.788435632431205	0.92572307411656	0.4228
Christensenella timonensis	7.38583909090909e-07	2.13553030520714e-06	4.48855060606061e-07	9.57056752116578e-07	0.0550766864506981	0.815227164550442	0.930017047867329	0.8625
Chryseobacterium cucumeris	2.22136292727273e-05	4.28714009152563e-05	2.27694601212121e-05	4.06649529635302e-05	0.0831443995016753	0.774042396236353	0.925049576329087	0.4009
Citrobacter amalonaticus	1.09031624242424e-06	2.29064473152807e-06	2.56180393939394e-07	5.09669010723071e-07	1.85387652209247	0.178260722390041	0.520289425512396	0.734
Citrobacter braakii	9.26967666666667e-07	2.84277499213897e-06	1.84028157575758e-06	7.46669330658017e-06	0.65189477534531	0.422522845897902	0.755454671085429	0.9847
Citrobacter cronae	4.41607272727273e-08	2.49203384725618e-07	1.79590575757576e-07	6.3088813954184e-07	4.48192425812483	0.0382745130149991	0.257094300198428	0.5172
Citrobacter europaeus	8.12820606060606e-08	3.89436203395927e-07	3.04725515151515e-07	1.19052589239032e-06	0.572303055248249	0.452210308113238	0.778756222777163	0.5256
Citrobacter freundii	1.94653473030303e-05	3.60231676557427e-05	0.000311235031151515	0.00162708562298716	0.0661824932192101	0.797830278434697	0.92572307411656	0.7243
Citrobacter koseri	1.08451302121212e-05	1.94859694816386e-05	5.32845430606061e-05	0.000272411957807072	2.05514062824083	0.156717269744538	0.49093804396413	0.4531
Citrobacter portucalensis	1.32228851515152e-06	2.75013919780733e-06	4.99086633333333e-06	1.69331618058714e-05	0.471978343123652	0.494640208993091	0.801334995616064	0.4609
Citrobacter werkmanii	1.61518996969697e-06	7.41180703508208e-06	5.36834939393939e-07	1.71199321905661e-06	0.287141647231081	0.593975312814299	0.858632682703893	0.5424
Citrobacter youngae	5.93986454545455e-07	2.92008337358572e-06	1.57654287878788e-06	5.31699039092098e-06	0.0635688635017005	0.801775557962876	0.92573910813211	0.6582
Cloacibacillus evryensis	1.23139666666667e-07	3.98519112231746e-07	8.54697242424242e-07	4.00716665122568e-06	0.841818645697594	0.362432579844002	0.711001618382496	0.2729
Cloacibacillus porcorum	1.64341363636364e-07	3.28130065932971e-07	2.35496909090909e-07	4.28902106593711e-07	2.50651874664198	0.118464305186318	0.414509605866358	0.7147
Clostridiaceae bacterium AF02-42	3.69790148484848e-06	4.37520489235114e-06	8.4490906969697e-06	1.40946148951527e-05	0.272761019861295	0.603346766728059	0.858632682703893	0.3592
Clostridiaceae bacterium AF18-31LB	1.51346083939394e-05	1.97552122732473e-05	1.34251382727273e-05	1.58792280142934e-05	0.0610184229372841	0.805709589813304	0.927391409153295	0.898
Clostridiaceae bacterium AF29-16BH	2.21925231515152e-05	2.67651896519004e-05	1.97993463333333e-05	2.58516429562896e-05	0.0601530454069728	0.807064219458913	0.928046299762171	0.599
Clostridiaceae bacterium AF31-3BH	3.87238630606061e-05	4.63359447233436e-05	4.11747423636364e-05	5.09375378575473e-05	0.00287561753687451	0.957406526864617	0.982665187699568	0.9591
Clostridiaceae bacterium AF42-6	1.39058844545455e-05	1.89949204272296e-05	1.47727574848485e-05	2.10875987396875e-05	0.00822991084633602	0.928008442765165	0.977825202922774	0.6489
Clostridiaceae bacterium AM27-36LB	1.28893916969697e-05	1.70329102397518e-05	1.17054495151515e-05	1.72056401242624e-05	0.0360915485833846	0.849947193609695	0.945849480799382	0.6675
Clostridiaceae bacterium BL-3	1.41577406060606e-06	2.04185021247446e-06	8.10274545454545e-07	1.76374844991727e-06	0.910304278791264	0.343738891791351	0.692125476821144	0.2432
Clostridiaceae bacterium JG1575	9.7372203030303e-07	2.34532821939916e-06	9.78092151515151e-07	1.92642967047759e-06	0.767269739849662	0.384444113271224	0.730441121792943	0.9489
Clostridiaceae bacterium Marseille-Q4143	5.73366125454545e-05	7.28588179402616e-05	4.82670522727273e-05	4.87046283950562e-05	0.0779191299899858	0.781066431346823	0.92572307411656	0.4609
Clostridiaceae bacterium Marseille-Q4149	2.97573258181818e-05	5.75173707943167e-05	2.51151403333333e-05	4.36230326083968e-05	0.822960332375778	0.36782851338476	0.713257956876536	0.8374
Clostridiaceae bacterium OF09-1	1.77570456969697e-05	2.53735148613178e-05	1.69914890606061e-05	2.42562445491063e-05	0.00437033937855632	0.947504122972251	0.979706164017966	0.7388
Clostridiaceae bacterium OM02-2AC	1.72710272727273e-07	5.33871594291131e-07	1.58723618181818e-06	5.55739070898266e-06	0.0467769194131959	0.829479742850499	0.934661731586093	0.509
Clostridiaceae bacterium OM08-6BH	5.89015788484848e-05	7.67037479066397e-05	5.26322525454545e-05	6.02363686567752e-05	0.00655071457298989	0.935753168648777	0.977825202922774	0.9847
Clostridiaceae bacterium TF01-6	3.14157164545455e-05	4.81952048967028e-05	2.12386895757576e-05	2.26093401372431e-05	0.435287368594051	0.511849333079418	0.808776014857003	0.8726
Clostridiales bacterium 43-6	1.91142345454545e-06	4.77209990643822e-06	1.64926248484848e-06	3.90638081482923e-06	0.0230877440324311	0.879722486465082	0.957031432245347	0.8025
Clostridiales bacterium AF36-10	7.738253e-06	1.10971281043234e-05	1.04413605151515e-05	2.01157851366194e-05	1.27878801686303	0.262479959669608	0.606352003806067	0.3141
Clostridiales bacterium AM23-16LB	1.18640876666667e-05	1.36465804567059e-05	2.31017017878788e-05	3.48292068969086e-05	1.68336206455496	0.199285238113301	0.544496023063217	0.1974
Clostridiales bacterium CHKCI001	1.1026581030303e-05	2.43736753071605e-05	1.45364377272727e-05	2.44509569624025e-05	0.825123864890909	0.367203742201486	0.713257956876536	0.3592
Clostridiales bacterium CHKCI006	8.416912e-06	7.0798567679647e-06	7.60691618181818e-06	8.01257799508365e-06	0.52241364681194	0.472531684066514	0.789535800079257	0.2842
Clostridiales bacterium FE2010	5.22077424242424e-07	1.75612129560793e-06	2.7090403030303e-07	7.42743622383655e-07	0.0058610589347452	0.939222043027856	0.978469859103308	0.5467
Clostridiales bacterium FE2011	5.77151272727273e-07	1.93310088430663e-06	1.70271727272727e-07	5.39415531027002e-07	3.11270450490148	0.0826097133454545	0.355567672354706	0.734
Clostridiales bacterium KA00134	7.38842424242424e-08	1.32864580347583e-07	6.92887575757576e-08	1.62871383542934e-07	0.185603009325112	0.668095770292381	0.875991167037855	0.8676
Clostridiales bacterium KA00274	4.12640727272727e-07	1.75742920074448e-06	2.22611966666667e-06	1.11139939793982e-05	0.152520090280719	0.697477277897948	0.88981642773761	0.8424
Clostridiales bacterium KLE1615	0.000346271877151515	0.000323877905232312	0.00043367315630303	0.000547424065532213	0.0873030978948358	0.768621405593341	0.924980080481233	0.4454
Clostridiales bacterium S5-A14a	1.4142494030303e-05	7.85351953938896e-05	1.98897333333333e-07	5.07273462938363e-07	7.84578385316225e-05	0.992961155854629	0.995178824544422	0.8625
Clostridiales bacterium TF09-2AC	1.76977424242424e-06	2.91887191825997e-06	1.30290824242424e-06	2.4137093016876e-06	0.0850293342529235	0.771567498543593	0.924980080481233	0.6582
Clostridiisalibacter paucivorans	9.4048296969697e-07	5.20436986209914e-06	2.4801203030303e-07	1.05607305237412e-06	9.06604475303906	0.00376403150969096	0.0776601903436238	0.434
Clostridioides difficile	0.00143354399290909	0.00066111543202943	0.00139469363427273	0.000419139103557152	0.11710008090502	0.733358539748266	0.907608036935956	0.7243
Clostridioides mangenotii	6.42512212121212e-07	1.37752939381055e-06	4.42982151515152e-07	8.04551782104061e-07	0.00591328574392534	0.938952392543603	0.978469859103308	0.954
Clostridium acetireducens	3.5717152030303e-05	2.62030026774631e-05	3.71877372424242e-05	3.21781899609287e-05	0.0765944400484175	0.782887276508959	0.92572307411656	0.9234
Clostridium acetobutylicum	1.47993393939394e-07	7.34866892326509e-07	1.62730333333333e-07	6.07558577240431e-07	10.3829094066907	0.00202833387399123	0.0556334247715665	0.4265
Clostridium algidicarnis	9.16051696969697e-07	2.2828094535613e-06	1.1118476969697e-06	2.179179548118e-06	2.02407363207424	0.159835456628089	0.495536328855154	0.2618
Clostridium algifaecis	4.02013636363636e-08	1.10922760142987e-07	1.2919e-08	5.1658478302211e-08	0.47672494347474	0.492486305866966	0.799646296547656	0.534
Clostridium algoriphilum	2.62661212121212e-08	8.31171867229326e-08	2.56117272727273e-08	8.30476029441371e-08	17.4675043172955	9.32727364400289e-05	0.0101383197522873	0.5857
Clostridium aminobutyricum	4.10234575757576e-07	6.04401661850587e-07	8.56640666666667e-07	1.1990675542264e-06	0.51140800865801	0.477214336129898	0.789535800079257	0.2511
Clostridium amylolyticum	3.02630545454545e-07	1.32080314625302e-06	2.63806393939394e-07	8.14687175589615e-07	4.88667083757995	0.0307635095670548	0.232997888915036	0.5256
Clostridium arbusti	2.62922727272727e-08	4.9082561503726e-08	2.77987272727273e-08	4.07800840992518e-08	2.16220573847477	0.146498545824634	0.476154163244007	0.7243
Clostridium baratii	2.98907839393939e-06	6.01967136480159e-06	1.49036133333333e-06	1.99439192095266e-06	0.46551061773581	0.497600993298272	0.804358880331428	0.4967
Clostridium beijerinckii	2.80525054545455e-06	3.51394259832696e-06	4.0613153030303e-06	4.29056856192497e-06	0.817919639708884	0.369289964256903	0.71371960471777	0.142
Clostridium bornimense	5.56798303030303e-07	8.41104874339531e-07	9.92540848484848e-07	2.09603218038007e-06	1.12399929269892	0.293171663364463	0.636567792698488	1
Clostridium botulinum	4.11625252424242e-05	4.10178989601146e-05	5.03904571515152e-05	4.82412278744223e-05	0.2414328067952	0.624908148008076	0.858632682703893	0.3203
Clostridium butyricum	6.94613721212121e-06	9.97001331076374e-06	1.28225151515152e-05	2.12937964276835e-05	2.14396269377917	0.148183993650845	0.478658123327679	0.3266
Clostridium cadaveris	2.16202760606061e-06	4.82651450807825e-06	1.22026060606061e-06	1.66852543021668e-06	0.00170666358054028	0.967180088843253	0.986753689548885	0.5008
Clostridium carboxidivorans	3.40223909090909e-07	7.53867045793527e-07	4.02830060606061e-07	9.99593006036517e-07	0.0410239112529075	0.840154966624067	0.942614944546287	0.9795
Clostridium cavendishii	8.25621515151515e-08	2.67559137512289e-07	2.35880727272727e-07	7.22198877795067e-07	9.13798232031875	0.00363737465144008	0.0776601903436238	0.4846
Clostridium celatum	1.653077e-06	4.03610530102204e-06	1.46555436363636e-06	3.03761411680254e-06	1.48644585548646	0.227386934201693	0.573257790578708	0.903
Clostridium cellulovorans	5.29570121212121e-07	9.76408769597317e-07	2.60175878787879e-07	5.13213960563158e-07	1.88601551969337	0.174598140884264	0.51547610988321	0.6125
Clostridium chauvoei	7.80122121212121e-08	2.45303705452007e-07	6.09354242424242e-08	2.40621675016772e-07	3.68519466204958	0.0595018652049531	0.321124653666133	0.8525
Clostridium chromiireducens	3.02351257575758e-06	7.88687278599887e-06	2.83470381818182e-06	5.42540242896021e-06	0.711986919618536	0.402028905147945	0.745497814814629	0.5946
Clostridium cochlearium	1.25969148484848e-06	4.57344415953045e-06	1.66595139393939e-06	4.74415942392588e-06	3.18515780831268	0.0792021913126098	0.352259832712228	0.626
Clostridium collagenovorans	1.0727003030303e-07	2.89040875658669e-07	7.7935696969697e-08	1.37755907794476e-07	0.627715852056299	0.431215513924442	0.761093262039698	0.4886
Clostridium coskatii	1.86538878787879e-07	5.77443987324678e-07	1.21263121212121e-07	3.61057545204947e-07	5.12626252058174	0.0270746502333962	0.217932722730701	0.7147
Clostridium culturomicium	5.81622727272727e-07	1.18316332391019e-06	4.03444575757576e-07	6.54719393071329e-07	0.11086620951696	0.740283434053992	0.912939085043708	0.9132
Clostridium cuniculi	3.94143112121212e-06	9.29511513752688e-06	2.27537751515151e-06	7.91447046665308e-06	0.594881436902036	0.44346730666211	0.775096217583727	0.4118
Clostridium cylindrosporum	9.35480212121212e-07	3.76134566724002e-06	3.69144242424242e-07	1.6077671908499e-06	17.257627317562	0.000101665601972797	0.0101383197522873	0.2729
Clostridium diolis	1.34342966666667e-06	2.87684317382965e-06	6.76088757575758e-07	1.05113663496584e-06	1.25668031434871	0.266603732133456	0.60807331534886	0.8828
Clostridium disporicum	4.41276563636364e-06	1.28857307049733e-05	2.18892433333333e-06	4.44751089438097e-06	0.513234614394673	0.476431891158426	0.789535800079257	0.8324
Clostridium estertheticum	9.09567575757576e-07	1.24317432178969e-06	1.00946893939394e-06	1.38100163945714e-06	0.0025318738776627	0.96003095245881	0.983479318859096	0.7582
Clostridium fermenticellae	9.21857878787879e-08	2.3856422925346e-07	4.91135757575758e-08	1.80879797683439e-07	1.59209420210558	0.211753558977151	0.55452273430802	0.5256
Clostridium fessum	7.39660542121212e-05	6.92275208416031e-05	6.19397762121212e-05	6.55232219330476e-05	0.22725225650515	0.635244681131348	0.858632682703893	0.6675
Clostridium formicaceticum	2.42316727272727e-07	7.67270842467406e-07	1.30081727272727e-07	2.52955824472287e-07	0.672333707796594	0.415380338904608	0.755428275920741	0.7828
Clostridium frigidicarnis	5.46945151515152e-08	7.44225238180289e-08	5.98837878787879e-08	1.5979999851196e-07	1.0264124140997	0.314940277830972	0.659647373053203	0.29
Clostridium fungisolvens	6.85916060606061e-08	1.93881172460727e-07	7.64316363636364e-08	2.30439199081181e-07	5.4427247867542	0.0229096574747327	0.203092874270725	0.5946
Clostridium gasigenes	4.87662333333333e-07	9.66636164986685e-07	7.76989151515152e-07	1.75518449667012e-06	0.00136127963167587	0.970686848600339	0.986753689548885	0.6628
Clostridium grantii	1.28797484848485e-07	4.35912620112328e-07	1.78017727272727e-07	5.03766275550309e-07	0.166684271060724	0.684482179897024	0.885977817427617	0.7631
Clostridium homopropionicum	4.86229696969697e-08	1.26005790793639e-07	2.33542515151515e-07	5.75702680369288e-07	9.14318120897397	0.00362839576647135	0.0776601903436238	0.0536
Clostridium hydrogenum	1.76465303030303e-07	7.30783369443858e-07	9.37950909090909e-08	2.40745150058802e-07	1.04900727475306	0.309715489640926	0.65623550097941	0.5682
Clostridium ihumii	1.54852363636364e-07	4.72782259962555e-07	4.21103939393939e-08	1.86239802256046e-07	2.68376937337405	0.106441163856426	0.398045602338093	0.3938
Clostridium indicum	1.53361475757576e-06	2.1645675100798e-06	4.00373021212121e-06	1.26797402029068e-05	0.287988406847612	0.593433003849367	0.858632682703893	0.8424
Clostridium intestinale	6.85695424242424e-07	1.43515898297728e-06	3.71168606060606e-07	7.37434898721954e-07	0.251061656560503	0.618102874400287	0.858632682703893	0.3659
Clostridium isatidis	7.65151515151515e-07	1.16056500040048e-06	1.43675412121212e-06	2.07342149740576e-06	0.264632148363617	0.608784444050253	0.858632682703893	0.1437
Clostridium jeddahense	1.66759639393939e-06	2.76863327859269e-06	1.02625283939394e-05	3.92748386057703e-05	0.35541264166152	0.553235467115903	0.839117981582203	0.691
Clostridium kluyveri	6.45968303030303e-07	1.36323325527774e-06	6.81216212121212e-07	1.4339704526802e-06	0.0727118021752413	0.78832401231891	0.92572307411656	0.8125
Clostridium lacusfryxellense	8.03656060606061e-08	2.32190326691938e-07	6.38628484848485e-08	1.90995336436378e-07	7.3150674374979	0.00881607632312558	0.124605173228429	0.8125
Clostridium ljungdahlii	6.35611818181818e-08	1.8606483722238e-07	5.61116363636364e-08	1.49094421037228e-07	1.25368822410237	0.267168136488864	0.60858731598669	0.7195
Clostridium magnum	4.90270342424242e-06	1.05401077789821e-05	5.38449257575758e-06	9.09872475035637e-06	0.00360212053088058	0.952334604153075	0.98196093466189	0.5509
Clostridium merdae	8.05702515151515e-07	1.5304911112167e-06	5.20765424242424e-07	6.31489918506327e-07	0.305626016262684	0.582364565976628	0.856839668793482	0.9438
Clostridium minihomine	4.35191878787879e-07	7.00429000251576e-07	6.59316424242424e-07	9.54044872828875e-07	0.032877941854446	0.856705719781882	0.948665494761553	0.3558
Clostridium moniliforme	1.21973e-07	4.02748992822996e-07	6.96455757575758e-08	2.11029920002181e-07	2.55361259114964	0.115126881361712	0.410840461320622	0.9285
Clostridium neonatale	7.32121524242424e-06	1.94410357658267e-05	2.72251484848485e-06	2.66014627872995e-06	1.00528249056401	0.319932853732182	0.661877747764763	0.9642
Clostridium niameyense	7.53845272727273e-07	2.53749370482522e-06	6.38271454545455e-07	1.98365302756116e-06	3.54469295541212	0.0644301285255552	0.32855704745276	0.9949
Clostridium nigeriense	3.75196848484848e-07	7.45579735090844e-07	3.98214393939394e-07	6.56669451912354e-07	0.10975493250451	0.74154049358982	0.912939085043708	0.8324
Clostridium novyi	7.73122121212121e-07	2.03978532660512e-06	3.11334787878788e-07	1.13378554290052e-06	0.142154029395847	0.707436371844973	0.894294581968074	0.6035
Clostridium oryzae	2.09916878787879e-07	3.31606518400928e-07	1.63365666666667e-07	4.06093630015578e-07	5.35476568533818	0.0239939507325965	0.208063485821308	0.1887
Clostridium paraputrificum	5.18122987878788e-06	1.02510869428643e-05	4.43324415151515e-06	5.43838687301018e-06	0.088601208083063	0.766958155490768	0.924980080481233	0.5509
Clostridium pasteurianum	2.81472242424242e-07	1.10925174068232e-06	3.61461090909091e-07	1.19926670720672e-06	0.122128464682309	0.727921600234067	0.907353292808367	0.1952
Clostridium perfringens	4.27307628787879e-05	0.000165572888651238	0.000309621551727273	0.00171592425195831	3.45150636939508	0.0679441076611831	0.331367162982047	0.9949
Clostridium phoceensis	2.32042149090909e-05	7.18638141806253e-05	8.35653481818182e-06	1.8873356000227e-05	1.4388110639414	0.234895801909455	0.580147534073543	0.9336
Clostridium polynesiense	7.45675333333333e-07	1.67804444402889e-06	3.74709878787879e-07	6.57740703429682e-07	0.00734661340988169	0.931971250303343	0.977825202922774	0.5769
Clostridium porci	2.34260464242424e-05	1.81661727037378e-05	1.73712353333333e-05	1.5566051429697e-05	2.47039068572501	0.121098865818279	0.418829410681716	0.09936
Clostridium puniceum	2.54233727272727e-07	4.80194703848688e-07	2.92468333333333e-07	5.72073557519194e-07	0.25005682251662	0.618805338212723	0.858632682703893	0.8374
Clostridium putrefaciens	1.83375484848485e-07	3.04937470242171e-07	1.95757666666667e-07	9.07676479067627e-07	0.754493157797302	0.388407398444896	0.733710138744657	0.1437
Clostridium ragsdalei	4.60809575757576e-07	1.8524475724353e-06	6.30961818181818e-08	2.90303090114394e-07	13.8754927700756	0.000424167162561821	0.0237931267749522	0.6957
Clostridium roseum	7.65008787878788e-08	2.25094113419082e-07	4.64849696969697e-08	1.15371819347947e-07	0.0761558353719712	0.783493893970056	0.92572307411656	0.4378
Clostridium saccharobutylicum	5.91919393939394e-08	1.75621979443943e-07	3.33984242424242e-07	1.2069375774987e-06	0.120477949094611	0.729692140542473	0.907353292808367	0.9234
Clostridium saccharoperbutylacetonicum	7.66440848484848e-07	2.64316234068469e-06	1.21807087878788e-06	3.29780967233791e-06	2.26322579847424	0.137555316470146	0.456398878121835	0.2231
Clostridium sardiniense	2.33734484848485e-07	1.25145963325293e-06	4.56592151515152e-07	2.07316830373786e-06	1.84305237084573	0.179514578337258	0.521918172277675	0.8025
Clostridium sartagoforme	4.1567596969697e-07	1.69942984473954e-06	1.12385575757576e-07	4.35617914039574e-07	0.184203819921251	0.669272903818652	0.876254458318367	0.7631
Clostridium saudiense	1.32755560909091e-05	3.89279995992215e-05	9.31901178787879e-06	2.38421957221627e-05	0.162416735038295	0.688327538662768	0.888282721683198	0.9336
Clostridium scatologenes	1.61467239393939e-06	8.94634920795834e-06	2.49353139393939e-06	8.61050833752508e-06	3.88974	0.0530466216130886	0.304728712498271	0.2135
Clostridium senegalense	3.99464363636364e-07	1.35808439469455e-06	2.58638363636364e-07	4.58910498233984e-07	0.101542832375312	0.751056997301204	0.916192559107922	0.6489
Clostridium septicum	1.02424387878788e-06	1.76636660133414e-06	1.90644527272727e-06	4.78864864556913e-06	0.517024664531273	0.474815102968418	0.789535800079257	0.9693
Clostridium sulfidigenes	7.79465454545454e-08	2.70954781099182e-07	1.12991393939394e-07	3.49603107905141e-07	1.62709180504665	0.206864403489965	0.552561911107869	0.7582
Clostridium taeniosporum	1.75520636363636e-07	7.38177832958877e-07	4.89420606060606e-08	1.09115465134685e-07	1.97969638537344	0.164415717326813	0.500213919663777	0.3659
Clostridium tagluense	1.88878e-07	5.11002675830629e-07	5.88331090909091e-07	1.33141746713903e-06	0.589092451079317	0.445683488106147	0.775642774585949	0.4766
Clostridium tarantellae	1.65477275757576e-06	3.79193501680063e-06	1.37700824242424e-06	3.6674143982686e-06	0.209785212821483	0.648537091502995	0.866662116984377	0.8224
Clostridium tepidiprofundi	1.1469103030303e-07	5.19473239701015e-07	4.19436454545455e-07	1.75750394569307e-06	3.76896117729029e-05	0.995121379797425	0.996787319607354	0.8125
Clostridium tertium	1.88977133333333e-06	7.04781091291685e-06	2.79615696969697e-07	9.00382186894629e-07	0.58840698986678	0.445947049642981	0.775642774585949	0.5008
Clostridium tetani	7.93795009090909e-06	1.8374753857483e-05	8.83903257575757e-06	1.27691524281588e-05	0.451881845562035	0.503940143943941	0.806695637176059	0.1974
Clostridium tetanomorphum	2.59289757575758e-07	9.09920425709614e-07	3.16259696969697e-07	9.23353820882449e-07	1.10018103726896	0.298297973101593	0.642168296510688	0.903
Clostridium thermarum	4.05427545454545e-07	7.23007101831782e-07	2.27773787878788e-07	6.61429704174306e-07	7.01965415783423	0.010215086513159	0.132905773050298	0.8525
Clostridium thermobutyricum	2.65394081818182e-06	6.60897506383756e-06	9.93551060606061e-07	1.19981780828932e-06	2.74771473350918	0.102445509947875	0.392384864947634	0.2989
Clostridium thermopalmarium	1.38150060606061e-07	3.27342067195955e-07	7.19205151515151e-08	2.20766628621453e-07	0.0394731967813845	0.843164217641586	0.942614944546287	0.5172
Clostridium transplantifaecale	2.4966957969697e-05	5.61463571685924e-05	1.44370958484848e-05	2.61988244346728e-05	1.6824341381285	0.199407492095577	0.544496023063217	0.2458
Clostridium tunisiense	2.02529363636364e-07	5.85718838891463e-07	2.15630666666667e-07	6.22790798895618e-07	0.63530542257474	0.428457787579089	0.757715988871394	0.954
Clostridium tyrobutyricum	4.27667393939394e-07	1.01227556047541e-06	9.44659272727273e-07	3.98093525717639e-06	0.107613849875123	0.743982542150483	0.914690865178163	0.9949
Clostridium uliginosum	2.24049060606061e-07	3.94899513723898e-07	9.09255454545455e-08	2.17089020894956e-07	2.71721036534102	0.104330216962055	0.392384864947634	0.1844
Clostridium vincentii	1.58661312121212e-06	8.98154192413635e-06	1.08891381818182e-06	4.65903915815159e-06	7.91168055491933	0.00657008613262188	0.105297362571931	0.5008
Clostridium vitabionis	3.35653457575758e-06	3.48189119144844e-06	3.48332451515151e-06	3.34914288606718e-06	0.000560582120096671	0.981186597728565	0.99091396088085	0.7052
Cohnella abietis	2.7474696969697e-08	1.0114033954872e-07	1.98580303030303e-08	7.34978495061611e-08	0.196446372232793	0.659147410892804	0.870617809089465	0.8424
Cohnella massiliensis	3.33963333333333e-08	1.2111281864822e-07	2.97510303030303e-08	1.14604142415721e-07	4.67575086669764	0.0344577608700127	0.248400324344067	0.8324
Cohnella nanjingensis	7.18955454545454e-08	1.79544060525385e-07	3.22572121212121e-08	1.00282820498689e-07	5.25029535766337	0.025353287230864	0.213657983940849	0.7534
Cohnella phaseoli	2.99726363636364e-08	9.08105485336843e-08	7.617e-09	3.04458655105665e-08	4.08926963511468	0.0474762882655653	0.293861853229964	0.4846
Cohnella xylanilytica	1.18008424242424e-07	3.64517784871159e-07	6.41714242424242e-08	2.31510040084257e-07	0.541686964635018	0.464509932954902	0.786074469260957	0.5256
Colibacter massiliensis	7.46890696969697e-07	2.35596759815363e-06	5.91785757575758e-08	2.01301930849537e-07	0.153823328442419	0.696253115722122	0.88981642773761	0.3426
Collinsella aerofaciens	0.000302664146818182	0.000535750356667881	0.000549886445242424	0.00066895118790556	3.86142437509854	0.0538928885394512	0.305166356240741	0.02283
Collinsella bouchesdurhonensis	3.78634848484848e-07	1.32286102481223e-06	1.32215139393939e-06	3.10526159513981e-06	5.14999396958489	0.0267358905087085	0.217932722730701	0.1352
Collinsella ihumii	8.10190696969697e-07	3.70741862884629e-06	6.21424727272727e-07	1.72523831178627e-06	4.7985295956711	0.0322528958143882	0.23630182851766	0.9438
Collinsella intestinalis	0.000302950800757576	0.000998040282809127	0.000424766869090909	0.00211350803284255	25.8430925045567	3.66323610888743e-06	0.00109591813590882	0.4454
Collinsella phocaeensis	1.28725715151515e-06	3.36613370655803e-06	1.33058384848485e-06	5.61470582578903e-06	0.00247681695151197	0.960467546495819	0.983479318859096	0.5008
Collinsella provencensis	3.11510666666667e-07	9.08727285836408e-07	1.51248463636364e-06	4.12406511417109e-06	0.0141098547482066	0.905829797222931	0.967836003580453	0.5424
Collinsella stercoris	2.35938755454545e-05	3.32614803683303e-05	5.21781629393939e-05	6.73075342445625e-05	5.10021892897576	0.0274516973074343	0.219605997413346	0.0244
Collinsella tanakaei	9.26364675757576e-06	3.00310249396753e-05	7.92985475757576e-06	1.8464348423889e-05	0.458438805401641	0.500873106609941	0.805566240647396	0.8777
Collinsella vaginalis	1.62243878787879e-07	6.7169894499581e-07	6.51453545454545e-07	3.00801011182777e-06	0.0656679103332141	0.798600384921467	0.92572307411656	0.509
Companilactobacillus farciminis	1.57095496969697e-06	6.15739807086047e-06	1.88435333333333e-06	4.63171102416919e-06	0.0685073471809813	0.794390206033832	0.92572307411656	0.9744
Companilactobacillus kimchiensis	7.47814545454545e-08	3.29982795429558e-07	1.93563666666667e-07	7.88458774722309e-07	1.88219874360955	0.17502843670361	0.51547610988321	0.6582
Coprobacillus cateniformis	5.55026128484848e-05	9.97703361681887e-05	3.85515685454545e-05	0.000108012604846477	2.60999949621097	0.111269662943036	0.403219870261255	0.07361
Coprobacter fastidiosus	1.45887347878788e-05	3.39126930404421e-05	4.81076781818182e-06	9.02370254675732e-06	0.0709464197092718	0.790847587442024	0.92572307411656	0.5509
Coprobacter secundus	6.42770587878788e-06	9.73492522597162e-06	2.82301987878788e-06	5.53150000364115e-06	2.54844295755225	0.115488000100236	0.411311428928419	0.102
Coprococcus catus	0.0012258038679697	0.00133324799208995	0.00190121197857576	0.00207595034474783	2.3038446273871	0.134137123214946	0.448372693055547	0.1455
Coprococcus comes	0.00241510722257576	0.00269681870165165	0.00465022386787879	0.00528453120066754	2.83226280134415	0.0974178350180887	0.38096952910124	0.0244
Coprococcus eutactus	0.000554587722242424	0.000929518581909633	0.00172867336684848	0.00315509805361033	3.42086683362231	0.0691449391446493	0.334542225780716	0.1641
Coprococcus phoceensis	4.94390426666667e-05	5.25935445556954e-05	0.000106799764727273	0.000238959339586159	1.28516218206305	0.261305979667431	0.606352003806067	0.9744
Coriobacteriaceae bacterium BV3Ac1	1.03419493939394e-06	4.33478336940559e-06	2.16248090909091e-07	5.65061638693258e-07	0.00970847574336187	0.921828054478218	0.976760165044168	0.9132
Coriobacteriaceae bacterium CHKCI002	4.10512151515151e-07	1.02081899468157e-06	6.03266060606061e-07	1.10555215639799e-06	0.556344278747176	0.458555664964408	0.782421500580906	0.4454
Coriobacteriales bacterium DNF00809	5.48368181818182e-08	2.26882647805183e-07	2.19723939393939e-08	6.39449696066564e-08	3.14805648847865	0.0809272748580726	0.352583636820972	0.8424
Coriobacteriales bacterium OH1046	3.74662212121212e-07	1.30535077143779e-06	5.56189575757576e-07	1.26642469514725e-06	0.0147777816105394	0.903637550042765	0.967797972748665	0.07259
Coriobacterium glomerans	7.17366666666667e-09	2.2877482857969e-08	8.01078636363636e-07	2.6243727865007e-06	0.939511940058709	0.33616953528859	0.683379746141584	0.1047
Corynebacterium argentoratense	1.42105505151515e-05	4.78249935515582e-05	2.5535120030303e-05	0.000133894150713771	0.0390505286782785	0.843995051566262	0.942614944546287	0.6397
Corynebacterium diphtheriae	1.39666163636364e-06	1.26644567753328e-06	1.64731781818182e-06	1.37147957989448e-06	1.68098962496672	0.199597985056043	0.544496023063217	0.2255
Corynebacterium durum	6.12406093939394e-06	8.38742605407445e-06	7.59394993939394e-06	1.22029963205053e-05	0.00391990962324132	0.950279126451034	0.981444782496896	0.6035
Corynebacterium kutscheri	2.44527606060606e-07	5.32858343728773e-07	1.76796333333333e-07	3.16385868720723e-07	2.55566356559338	0.114983966274362	0.410840461320622	0.9234
Corynebacterium mastitidis	1.26413636363636e-08	3.47140985433316e-08	1.28793333333333e-08	6.81052850544961e-08	1.94856230382209	0.167720636660168	0.505980744210088	0.4118
Corynebacterium matruchotii	2.35343636363636e-08	5.09388080481241e-08	1.868e-08	5.33252968205522e-08	1.79484984173764	0.185226386858339	0.525924634835895	0.6768
Corynebacterium mustelae	3.71259090909091e-08	6.97551002644088e-08	1.52072878787879e-07	6.13321180842303e-07	0.055210974815749	0.815006218164996	0.930017047867329	0.8075
Corynebacterium pseudopelargi	1.55228666666667e-07	1.55722247312657e-07	2.46749242424242e-07	2.87302154161676e-07	1.37410374497443	0.245592682952912	0.587002484554564	0.4045
Corynebacterium rouxii	4.45911212121212e-07	9.01614644124388e-07	6.88959848484848e-07	9.9487363850325e-07	0.0676868087054839	0.795597125750616	0.92572307411656	0.3079
Corynebacterium testudinoris	5.81520909090909e-08	1.95667763587823e-07	1.1831596969697e-06	6.20496952649998e-06	1.14723614265088	0.28828034239221	0.632276133014813	0.7534
Corynebacterium ulcerans	1.55646454545455e-07	5.4015140141313e-07	1.29440536363636e-06	4.7727004295967e-06	1.27174306067145	0.263785246321343	0.607251663106045	0.509
Crassaminicella profunda	6.2334803030303e-07	1.48227614221639e-06	9.43180939393939e-07	2.27571767894471e-06	4.15974850844915	0.0456629122300164	0.28657319873481	0.2355
CrAssphage ZA	1.07155914848485e-05	3.43590807160012e-05	5.72185021212121e-06	1.96387824700804e-05	12.3393965233528	0.000833819089193063	0.0331469794712838	0.954
Crenothrix polyspora	3.63544703030303e-06	6.4708623735885e-06	4.819527e-06	1.30276934608311e-05	0.715831836745283	0.400768235692074	0.745470448774376	0.7778
Cricetibacter osteomyelitidis	1.23617818181818e-07	2.91530908988487e-07	3.99890303030303e-08	1.18931713641559e-07	1.05780539134065	0.307712072143523	0.652887907207594	0.8125
Criibacterium bergeronii	1.13177603030303e-06	4.07282501338153e-06	5.39332666666667e-07	1.99779627754542e-06	2.83241453702567	0.0974090635127835	0.38096952910124	0.05854
Cronobacter dublinensis	1.37764045454545e-06	4.11556765863291e-06	1.93811636363636e-07	3.60502946506233e-07	6.37546034555616	0.0141430928118904	0.156119521456984	0.09049
Cronobacter sakazakii	0.000495591684666667	0.00284135754156799	6.89612636363636e-07	1.59691898355638e-06	6.36502664498949	0.0142185227320439	0.156119521456984	0.2458
Cryptobacterium curtum	1.62097545454545e-07	3.72165654892422e-07	2.96690415151515e-06	1.20288825141898e-05	0.165843397595979	0.685235282496667	0.885977817427617	0.3728
Cuneatibacter caecimuris	8.46219509090909e-06	9.2832049975147e-06	7.04289763636364e-06	1.03012599295815e-05	0.436542243790001	0.511243698098357	0.808776014857003	0.3938
Cupriavidus necator	1.4155696969697e-07	4.80832478898283e-07	5.99276363636364e-08	1.4261743161839e-07	0.0134421438269681	0.908074602822464	0.967929876523945	0.9132
Cupriavidus taiwanensis	5.27963127272727e-06	9.30373648388431e-06	4.6952913030303e-06	5.23092347216543e-06	1.01180724644714	0.318379993739493	0.661449176808321	0.1335
Curvibacter putative symbiont of Hydra magnipapillata	1.74322392121212e-05	3.16092511039605e-05	4.28383927272727e-06	5.68377647408251e-06	3.70332234738599	0.0588965733631671	0.319393804189985	0.1103
Cuspidothrix issatschenkoi	1.09566878787879e-07	4.29154171917692e-07	2.16157272727273e-08	6.28679428222727e-08	0.221940550974978	0.639218726836558	0.862608997464193	1
Dakarella massiliensis	4.32952724242424e-06	2.33854945248892e-05	3.38281424242424e-07	9.55478909916908e-07	0.0339645210023163	0.854383777719389	0.947848504948272	0.3797
Defluviitalea phaphyphila	1.13582087878788e-06	2.24561306664018e-06	1.41595690909091e-06	4.17842645801785e-06	4.96284819525867	0.0295355529005534	0.22780986748169	0.4846
Defluviitalea raffinosedens	8.99124242424243e-08	2.88378889160601e-07	1.27949212121212e-07	3.64895425202101e-07	1.16642164687561	0.284321172036747	0.630069757785137	0.8025
Dehalobacterium formicoaceticum	1.90084363636364e-07	4.04008350464274e-07	1.78937393939394e-07	3.86666856438697e-07	0.701204252401264	0.405595687366047	0.748028169206406	0.434
Dehalococcoides mccartyi	6.33309333333333e-07	1.16116677410193e-06	1.03508751515152e-06	2.09582097827364e-06	0.050335902570386	0.823217538387941	0.932479679705144	0.8828
Deltaproteobacteria bacterium ADurb.Bin151	1.57697712121212e-06	3.04262078331828e-06	1.29155145454545e-06	2.89774819193638e-06	0.153783200651086	0.696290719097275	0.88981642773761	0.8475
Demequina pelophila	1.53804848484848e-08	2.68066114071245e-08	3.6264696969697e-08	9.30417814168334e-08	1.34370530821123	0.250826636268401	0.593193428329091	0.4846
Denitrobacterium detoxificans	7.87779909090909e-07	2.09496684599586e-06	3.13245581818182e-06	1.53469921078227e-05	0.369946610800513	0.545255193755095	0.836459171528269	0.8625
Denitrovibrio acetiphilus	2.35168181818182e-08	7.66200647376613e-08	2.87429696969697e-08	6.81951813118442e-08	1.18950504724668	0.27965000113954	0.623592747039866	0.5509
Dermatophilus congolensis	7.36842424242424e-09	3.06751658502345e-08	1.88459696969697e-08	4.84154139785854e-08	24.9788120154413	5.03201756624592e-06	0.00129035307591592	0.534
Desnuesiella massiliensis	2.15244575757576e-07	6.18017827804396e-07	1.16340696969697e-07	2.68215976418781e-07	5.92012311190715	0.0178663475347194	0.178167187915674	0.7004
Desulfatibacillum aliphaticivorans	3.35625090909091e-07	8.29221553647771e-07	2.88988787878788e-08	9.69516060690067e-08	4.04615756228464	0.0486238393005281	0.296728685053076	0.4531
Desulfitobacterium chlororespirans	1.06420903030303e-06	4.67424212858479e-06	9.30533121212121e-07	2.79656263681056e-06	0.0125621190070096	0.911121380291342	0.970601114316296	0.534
Desulfitobacterium dichloroeliminans	7.03893939393939e-08	2.63430302723028e-07	1.44463303030303e-07	4.34108085155679e-07	0.00303726438758974	0.956226939967196	0.982499918283409	0.2673
Desulfitobacterium hafniense	2.69994548484849e-06	5.58971892159789e-06	2.11054727272727e-06	4.05835168838646e-06	1.35664253398613	0.248582286479131	0.592569992337371	0.5256
Desulfitobacterium metallireducens	1.99356909090909e-07	9.10524074957156e-07	2.50737393939394e-07	9.06364404551742e-07	16.8171223845303	0.000121927920342797	0.0104219341435867	0.5509
Desulfobulbus oralis	2.33762606060606e-07	1.16127288717168e-06	3.84089909090909e-07	1.16941427543689e-06	0.00688461618248913	0.934139851298744	0.977825202922774	0.7828
Desulfococcus multivorans	4.83509296969697e-06	1.03965748517361e-05	1.30698784848485e-06	2.13683044805819e-06	3.80188060445971	0.055720871132419	0.31061789963569	0.3832
Desulfocurvibacter africanus	5.21593939393939e-08	1.44845382465437e-07	5.41484848484848e-10	3.11059363427236e-09	0.742259547401311	0.392257918754114	0.735708358057977	0.2785
Desulfofarcimen acetoxidans	4.99284606060606e-07	2.35475196870433e-06	2.39142696969697e-07	6.21482660598049e-07	0.219318562485645	0.64120191860102	0.863433941401974	0.8828
Desulfofarcimen intricatum	4.25576060606061e-08	1.25847294247319e-07	3.26781515151515e-08	1.05026211875632e-07	8.79301734876764	0.00428834378601296	0.0810942384841015	0.8125
Desulfomicrobium baculatum	4.46372727272727e-08	1.34972297643644e-07	9.08333333333333e-09	2.35741385469155e-08	10.7277278914165	0.00172993865910137	0.050905572017819	0.9234
Desulfomicrobium orale	4.56290393939394e-07	1.85012979446168e-06	1.6797296969697e-07	6.10694666581093e-07	5.68665990193482	0.0201666003405531	0.190885538882577	0.8224
Desulfonema ishimotonii	4.72211515151515e-08	1.86266717065228e-07	4.12112424242424e-08	9.04887293064827e-08	3.28682747055645	0.0746792397932186	0.347277811991781	0.5595
Desulfosarcina alkanivorans	1.26652727272727e-08	3.13969408992269e-08	1.94421818181818e-08	5.8643556772811e-08	4.20901625302119	0.0444398109502243	0.283877084183817	0.6125
Desulfosarcina cetonica	3.79694375757576e-06	5.99946892705749e-06	1.62080575757576e-06	2.95660536337133e-06	3.61520250277416	0.0619034096566299	0.322553817409364	0.3329
Desulfoscipio gibsoniae	1.48801818181818e-08	6.0873821496526e-08	9.97375454545455e-08	3.55645193851883e-07	0.698326511770459	0.40655552246204	0.748028169206406	0.2959
Desulfosporosinus hippei	9.4502e-08	1.79533664284376e-07	4.46003636363636e-08	8.44173514246398e-08	0.673144922939631	0.415100613756225	0.755428275920741	0.8525
Desulfosporosinus lacus	1.8146203030303e-07	6.53105717554616e-07	2.58094060606061e-07	1.10784503327155e-06	2.32685672258826	0.13224373589108	0.442868481202404	0.6125
Desulfosporosinus orientis	2.69724757575758e-07	1.06506868349153e-06	1.38435939393939e-07	3.53904268257493e-07	2.91328179643301	0.0928571951988926	0.372050592370563	0.5769
Desulfosporosinus youngiae	9.04648181818182e-08	2.70155784816193e-07	7.4301696969697e-08	4.07312271273258e-07	0.209268512708664	0.648940387279038	0.866662116984377	0.6675
Desulfovibrio cuneatus	1.74352757575758e-07	4.29001168328102e-07	1.36051484848485e-07	5.45057570559702e-07	2.01400657476005	0.160861321136681	0.495680636511327	0.5424
Desulfovibrio desulfuricans	7.98965363636364e-07	1.56938058371065e-06	3.00371727272727e-07	8.75653130594646e-07	3.45682574186942	0.0677379680577992	0.331367162982047	0.102
Desulfovibrio diazotrophicus	2.12247484848485e-07	8.85954292031272e-07	8.90589090909091e-08	2.82148859422575e-07	0.650424261218166	0.423043867493128	0.755454671085429	0.691
Desulfovibrio fairfieldensis	7.79498e-07	1.74185645665279e-06	1.92042121212121e-07	6.15146348111709e-07	1.18944825947911	0.279661371235149	0.623592747039866	0.3797
Desulfovibrio inopinatus	2.01744545454545e-08	6.20847969096959e-08	1.14049393939394e-08	5.73710007298654e-08	1.84153612824627	0.179691047614263	0.521918172277675	0.534
Desulfovibrio intestinalis	1.75970909090909e-08	8.92809156977863e-08	1.00074393939394e-07	3.49551662858827e-07	0.0525925224388197	0.819366827792819	0.930017047867329	0.509
Desulfovibrio piger	0.000111089396666667	0.000378200543820082	4.63680422727273e-05	0.000186478985251872	1.83179512233494	0.180829660462204	0.523531033112348	0.006181
Desulfovibrio porci	7.35581454545455e-07	1.52732031076419e-06	2.43007757575758e-07	5.83841980181711e-07	5.79984621041516	0.0190144548010341	0.185494273738348	0.0244
Desulfovibrio vulgaris	1.08712393939394e-07	4.5111981929229e-07	2.53308757575758e-07	1.13075694623657e-06	6.88150576927288	0.0109478946961747	0.136468548469678	0.8324
Desulfuribacillus stibiiarsenatis	2.79885151515152e-08	1.06607753028368e-07	8.28522666666667e-07	2.97651352179589e-06	0.649594856571784	0.423338165852201	0.755454671085429	0.4687
Desulfurispora thermophila	2.48785757575758e-08	1.32476226654311e-07	3.67078787878788e-09	1.3426470088871e-08	4.09983207495445	0.0471996317317688	0.293861853229964	0.8625
Dethiosulfatibacter aminovorans	2.93536606060606e-07	6.48017313774241e-07	2.3370703030303e-07	6.27051681541506e-07	0.145785041549731	0.703901848172138	0.893794874755315	0.1844
Dethiosulfovibrio peptidovorans	2.48599696969697e-08	6.68044184857394e-08	1.5635503030303e-07	4.43254499266398e-07	9.08295856742015	0.00373384289000698	0.0776601903436238	0.1162
Devosia pacifica	3.16593939393939e-09	1.05900679823697e-08	1.90537878787879e-08	9.12377793576205e-08	0.278317831728928	0.599688827406061	0.858632682703893	0.8324
Dialister hominis	0.000133215997363636	0.000358192174797333	3.59852536363636e-05	0.000127389758277993	0.392566217491505	0.533253807105778	0.825107482439136	0.8075
Dialister invisus	0.000587243878818182	0.00186818230269447	7.33571595757576e-05	0.000358798767872597	9.47054060592916	0.00310722139653699	0.0733876632471566	0.1089
Dialister massiliensis	5.84207759090909e-05	0.000153312183902512	1.76445897575758e-05	6.15765629932775e-05	0.382019344566854	0.538788403851908	0.828727664879326	0.9438
Dialister micraerophilus	2.37301015151515e-06	4.35878642444394e-06	5.47102575757576e-07	1.33659580277554e-06	0.508278421531659	0.478559860995115	0.789535800079257	0.4081
Dialister pneumosintes	1.30966578787879e-06	2.52672613521014e-06	6.18840303030303e-07	1.40090963721734e-06	0.712920828405582	0.40172215924734	0.745497814814629	0.2673
Dialister succinatiphilus	4.10485897878788e-05	9.58185712581997e-05	1.18179327878788e-05	3.82435175852118e-05	12.2977763714205	0.000849449056088611	0.0331469794712838	0.3525
Diaphorobacter aerolatus	4.22428787878788e-08	1.25544396693649e-07	5.23449696969697e-08	8.5699689080345e-08	9.17953823742623	0.00356624903401473	0.0776601903436238	0.2159
Dickeya dadantii	9.30265878787879e-07	2.26133028080073e-06	7.04768484848485e-08	2.41608797346703e-07	5.00815298400903	0.0288302030688234	0.225983469469598	0.2019
Dictyobacter aurantiacus	4.0577303030303e-08	7.81727394142632e-08	4.97752727272727e-08	1.02064551297596e-07	0.0534117552302147	0.817990464630327	0.930017047867329	0.9847
Dictyobacter kobayashii	3.05953939393939e-08	1.06800970016059e-07	1.04986666666667e-08	4.04269421299604e-08	0.242587724764109	0.624083064243838	0.858632682703893	0.8125
Dielma fastidiosa	1.20001985151515e-05	2.38632475770502e-05	1.25736417272727e-05	1.91997867204444e-05	1.50920685865377	0.223903060495338	0.568466751894103	0.4265
Dolosigranulum pigrum	4.35044739393939e-06	1.26786762168755e-05	8.60444060606061e-07	1.96761878993695e-06	1.32728228608524	0.253712320866667	0.597655663983816	0.09172
Donghicola tyrosinivorans	4.91058636363636e-07	1.18421693202422e-06	3.10834818181818e-07	5.34404221778062e-07	0.952671562979452	0.332833252811891	0.679243843056351	0.7828
Dorea formicigenerans	0.00308871615639394	0.00243189592115835	0.00357822946884848	0.00329231954259297	0.196695231348594	0.658945551775907	0.870617809089465	0.6489
Dorea longicatena	0.00613257961712121	0.00622809842273612	0.00753831190921212	0.00711808334533097	0.432038871395894	0.513422996077134	0.810549057131447	0.2842
Dorea phocaeensis	1.7044467e-05	3.05981809844467e-05	1.08358333333333e-05	1.59939033492519e-05	0.0135706743419799	0.907638170775386	0.967929876523945	0.6957
Drancourtella massiliensis	1.95194142424242e-06	5.80667181284486e-06	4.3186046969697e-06	1.12535882480426e-05	6.42945037839769	0.0137594778758937	0.156119521456984	0.3728
Dubosiella newyorkensis	5.75654242424243e-08	3.04189626107325e-07	8.15083151515151e-07	4.15276974714313e-06	5.9342113140778	0.017736760976654	0.178167187915674	0.6306
Duncaniella muris	8.37672333333333e-07	2.66599596850601e-06	5.35199393939394e-08	2.44395013150067e-07	0.141618067684428	0.707962451797568	0.894294581968074	0.3625
Duodenibacillus massiliensis	1.33254472727273e-06	3.12024778297466e-06	1.31546024242424e-06	3.22709342158583e-06	0.16545493655634	0.685583948973237	0.885977817427617	0.6582
Dysgonomonas macrotermitis	1.00088848484848e-07	2.75557483663813e-07	7.03456666666667e-08	1.9060701101246e-07	5.62099845808996	0.0208687859364015	0.194839043882283	0.5682
Dysgonomonas massiliensis	6.95955151515151e-08	2.16529440521249e-07	6.37009090909091e-09	2.78648063495465e-08	1.04610709996175	0.310379664401888	0.65623550097941	0.7729
Dysosmobacter welbionis	1.92735337272727e-05	2.54666925312566e-05	1.11678066060606e-05	1.35530979556071e-05	2.45734433437149	0.122066506366304	0.419749768060375	0.2729
Ectobacillus funiculus	2.54019696969697e-08	1.05747898856338e-07	3.60474242424242e-08	8.41646289104092e-08	0.396290259251901	0.531324344710115	0.824310457004888	0.5256
Edwardsiella tarda	1.49212424242424e-07	2.25425209908413e-07	3.66994606060606e-07	5.17484312358291e-07	0.254228758407474	0.615900276601939	0.858632682703893	0.3659
Eggerthella guodeyinii	3.15585809090909e-06	4.43649596317629e-06	2.76461045454545e-06	3.11932861334027e-06	0.750152671057438	0.389767261940574	0.734136658114722	0.7388
Eggerthella lenta	0.000987435871060606	0.00124128971520322	0.000617378407636364	0.00100717955711306	2.78567467164113	0.100153186295541	0.389123310390685	0.05854
Eggerthella sinensis	1.55221733636364e-05	3.23654197075999e-05	3.93076338787879e-05	0.000156236114389472	0.0728231722205476	0.788165919555154	0.92572307411656	0.2785
Eggerthella timonensis	5.68837990909091e-06	6.35429271166106e-06	4.73488539393939e-06	5.96308160837855e-06	1.21996754866314	0.273635168896265	0.615507679409519	0.2065
Eggerthia catenaformis	1.37921606060606e-07	4.49395757027349e-07	3.01599090909091e-08	1.12687546383341e-07	2.75502204428718	0.101999711109139	0.392384864947634	0.06572
Eisenbergiella massiliensis	1.24904203333333e-05	9.96837120815463e-06	3.09009613939394e-05	3.95399510107737e-05	3.47573540439788	0.0670106984846441	0.331367162982047	0.1103
Eisenbergiella porci	5.85354039393939e-06	6.80206400806206e-06	9.93511863636364e-06	1.05490357627558e-05	4.21665846440865	0.0442532803770254	0.283695136702716	0.01736
Eisenbergiella tayi	7.08948667272727e-05	6.64535888524912e-05	5.86554463333333e-05	3.44992032909028e-05	0.1273549561434	0.722402188877205	0.90692271044242	0.8828
Ellagibacter isourolithinifaciens	6.43173666666667e-07	9.90705333394271e-07	1.42113581818182e-06	3.16486415178188e-06	0.103603809576264	0.748629790665598	0.916012593213871	0.8828
Emergencia timonensis	1.39733611515152e-05	6.24950585902638e-05	2.26513056060606e-05	9.63878104965714e-05	0.0700490742291502	0.792143234934834	0.92572307411656	0.2159
Endozoicomonas numazuensis	1.49626393939394e-07	3.03426542756124e-07	5.1258996969697e-07	2.01308610978464e-06	0.182156841980775	0.671004615328603	0.877242013484954	0.8929
Enorma burkinafasonensis	2.25103787878788e-07	6.5869723037076e-07	1.10742687878788e-06	3.76691607161722e-06	0.12756809467663	0.722179839485367	0.90692271044242	0.3266
Enorma massiliensis	4.867169e-06	1.82773092150072e-05	3.12955681818182e-06	8.93541598534332e-06	0.633532743125394	0.429099481958408	0.75810390759384	0.8726
Enorma phocaeensis	3.06445484848485e-07	8.97129287120003e-07	8.16502666666667e-07	2.51317837275506e-06	0.127181417394715	0.722583382380124	0.90692271044242	0.534
Enorma shizhengliae	4.51020506060606e-06	1.59092477063551e-05	2.51285966666667e-06	5.49403971528116e-06	0.556535168079218	0.458478928634664	0.782421500580906	0.2701
Enterobacter asburiae	1.45360095454545e-05	6.32811580972808e-05	4.0771706969697e-06	1.76832815125825e-05	0.822527489620794	0.367953686945778	0.713257956876536	0.1286
Enterobacter bugandensis	2.26327134848485e-05	7.33430196329887e-05	1.72769848484848e-06	4.16491285591423e-06	1.21089263726627	0.275409557611079	0.617950194889858	0.1974
Enterobacter cancerogenus	3.59350549090909e-05	6.37152013927336e-05	6.23802403030303e-06	9.50467945053072e-06	4.83905020127483	0.0315588171594867	0.235322500426524	0.0307
Enterobacter chuandaensis	4.14432424242424e-07	1.38511897042853e-06	9.50917272727273e-08	3.73017910844713e-07	0.0393389076115532	0.843427684791137	0.942614944546287	0.1602
Enterobacter cloacae	2.88704896060606e-05	6.82635870395742e-05	2.95026209090909e-06	6.5828288034024e-06	1.39269599444573	0.242458442478044	0.582768474064905	0.02134
Enterobacter genomosp. O	1.22116484848485e-07	4.62260847294044e-07	3.44512727272727e-08	1.59250143126755e-07	0.211001972581516	0.647589756928819	0.866662116984377	0.4009
Enterobacter hormaechei	0.000290466816454545	0.00103729339861487	2.60767908484848e-05	6.15749423267634e-05	2.99557507933813	0.0884667446488841	0.365052429068384	0.02695
Enterobacter huaxiensis	2.04328575757576e-07	7.8138020177364e-07	6.76620303030303e-08	2.17225416536527e-07	0.000229415898923587	0.987963954170725	0.992386848201708	0.9847
Enterobacter kobei	9.15910960909091e-05	0.000282401242882621	6.49521278787879e-06	1.7429709848614e-05	0.636443276551145	0.428046667132101	0.757715988871394	0.08688
Enterobacter ludwigii	2.80880548484848e-06	8.73871070403296e-06	6.74685575757576e-07	2.50259155728768e-06	10.1871486423071	0.00222120485612687	0.0586332752462903	0.1781
Enterobacter mori	3.14003284848485e-06	1.53635369490232e-05	2.24768609090909e-06	8.88276360064944e-06	5.69115455595297	0.0201194616196903	0.190885538882577	0.04827
Enterobacter oligotrophicus	2.39609606060606e-07	9.76127952194887e-07	4.39021212121212e-08	2.52198485618936e-07	3.74867694369872	0.0574113530154368	0.316114658474568	0.3019
Enterobacter roggenkampii	0.000182949262636364	0.000827059023878497	1.57164949090909e-05	3.8950407063496e-05	0.466413424625469	0.497185897138912	0.804358880331428	0.2088
Enterobacter sichuanensis	2.15914696969697e-07	9.64480626316033e-07	3.86174848484849e-08	9.75627227707646e-08	0.119332651196211	0.730928737190019	0.907534649420652	0.6582
Enterobacter wuhouensis	6.90101303030303e-07	2.85989591595036e-06	1.51570515151515e-07	5.28574924702208e-07	0.0362998690047277	0.849520045509865	0.945849480799382	0.3019
Enterobacteria phage Sf101	1.67781378787879e-06	4.35669512700184e-06	4.28950636363636e-07	8.17908951122114e-07	2.41210049610741	0.125490826389669	0.42421098562986	0.1761
Enterocloster aldenensis	0.000135738875909091	0.000221821762420406	7.45307998787879e-05	0.000155503877422042	0.437095756830527	0.510976956908104	0.808776014857003	0.01217
Enterocloster asparagiformis	3.9606729e-05	9.64514701987073e-05	2.13994610909091e-05	2.54522561349695e-05	1.4677480282778	0.230298673196165	0.577354913948487	0.5946
Enterocloster bolteae	0.00102943841693939	0.00234413681670555	0.000466823092969697	0.000717662459295427	3.24295601164657	0.0765950511179093	0.34895461105748	0.03956
Enterocloster citroniae	8.79882722121212e-05	0.000164073434777376	3.65238001818182e-05	3.93458287073311e-05	4.4836550499937	0.0382384861081821	0.257094300198428	0.534
Enterocloster clostridioformis	0.000410173953333333	0.000608796411530776	0.000308614392909091	0.00048233403724577	0.285123033835209	0.595272312002779	0.858632682703893	0.7436
Enterocloster lavalensis	1.24556671212121e-05	2.19218976811573e-05	6.31073845454545e-06	1.22174585983672e-05	2.01732016460362	0.160522812173003	0.495680636511327	0.2564
Enterococcus asini	4.42877336363636e-06	2.12712085141701e-05	1.76228062727273e-05	0.000100769828096613	3.99479170583264	0.0500304532140606	0.298539630204812	0.4846
Enterococcus avium	5.80024125454545e-05	0.000173057381280161	1.00114815151515e-05	3.77119947032074e-05	0.00469082211178302	0.945616326503084	0.978881952752616	0.5552
Enterococcus casseliflavus	1.11002068484848e-05	2.59515821682598e-05	1.47119044848485e-05	2.42868595807028e-05	0.563386886603292	0.455738099167343	0.781327495707144	0.1103
Enterococcus cecorum	4.17981406060606e-06	8.39546004853602e-06	7.00580496969697e-06	1.56411226715473e-05	0.94662596972503	0.334360348878582	0.680472592105504	0.8025
Enterococcus columbae	4.76366060606061e-08	1.82166502098173e-07	2.07481212121212e-08	7.53027877089212e-08	1.00474503000079	0.320061217303518	0.661877747764763	0.5256
Enterococcus durans	1.03561212121212e-06	2.60321674365319e-06	1.32491587878788e-06	3.73746086870353e-06	0.00455389173126538	0.946414723869563	0.979143763311739	0.4303
Enterococcus faecalis	8.2879463030303e-05	6.44571293563654e-05	0.000192671939060606	0.000447030336596085	3.97584153397099	0.0505604721906756	0.298539630204812	0.5682
Enterococcus faecium	0.000113330866151515	0.000107387238258987	0.000397423599060606	0.00094648034582996	0.519801660675789	0.473636181992798	0.789535800079257	0.509
Enterococcus florum	3.97826515151515e-07	1.6063096979483e-06	3.00059393939394e-08	1.37111338275902e-07	0.120676377101084	0.729478565763639	0.907353292808367	0.3728
Enterococcus gallinarum	2.94626548181818e-05	0.000146148152822569	5.69537236363636e-06	1.41571851989358e-05	0.0313596374557664	0.86001767197851	0.949404502583903	0.9847
Enterococcus gilvus	7.96002603030303e-06	9.2221974055178e-06	6.28977054545455e-06	9.9391093073105e-06	0.440233043717132	0.509469664155909	0.808574754341164	0.3079
Enterococcus hirae	0.000143218804060606	0.00014810847604721	0.00469245239327273	0.0262400095698537	0.228873363965577	0.634043206287682	0.858632682703893	0.7534
Enterococcus hulanensis	2.06286648484848e-06	1.03941467991435e-05	1.27359757575758e-07	2.26316061772584e-07	0.0608464018087074	0.805978049180579	0.927391409153295	0.9438
Enterococcus italicus	2.18122666666667e-07	9.95909393020007e-07	4.58944848484849e-07	1.25491536530617e-06	0.00136155298173879	0.970683907009487	0.986753689548885	0.29
Enterococcus lactis	2.08889242424242e-07	5.76258456378789e-07	1.56296718181818e-06	5.08654045212352e-06	0.000353740465871927	0.985054677024514	0.992240822255332	0.9847
Enterococcus malodoratus	4.61520515151515e-07	2.02883249088851e-06	5.06296363636364e-08	1.03037227478354e-07	0.811214084920186	0.371246863719174	0.716546365995609	0.6862
Enterococcus mundtii	2.67998963636364e-06	3.81523764958556e-06	8.46428972727273e-06	3.7424523444397e-05	0.35397593527688	0.554036333421823	0.839117981582203	0.5297
Enterococcus pallens	6.94215454545454e-08	3.12007370739468e-07	1.66954242424242e-08	4.85275867374877e-08	0.00187721292547059	0.965580253460966	0.986463605556308	0.8828
Enterococcus raffinosus	5.86552255454545e-05	0.000300906742170861	4.66354787878788e-07	1.68313422950893e-06	0.192392846294698	0.662457175740754	0.871862179862738	0.3728
Enterococcus rivorum	4.28517878787879e-08	1.69216353256112e-07	5.58781515151515e-08	1.60122031116919e-07	0.231653585349158	0.631994806617205	0.858632682703893	0.9744
Enterococcus saccharolyticus	3.69876272727273e-07	1.65612026085106e-06	2.69858121212121e-07	1.45490155129419e-06	21.8120121548956	1.6610764127727e-05	0.00264126344198371	0.6397
Enterococcus sulfureus	5.50083507878788e-05	0.000315388139774002	1.23237909090909e-07	4.10764920658197e-07	3.36139275858522	0.071542876122108	0.339734028145989	0.8828
Enteroscipio rubneri	1.94620578787879e-06	2.21882911545738e-06	2.15786863636364e-06	3.82469940519135e-06	0.26773879244646	0.606693932804471	0.858632682703893	0.5639
Ereboglobus luteus	7.67454545454545e-09	3.54462743018315e-08	1.07990303030303e-08	4.21414543498181e-08	0.147427405304323	0.702319713067067	0.893794874755315	0.6768
Erysipelatoclostridium ramosum	0.00131904811048485	0.00202845313596426	0.00126873538184848	0.00264485326926106	0.00993250565913419	0.92093425773054	0.976760165044168	0.6125
Erysipelothrix larvae	2.61578303030303e-07	1.2444795704853e-06	7.75042424242424e-09	3.390160057065e-08	0.0144800676428519	0.904608350909183	0.967836003580453	0.3832
Erysipelotrichaceae bacterium 66202529	2.6236273030303e-06	8.39552921547622e-06	1.52484127272727e-06	3.53819455916064e-06	3.45219975267453	0.0679171983197034	0.331367162982047	0.6306
Erysipelotrichaceae bacterium AF15-26LB	8.72682636363636e-07	1.6887551885386e-06	9.75456939393939e-07	3.77337523387848e-06	1.42189605823282	0.237635438583508	0.582768474064905	0.2065
Erysipelotrichaceae bacterium AF19-24AC	1.55465439393939e-06	2.88390245901116e-06	1.41815839393939e-06	3.65478719006493e-06	0.00958019100157032	0.922344556963713	0.976760165044168	0.2511
Erysipelotrichaceae bacterium AM07-35-1	4.36536363636364e-09	1.35356163020432e-08	1.00927575757576e-07	3.82874110073731e-07	0.0705271690378544	0.791451830103508	0.92572307411656	0.2842
Erysipelotrichaceae bacterium AM17-60	6.16332036666667e-05	0.000229157796821249	1.69479910606061e-05	5.93042556945942e-05	0.414687643691263	0.52197496002899	0.816154227571461	0.4303
Erysipelotrichaceae bacterium I46	1.65115554545455e-06	4.84293701690996e-06	1.24328287878788e-06	4.61044564386438e-06	7.28270770568514	0.00895896636010163	0.124661586173507	0.5509
Erysipelotrichaceae bacterium MTC7	5.68443363636364e-07	1.28161994822565e-06	7.15270272727273e-07	2.0699373474755e-06	3.59862695301767	0.0624875086275453	0.322553817409364	0.9795
Escherichia albertii	5.97474763636364e-06	1.57310213897928e-05	1.09680624242424e-06	2.07189305915728e-06	2.7243440230672	0.103886009208549	0.392384864947634	0.1103
Escherichia coli	0.0210033	0.0512124823506179	0.00411034947569697	0.00753203452903847	3.46589266136664	0.0673881790395686	0.331367162982047	0.102
Escherichia fergusonii	6.0190793030303e-06	1.66343151236115e-05	8.82181272727273e-07	1.94240260354333e-06	1.44308664081779	0.234209487168219	0.580147534073543	0.05521
Escherichia marmotae	3.22254918181818e-06	1.56786388817331e-05	3.32982151515151e-07	1.58282670588608e-06	0.42942471752506	0.514695546867417	0.811441227587253	0.2042
Ethanoligenens harbinense	2.09263303030303e-07	5.01230718144941e-07	1.92416515151515e-07	4.3875257333128e-07	0.193373969944266	0.661652275458482	0.871862179862738	0.71
Eubacteriaceae bacterium CHKCI004	1.28674916666667e-05	1.27749827271948e-05	1.74215633333333e-05	1.55206445281732e-05	1.80376047139376	0.184154492818621	0.525924634835895	0.172
Eubacteriaceae bacterium CHKCI005	2.91081151515151e-07	5.9418454527887e-07	7.74444545454545e-07	3.72764758517368e-06	0.360288560695499	0.550533779061112	0.838169855027951	0.6397
Eubacterium barkeri	1.45464281818182e-06	2.86136813865963e-06	2.3042413030303e-06	7.43325659374773e-06	0.067213825467461	0.796296385626344	0.92572307411656	0.7828
Eubacterium callanderi	3.1726071969697e-05	7.97408754090283e-05	1.84816700909091e-05	1.9605951799482e-05	0.420719601724382	0.518973518544319	0.814534461116374	0.5769
Eubacterium coprostanoligenes	6.32568843030303e-05	0.000117268774341211	8.24521623333333e-05	0.000130393501970131	0.142033961539072	0.707554127222216	0.894294581968074	0.6035
Eubacterium limosum	1.0642118e-05	4.63618529753308e-05	2.48264984848485e-06	4.2353190478996e-06	4.81436672832776	0.0319796936236078	0.236228601046815	0.7243
Eubacterium maltosivorans	1.79335781818182e-06	7.46895834967758e-06	6.14332787878788e-07	1.35815068189767e-06	1.5734812499712	0.21441067317076	0.556971285588299	0.3266
Eubacterium oxidoreducens	6.05299515151515e-07	1.16063653878834e-06	2.96407854545455e-06	6.12312842834301e-06	4.25396488411941	0.0433547641770491	0.279934538481306	0.01152
Eubacterium plexicaudatum	5.41420624242424e-06	4.21208848515791e-06	9.62636651515152e-06	1.80543977469548e-05	0.0922086564818479	0.762404577993916	0.922290023052053	0.3394
Eubacterium pyruvativorans	8.68329242424242e-07	1.42642344673273e-06	1.03433145454545e-06	1.56363100670387e-06	0.231965755853409	0.631765755855228	0.858632682703893	0.691
Eubacterium ramulus	0.00111422216136364	0.00109391380959524	0.000748443233060606	0.000551598040635265	0.194244358524874	0.660940262201187	0.871827576641644	0.4303
Eubacterium ruminantium	3.22253966666667e-06	7.11886550622367e-06	2.27039603030303e-06	4.37631378829609e-06	1.22804729926897	0.272067620888603	0.615507679409519	0.6862
Eubacterium uniforme	5.36420242424242e-07	1.15409936240871e-06	6.06059393939394e-07	1.44388782304547e-06	0.00318643099601341	0.955166060485468	0.98224281551492	0.8525
Eubacterium ventriosum	0.00166485022845455	0.0028065247059861	0.0012492140840303	0.00181310584672984	0.154349756297448	0.695760329361418	0.88981642773761	0.9744
Eubacterium xylanophilum	1.52010578787879e-06	5.17071859162141e-06	8.48941181818182e-07	2.19787332194256e-06	4.61296273871753	0.035647335263111	0.249454226117815	0.6768
Evansella caseinilytica	2.36177272727273e-08	9.85762968673481e-08	6.11793939393939e-08	1.33241952180737e-07	3.58428146090625	0.0629978847883534	0.324014908868465	0.2564
Evtepia gabavorous	0.000156442	0.000193037570118872	0.000284893193878788	0.000324193173026952	1.08933445273721	0.300671235641904	0.643670532266052	0.1602
Extibacter muris	1.41157463030303e-05	2.10741873362214e-05	7.33631409090909e-06	9.39965788536332e-06	3.08110282005319	0.0841464580092211	0.355567672354706	0.09172
Facklamia languida	3.92571787878788e-07	2.03083093755564e-06	9.44604848484848e-08	2.40698541296619e-07	1.22133795945443	0.273368486601686	0.615507679409519	0.5424
Faecalibacillus faecis	0.000254930742787879	0.000278227261819495	0.000274550934848485	0.000243491720099161	0.322902018253316	0.571921237863448	0.850537383566603	0.4378
Faecalibacillus intestinalis	0.000336878435757576	0.000353559724014757	0.000304218542454545	0.000269884991749574	0.03337956466148	0.855628934847718	0.948357330672577	0.9744
Faecalibacterium longum	5.84109926666667e-05	6.85818713297304e-05	5.18494712727273e-05	5.77560610395802e-05	0.116857363612222	0.733624256729299	0.907608036935956	0.7778
Faecalibacterium prausnitzii	0.00796034972124242	0.00719215494138568	0.00785917736072727	0.00810257985273635	0.0313727968427239	0.859988615408378	0.949404502583903	0.8726
Faecalibacterium virus Toutatis	4.56811696969697e-07	1.29232690360137e-06	3.72339121212121e-07	1.37104070493179e-06	0.0143234932998172	0.90512298162163	0.967836003580453	0.2458
Faecalibaculum rodentium	1.70903424242424e-06	5.45663349352173e-06	1.86394009090909e-06	2.82123208781112e-06	0.154684973722699	0.695447040335791	0.88981642773761	0.2406
Faecalicatena contorta	8.95278283333333e-05	5.79263332219692e-05	0.000102020982606061	0.000143774318343231	1.14136769374152	0.289505592466374	0.632534121238484	0.6768
Faecalicatena faecalis	3.102879e-06	4.16195433986982e-06	8.9888023030303e-06	2.40617458351652e-05	2.72586705765657	0.103791445797409	0.392384864947634	0.174
Faecalicatena fissicatena	0.00056642048430303	0.000926951315128713	0.00050745794030303	0.000686844586375548	0.181142831262077	0.671866724188258	0.877729817989755	0.8625
Faecalicatena orotica	2.26077165454545e-05	1.86780866992807e-05	2.50509046666667e-05	2.52874718598572e-05	0.0960232510674017	0.757694277618285	0.920203808068215	0.7631
Faecalicoccus acidiformans	8.58047939393939e-07	1.41872741393039e-06	2.98938666666667e-06	5.26365823473851e-06	1.5934542193636	0.211560975192505	0.55452273430802	0.01174
Faecalicoccus pleomorphus	3.01684370606061e-05	7.4558684853771e-05	5.51510416666667e-05	0.00015330800614341	0.00827513972127342	0.927811445171188	0.977825202922774	0.6957
Faecalimonas umbilicata	0.000337062939848485	0.000553178090081639	0.000455328771424242	0.00100091544367343	1.64280381749705	0.204713769676196	0.5496166075752	0.9949
Faecalitalea cylindroides	1.65416313939394e-05	2.47726431162151e-05	7.81178974848485e-05	0.000354885331373015	0.1168147886927	0.733670897823996	0.907608036935956	0.6035
Fannyhessea vaginae	8.24734454545455e-07	4.24359956230029e-06	3.5744903030303e-07	1.12990698198075e-06	7.15120448050251	0.00956521950464825	0.127181992672916	0.8224
Fastidiosipila sanguinis	1.92696727272727e-07	5.8385207047913e-07	7.80119090909091e-08	2.24407899740818e-07	0.0624633911914633	0.803470238750676	0.926287141013143	0.4154
Fervidicella metallireducens	1.57806666666667e-08	5.32441096382188e-08	3.2813e-08	9.58050598986687e-08	1.64185275945138	0.204843181319114	0.5496166075752	0.6628
Fibrobacter succinogenes	5.99112121212121e-09	2.48159278901142e-08	4.68288424242424e-07	1.81050467000004e-06	1.00891856073003	0.319066242538425	0.661576799202577	0.7729
Filifactor alocis	5.84254345454546e-06	3.32770483386232e-05	9.25305151515151e-07	3.4558507015508e-06	1.18202972966631	0.281151833532199	0.626138388573569	0.142
Finegoldia magna	9.13364545454545e-07	2.86411842530933e-06	1.02169451515152e-06	2.45321991008167e-06	3.06316069242945	0.0850330226405984	0.357169416058317	0.7534
Firmicutes bacterium ADurb.Bin080	4.50444242424242e-08	1.47132209494563e-07	8.29891515151515e-08	3.12130715784481e-07	1.56833083177194	0.215153051596934	0.557291148473596	0.9591
Firmicutes bacterium ADurb.Bin099	2.28167545454545e-07	5.93595414598776e-07	2.50498e-07	5.4745223337412e-07	5.43706418006717	0.0229778416079386	0.203092874270725	0.6035
Firmicutes bacterium ADurb.Bin146	4.7987203030303e-07	8.24693913410321e-07	2.48861487878788e-06	8.14215649057545e-06	0.366798443410667	0.546965341748295	0.837482483516662	0.1844
Firmicutes bacterium ADurb.Bin182	1.48108193939394e-06	3.62933625704813e-06	2.83867633333333e-06	1.33128932586141e-05	0.851045091307131	0.359833025997603	0.707448282218727	0.6582
Firmicutes bacterium ADurb.Bin193	7.30771578787879e-06	9.65851948375548e-06	6.98934724242424e-06	1.27465690766659e-05	0.0434481216714453	0.835567027617257	0.939751136950486	0.7004
Firmicutes bacterium ADurb.Bin248	1.33435890909091e-06	3.8626308715387e-06	3.41951003030303e-06	1.60583788320957e-05	2.03253449404103	0.158979152242584	0.494571192851714	0.7976
Firmicutes bacterium ADurb.Bin262	1.28476361515152e-05	2.11246858635353e-05	2.1632297e-05	3.10819703083715e-05	0.255888055557863	0.614753177628309	0.858632682703893	0.3266
Firmicutes bacterium ADurb.Bin300	1.14738741515152e-05	4.28574036518021e-05	7.01293951515152e-06	1.69875308594213e-05	1.87649049462888	0.175674303659983	0.516097176873437	0.3797
Firmicutes bacterium ADurb.Bin354	6.17111696969697e-07	2.31911055990796e-06	5.35075121212121e-07	2.15178336159376e-06	13.0422432503569	0.000610629921887292	0.0286948056247428	0.8324
Firmicutes bacterium ADurb.Bin356	2.46685272727273e-07	6.43188493289306e-07	2.43034878787879e-07	9.41502852712511e-07	3.31007373879103	0.0736855306903841	0.343546824907115	0.8025
Firmicutes bacterium ADurb.Bin373	2.80467121212121e-07	5.74822529152029e-07	2.12341454545455e-07	3.68988323387839e-07	0.000902502360909862	0.976130311652577	0.990350367534657	0.9438
Firmicutes bacterium ADurb.Bin419	7.61482575757576e-07	2.77887310403036e-06	1.12836903030303e-06	3.77874101990234e-06	2.12554934273934	0.149907910256294	0.482230643207972	0.5595
Firmicutes bacterium ADurb.Bin456	4.66294848484849e-08	1.24115892485894e-07	6.65980606060606e-08	1.89047542959757e-07	3.06053730411735	0.0851635153609803	0.357169416058317	0.8324
Firmicutes bacterium ADurb.Bin467	6.81533248484849e-06	1.73546105776855e-05	1.31494453939394e-05	4.30838327361366e-05	0.481071687232523	0.490527730945879	0.799118494081423	0.1908
Firmicutes bacterium ADurb.BinA205	6.2765823030303e-06	2.18062122438454e-05	5.88112178787879e-06	1.70024198552359e-05	0.093964661809725	0.760223244447799	0.921028643278736	0.2729
Firmicutes bacterium AF12-30	2.16135523333333e-05	3.15480576630308e-05	2.29960198484848e-05	2.79124406459844e-05	0.000111895150467543	0.991594058709025	0.994363874515475	0.4228
Firmicutes bacterium AF16-15	1.84518028181818e-05	3.7659356130993e-05	2.41560985151515e-05	2.83841018190695e-05	9.21447021933166	0.00350758678072665	0.0776601903436238	0.02877
Firmicutes bacterium AF19-2LB	1.41367763636364e-06	1.93842322354249e-06	1.28588824242424e-06	2.86849170697072e-06	0.707236896718134	0.40359442605373	0.74762847757115	0.8878
Firmicutes bacterium AF22-6AC	9.7104686969697e-06	1.79457483724304e-05	1.55880562121212e-05	6.70758905697814e-05	0.0500547335093762	0.823703636823898	0.932479679705144	0.4154
Firmicutes bacterium AF25-13AC	0.000171261680757576	0.000213919512802402	0.000229872611090909	0.000360009142414582	0.101439008521684	0.751179986478024	0.916192559107922	0.9642
Firmicutes bacterium AF36-19BH	4.71839025757576e-05	4.79628690161541e-05	5.95652681818182e-05	5.02533855093233e-05	2.66828192704159	0.107435010633716	0.398657005370126	0.1641
Firmicutes bacterium AF36-3BH	0.000183173245242424	0.000210444580692585	0.000127077131878788	0.000138632002850562	0.477730807221412	0.492031905851924	0.799646296547656	0.5595
Firmicutes bacterium AM10-47	5.90163155757576e-05	0.000105212438789402	0.000101352949060606	0.000169426133310055	5.6965757308334	0.0200627615160868	0.190885538882577	0.3361
Firmicutes bacterium AM29-6AC	4.68044984848485e-06	6.40442122483111e-06	6.88618457575758e-06	1.19507685910534e-05	0.765809034343189	0.384894260801039	0.730441121792943	0.4766
Firmicutes bacterium AM31-12AC	2.77938111515152e-05	5.91793180302793e-05	3.04746729393939e-05	4.51373365401288e-05	2.61205442511978	0.111131869341076	0.403219870261255	0.09936
Firmicutes bacterium AM41-11	1.49645657575758e-05	1.41858729432259e-05	7.26208309090909e-06	4.82761959582338e-06	3.18726890495009	0.0791052605444218	0.352259832712228	0.0338
Firmicutes bacterium AM41-5BH	4.14373648787879e-05	6.13551048926033e-05	4.13887917878788e-05	4.54124745285947e-05	0.00314905462925993	0.95542950188805	0.98224281551492	0.4926
Firmicutes bacterium AM43-11BH	3.00884947878788e-05	5.27307516667713e-05	2.95291214848485e-05	3.54368817139355e-05	0.590414316613881	0.445175916564268	0.775642774585949	0.2729
Firmicutes bacterium AM55-24TS	0.000112980081939394	0.00012336016287166	7.9130355030303e-05	9.88211279923752e-05	0.560317800774712	0.45696255562307	0.7816963521242	0.4766
Firmicutes bacterium AM59-13	4.57422213333333e-05	9.74456851919369e-05	9.44620899393939e-05	0.000406708551706233	0.0174867802670865	0.895224592863222	0.964542703595128	0.6768
Firmicutes bacterium HGW-Firmicutes-11	9.06366666666667e-08	2.34453047271685e-07	2.12988939393939e-07	4.99170614803192e-07	1.34171533016095	0.25117410053221	0.593233566388575	0.3659
Firmicutes bacterium HGW-Firmicutes-14	6.42115151515151e-09	2.73424131388869e-08	2.51687272727273e-08	7.67185090954559e-08	1.88089481006072	0.175175725364211	0.51547610988321	0.509
Firmicutes bacterium HGW-Firmicutes-15	9.38646363636364e-08	1.70247350803694e-07	3.43753272727273e-07	1.43375264335631e-06	0.241704156589662	0.624714072865258	0.858632682703893	0.6768
Firmicutes bacterium HGW-Firmicutes-16	5.30788618181818e-06	8.32995351469612e-06	4.38420312121212e-06	9.95332764539508e-06	0.0938007754869861	0.760425877069129	0.921028643278736	0.9336
Firmicutes bacterium HGW-Firmicutes-21	8.81058212121212e-07	2.31678055857332e-06	2.8652103030303e-07	6.58286034047201e-07	4.28601965482664	0.0425984530413167	0.277044286989722	0.9642
Firmicutes bacterium HGW-Firmicutes-7	2.28377272727273e-07	9.6146762115994e-07	2.39564242424242e-08	7.0467239765205e-08	0.0302197390862255	0.862558933686904	0.950102211332239	0.4303
Firmicutes bacterium HGW-Firmicutes-9	1.05479506060606e-06	3.71196385362242e-06	1.40161227272727e-06	5.53772874692324e-06	5.68299207000235	0.0202051545335318	0.190885538882577	0.4886
Firmicutes bacterium OM04-13BH	4.98667427272727e-05	8.58206933841831e-05	7.97856851515151e-05	0.000134930488083061	4.9377569419714	0.0299341210143501	0.228645732854291	0.1455
Firmicutes bacterium OM07-11	3.97644117272727e-05	6.71047074309983e-05	4.0383881969697e-05	4.66720634281591e-05	0.55291330045722	0.459938409633835	0.783178138535062	0.3426
Firmicutes bacterium OM08-11AC	3.07362418181818e-05	5.71765036060146e-05	4.57181697272727e-05	0.000165862093132143	0.23787628042057	0.627464484043709	0.858632682703893	0.5595
Firmicutes bacterium TM09-10	3.74051470909091e-05	4.95426777134325e-05	3.9947528969697e-05	3.01767987585331e-05	2.66540187983858	0.107620973479461	0.398657005370126	0.168
Flavobacterium fluviale	7.16835090909091e-07	2.22370948304635e-06	4.74964545454545e-07	1.34505697717627e-06	0.210648806415821	0.647864379990098	0.866662116984377	0.9744
Flavobacterium tibetense	3.204798e-06	5.67124904388093e-06	4.703359e-06	5.24143574456096e-06	4.31453306603512	0.0419376521084993	0.273738492853659	0.09936
Flavonifractor plautii	0.000730283357151515	0.000961764900787297	0.00042701714530303	0.000684560902966969	5.49971111256178	0.0222351120450593	0.202599117364881	0.05521
Flexilinea flocculi	1.20475393939394e-06	3.32445145514089e-06	1.60227903030303e-06	2.90834678520745e-06	1.10131189763729	0.298051950001536	0.642168296510688	0.07784
Floccifex porci	4.93054393939394e-07	7.21619043813672e-07	3.21803227272727e-06	1.53288209669302e-05	0.988640356101592	0.323939741132098	0.66912754353523	0.7243
Fluviicoccus keumensis	1.44952303030303e-07	5.80434212273476e-07	1.7267e-07	5.0861652708825e-07	3.41374694280503	0.0694273036489277	0.335005403359745	0.6862
Fournierella massiliensis	2.75812128181818e-05	8.4319758683269e-05	2.34751995757576e-05	3.20036177801736e-05	1.22552596741168	0.272555551231717	0.615507679409519	0.4609
Francisella tularensis	8.04457272727273e-08	2.25599676268367e-07	1.62707878787879e-08	5.07713206734112e-08	0.0210117964767928	0.885217023507056	0.958362217849919	0.626
Fretibacterium fastidiosum	7.80755757575758e-08	1.45274901885621e-07	2.10489454545455e-07	6.02646314319762e-07	0.0282727177721173	0.867016568263487	0.950363734248994	0.3019
Frisingicoccus caecimuris	7.50263290909091e-06	8.36443901443712e-06	0.000148410987848485	0.000597647480078877	2.07132990937976	0.155120382719984	0.488493135056791	0.04613
Fructobacillus tropaeoli	3.20095724242424e-06	1.56295865144443e-05	5.62918575757576e-07	1.26188912571316e-06	1.6312058877951	0.206298656195765	0.551871964040831	0.7926
Fusibacter ferrireducens	4.08832454545455e-07	7.4425384210144e-07	3.27447636363636e-07	5.84432578879122e-07	1.81768590358724	0.182494019249415	0.525712980825456	0.8374
Fusibacter paucivorans	8.57412424242424e-08	2.44229407691958e-07	1.16828575757576e-07	2.47644678383166e-07	3.25305874263435	0.0761491281591006	0.347805814365358	0.3902
Fusibacter tunisiensis	3.87910606060606e-08	1.5711199839007e-07	5.50223151515152e-07	2.59494584100337e-06	1.92992320164373	0.169736377110521	0.509492971427067	0.4081
Fusicatenibacter saccharivorans	0.00186460946121212	0.00154632927509798	0.00163410308357576	0.00170754936856444	0.153058907309646	0.696970424655084	0.88981642773761	0.4228
Fusobacterium canifelinum	4.59210393939394e-07	1.7980062460962e-06	1.84603666666667e-06	9.94427394827001e-06	2.7338456331994	0.103297639094995	0.392384864947634	0.5595
Fusobacterium mortiferum	0.000248597868060606	0.00141126168491231	0.000171605976757576	0.00066879696458669	1.80428916902389	0.184091124977017	0.525924634835895	0.3762
Fusobacterium naviforme	2.16611878787879e-07	8.24729155396666e-07	7.71270848484848e-07	3.65847896813709e-06	0.697327255161204	0.40689	0.748028169206406	0.5682
Fusobacterium necrogenes	3.77671733333333e-05	0.000216507748969644	3.06003490909091e-06	1.21957041827517e-05	3.87751965989872	0.0534100297280866	0.304728712498271	0.6815
Fusobacterium necrophorum	1.92480427272727e-06	8.81737100973342e-06	3.56839715151515e-06	1.45306157479632e-05	12.9950815494249	0.000623452601317531	0.0286948056247428	0.6957
Fusobacterium nucleatum	1.7730279030303e-05	5.23047687120709e-05	1.17455526363636e-05	3.08738491814373e-05	1.09192743601481	0.300101642541036	0.643670532266052	0.3492
Fusobacterium perfoetens	0.000105876408848485	0.000606811437240084	3.3896003030303e-06	1.60661127724437e-05	6.23525501423969	0.0151931002218617	0.161370502356461	0.6306
Fusobacterium ulcerans	5.95828266060606e-05	0.000175821334616841	5.62862434545455e-05	0.000248091034163778	0.00776857718629823	0.93004985215806	0.977825202922774	0.5424
Fusobacterium varium	2.05759356060606e-05	6.16664629376226e-05	4.84879334848485e-05	0.000239745791146591	0.201644186326101	0.654962699908807	0.870213209723396	0.8224
Galactobacillus timonensis	6.01274272727273e-07	1.00383474784857e-06	5.3584303030303e-07	1.33827832320734e-06	0.0559334065379015	0.813822432994009	0.930017047867329	0.7926
Gallalistipes aquisgranensis	1.2761803030303e-07	5.63249768104174e-07	1.13531242424242e-07	5.12103279854454e-07	0.577839228445519	0.450041578777872	0.778282969105567	0.9898
Gallibacter intestinalis	2.30337403030303e-06	6.16112731022372e-06	3.6168883030303e-06	6.73318072567258e-06	0.762732815954768	0.385844751039007	0.73058156974158	0.6675
Gallibacterium anatis	3.46347206060606e-06	1.02725843849605e-05	5.52444545454545e-08	2.23953200084176e-07	22.2700551769498	1.39320312608804e-05	0.00250079961132803	0.5008
Garciella nitratireducens	5.97220303030303e-08	1.18911885003267e-07	1.81198545454545e-07	4.45003159159509e-07	0.741020381061271	0.392651034551277	0.735708358057977	0.4687
Gardnerella vaginalis	4.72723266666667e-06	1.41795202481241e-05	1.36717139393939e-06	2.15971468260101e-06	1.6974260378717	0.197443257140934	0.544496023063217	0.4687
Gemella cuniculi	8.87678181818182e-08	2.05747523554121e-07	1.07138818181818e-07	4.92462581782391e-07	0.50219452872778	0.481193568303937	0.793151933062963	0.1162
Gemella haemolysans	1.642778e-06	4.2022613022374e-06	1.2132093030303e-06	2.78218956046642e-06	0.2634445370187	0.609587718343087	0.858632682703893	0.2673
Gemella morbillorum	9.20610612121212e-06	2.56065570276658e-05	1.37663853939394e-05	7.01551381183561e-05	0.152573676677064	0.697426824111143	0.88981642773761	0.007216
Gemella sanguinis	1.62025918181818e-06	2.27798816677144e-06	1.04430806060606e-06	1.49758876409098e-06	0.536414483642159	0.466682303008296	0.786074469260957	0.3203
Gemmiger formicilis	0.00365684172463636	0.0049042234176279	0.0059682471750303	0.00898258403903422	0.00679658130380242	0.93456131447164	0.977825202922774	0.7534
Gemmiger gallinarum	8.26240709090909e-06	1.93372425447354e-05	1.3345946e-05	2.78626953394142e-05	2.05826415650309	0.156407689806652	0.490824830774372	0.2207
Geobacillus thermocatenulatus	1.54820072727273e-06	2.97499698758103e-06	1.98753018181818e-06	4.04705650207915e-06	0.0114455775131295	0.915147101186894	0.973157018146016	0.4806
Geobacillus thermoleovorans	3.07720267272727e-05	0.000110490972471471	2.55611161515152e-05	8.2290266670161e-05	9.26378523764355	0.00342648384572617	0.0776601903436238	0.7485
Geoglobus acetivorans	4.81881818181818e-09	1.94262775600708e-08	4.58873636363636e-08	1.05692249557033e-07	1.30662299163398	0.257401720184791	0.602244290365401	0.2618
Geosporobacter ferrireducens	1.79609848484848e-07	4.14482801689582e-07	2.17985424242424e-07	5.01753544877926e-07	4.0741055917919	0.0478765448645831	0.294309582301119	0.6306
Geosporobacter subterraneus	4.03518181818182e-07	1.27599126619813e-06	3.14364151515152e-07	1.39666726886818e-06	12.4891086609715	0.00078002720317506	0.0329692050507272	0.7631
Gilliamella apicola	2.99696363636364e-08	1.41489376324872e-07	1.00229333333333e-07	3.14001447519919e-07	1.44652121311113	0.233659959318223	0.580147534073543	0.5256
Gordonibacter massiliensis	1.53768239393939e-06	3.78844619484103e-06	1.77183709090909e-06	3.01963630126518e-06	1.15122677324026	0.287450986139938	0.632276133014813	0.6306
Gordonibacter pamelaeae	7.39250310909091e-05	0.000260939625411921	3.71459803333333e-05	5.9764953432687e-05	1.79287171797106	0.185465344763856	0.525924634835895	0.8726
Gordonibacter urolithinfaciens	2.90369385151515e-05	6.75931837913053e-05	1.76508672121212e-05	2.20944243710657e-05	0.65011421792441	0.423153844083507	0.755454671085429	0.9336
Gottschalkia acidurici	4.56772575757576e-07	2.09576608646476e-06	1.19943666666667e-07	2.5432683300279e-07	2.61858877406094	0.110694982672821	0.403219870261255	0.2432
Gottschalkia purinilytica	1.59026484848485e-07	5.04214590385825e-07	1.86893575757576e-07	4.71336655700574e-07	1.74185436014212	0.191756597842617	0.538658987679965	0.7436
Gracilibacillus alcaliphilus	1.20858484848485e-08	6.94279137577788e-08	1.3152303030303e-08	2.9140438035577e-08	9.41397459557798	0.00319134962631014	0.0743957477821648	0.2207
Granulicatella adiacens	2.04924112121212e-06	3.32543275899089e-06	9.62731818181818e-07	1.17961102269121e-06	5.46421472125811	0.0226527579235616	0.203092874270725	0.0536
Granulicatella balaenopterae	2.34841303030303e-07	3.16445570023156e-07	5.22602e-07	1.26614521572056e-06	0.26856202258372	0.606142552262181	0.858632682703893	0.9132
Granulicatella elegans	3.24630242424242e-07	5.34989922007709e-07	6.60104757575758e-07	2.71795325075419e-06	0.551197263221972	0.460632510994059	0.783178138535062	0.4766
Grimontia hollisae	2.85436060606061e-08	1.14482332798542e-07	3.02630303030303e-08	1.20184064876673e-07	8.61363087455765	0.00467403911682098	0.0864938166463265	0.5509
Haemophilus haemolyticus	2.51530484848485e-07	9.03116724311292e-07	6.9922996969697e-07	2.2604796644811e-06	0.29276797297529	0.590391084635445	0.858632682703893	0.8025
Haemophilus influenzae	3.21078487878788e-06	4.67004813241402e-06	2.15044509090909e-06	3.87107129900957e-06	2.52211701075173	0.117346931720374	0.414509605866358	0.3394
Haemophilus parainfluenzae	3.18053626363636e-05	9.97619291397051e-05	7.68868140909091e-05	0.000240590052493649	0.228353324047024	0.634428058737962	0.858632682703893	0.617
Halobacillus fulvus	7.71320606060606e-08	1.36051641950524e-07	1.05801818181818e-07	2.79087280860134e-07	0.402443340011572	0.528164015515542	0.821537615121661	0.9642
Haloimpatiens lingqiaonensis	3.53983757575758e-07	7.23604386993898e-07	2.74804181818182e-07	4.71934780709319e-07	0.336323553064582	0.564060719551687	0.844444530104486	0.7243
Haloimpatiens massiliensis	1.54013090909091e-07	4.87439099932774e-07	1.35079424242424e-07	5.54570270328017e-07	4.25990763717392	0.0432134619515454	0.279934538481306	0.09548
Halolactibacillus miurensis	1.6190696969697e-08	2.98500814189476e-08	4.87377878787879e-08	9.33650005304308e-08	3.11026151963958	0.0827273981414065	0.355567672354706	0.0757
Haploplasma axanthum	5.18709848484848e-07	2.32036831153095e-06	6.68816060606061e-08	1.8816305186542e-07	0.578665530546736	0.449719294367102	0.778282969105567	0.3867
Harryflintia acetispora	1.03545187878788e-06	1.73941905361301e-06	8.78549727272727e-07	1.24906466705012e-06	0.686111489527681	0.410667463162794	0.752960261876625	0.534
Hathewaya histolytica	7.14589393939394e-08	1.63630165010524e-07	5.08652121212121e-08	1.22462311887872e-07	2.72237489035224	0.104008413488006	0.392384864947634	0.7631
Hathewaya proteolytica	3.45647848484848e-07	6.88729167693029e-07	2.05660575757576e-07	4.85466776315913e-07	0.514077308366526	0.476071626508768	0.789535800079257	0.5813
Helicobacter pylori	3.07091909090909e-06	1.07845460735932e-05	5.74399393939394e-06	1.50473064255941e-05	0.0326213900243773	0.857259716500504	0.948693705991618	0.29
Heliomicrobium modesticaldum	2.69281454545455e-07	4.32511546907066e-07	1.98557727272727e-07	3.44648251691242e-07	0.122850865276919	0.727150896958488	0.907353292808367	0.7582
Heliomicrobium undosum	7.99609090909091e-09	2.53676849953386e-08	5.54632121212121e-08	1.52964622034549e-07	5.06004165546333	0.0280444078246585	0.22274208869585	0.4687
Heliophilum fasciatum	1.04072121212121e-07	3.04794900466153e-07	8.55334848484848e-08	2.83717820472882e-07	0.00358920216773601	0.952420048605209	0.98196093466189	0.8324
Heliorestis convoluta	5.62786363636364e-07	7.44437176153393e-07	4.3549296969697e-07	5.9253424698675e-07	1.70514683926152	0.196440713453472	0.544496023063217	0.6957
Herbinix hemicellulosilytica	2.50258909090909e-07	1.37107550569515e-06	3.97298787878788e-07	1.47918057957461e-06	1.69520479371192	0.197732817728465	0.544496023063217	0.06027
Herbinix luporum	6.55912545454545e-07	1.44526740991603e-06	3.05945696969697e-07	8.58233307556339e-07	0.476237300628904	0.492706854585909	0.799646296547656	0.5509
Hespellia stercorisuis	1.50012036060606e-05	2.64681064734413e-05	1.0889097e-05	9.558369539993e-06	1.79242488004185e-06	0.998936079199155	0.998936079199155	0.6306
Holdemanella biformis	0.00157128857175758	0.00674522892955734	0.00124246211024242	0.00433585436743182	13.7136134282991	0.000455094216209832	0.0247543672150499	0.4081
Holdemanella porci	7.87431238181818e-05	0.000200020930910285	8.63316225757576e-05	0.000272554096465058	0.537332362479366	0.466302937841769	0.786074469260957	0.7534
Holdemania filiformis	3.55444510909091e-05	3.61572727266631e-05	4.62133851212121e-05	5.27712275079112e-05	0.0565022650216385	0.812895968557604	0.930017047867329	0.3728
Holdemania massiliensis	5.77600843939394e-05	0.000103478476804488	4.31199865151515e-05	6.39360232186671e-05	0.0945563535752883	0.759493270413168	0.921028643278736	0.7436
Holophaga foetida	7.46980606060606e-08	3.10764275835192e-07	7.09850909090909e-08	1.98404038221782e-07	16.2218095731988	0.000156180713360236	0.0121888861078967	0.2207
Hornefia butyriciproducens	1.46706190909091e-06	3.3933889611687e-06	5.58979121212121e-07	9.07332044489597e-07	0.246213617981344	0.621508490087755	0.858632682703893	0.9234
Hornefia porci	1.64607303030303e-06	3.26871705793236e-06	1.85783751515152e-06	4.49051634290886e-06	0.950858972484483	0.333290112442603	0.679243843056351	0.7926
Hungateiclostridiaceae bacterium KB18	1.36641696969697e-07	3.91762977654896e-07	5.45289696969697e-08	1.75122802580697e-07	0.340794258663082	0.561489014031501	0.844114556270138	0.6306
Hungatella effluvii	1.00111910606061e-05	1.98215301436478e-05	3.53816242424242e-06	4.16482677438351e-06	5.33067591333921	0.0243003561461494	0.208704015704967	0.3867
Hungatella hathewayi	0.000179292221757576	0.000257903959267217	0.000108471570454545	7.85853686879966e-05	2.65404005491211	0.108358135501408	0.399389842351186	0.1802
Hungatella xylanolytica	1.13698206060606e-06	1.92904560924906e-06	5.73616596969697e-06	1.1704899116556e-05	3.67462047410582	0.0598580716821933	0.321124653666133	0.049
Hydrogeniiclostidium mannosilyticum	1.38662757575758e-05	4.67313637880479e-05	6.44931572727273e-06	1.16008095054145e-05	0.968975648691861	0.328761683518534	0.675976199216229	0.4926
Hydrogenispora ethanolica	2.28769181818182e-07	1.04178124106796e-06	7.49750606060606e-08	1.55786024500944e-07	1.34551938044548	0.250510409769649	0.593193428329091	0.3329
Hydrogenoanaerobacterium saccharovorans	6.31834774242424e-05	0.00011700403927303	5.51667385757576e-05	0.000123035239766192	0.450565269747716	0.504559880832702	0.806695637176059	0.1887
Ignavibacteria bacterium ADurb.Bin266	3.46309393939394e-08	8.09608626930087e-08	1.46427242424242e-07	5.21020419151029e-07	0.0543631892783571	0.816405888750201	0.930017047867329	0.5726
Inconstantimicrobium porci	1.29032609090909e-06	1.42083025041152e-06	1.3426306969697e-06	1.32683552748908e-06	0.0474996174557872	0.828188418841656	0.93437976858628	0.9744
Intestinibacillus massiliensis	4.21046709090909e-06	7.66563780446615e-06	2.34215409090909e-06	5.1505930675652e-06	3.82735321969639	0.054930746085941	0.30909306966854	0.4081
Intestinibacter bartlettii	0.00027095595530303	0.000512384958628629	0.000211479825636364	0.000412853494047133	0.00020332467573112	0.988668979119577	0.992539607113893	0.8125
Intestinibaculum porci	9.67878978787879e-06	1.03065010577052e-05	8.80310872727273e-06	7.80784276058646e-06	0.0262889118044535	0.871724004513164	0.954112553720201	0.9438
Intestinimonas butyriciproducens	3.38953047575758e-05	3.64751492970574e-05	3.35387647878788e-05	2.81097032238188e-05	0.858422877081061	0.357773046954082	0.704942501956726	0.5008
Intestinimonas gabonensis	2.54100690909091e-06	4.99021886916401e-06	1.62542627272727e-06	2.04370978605078e-06	0.234287590690074	0.630068086794014	0.858632682703893	0.8424
Intestinimonas massiliensis	8.03123045454545e-06	1.19476876411669e-05	7.26522784848485e-06	1.14157806610076e-05	0.409148907945211	0.524758377425421	0.817657367602978	0.6582
Intestinimonas timonensis	2.12934375757576e-06	2.9245250354449e-06	3.03493278787879e-06	7.11273686351264e-06	0.743933986115774	0.391727625095255	0.735513689378644	0.954
Isoptericola cucumis	2.06223393939394e-07	5.71693450648539e-07	1.40395333333333e-07	3.77520837757225e-07	4.3456731559215	0.0412285831968692	0.270092360724016	0.7436
Jeotgalibaca arthritidis	4.95297878787879e-08	1.55125659072081e-07	4.31799393939394e-08	1.32907911731662e-07	1.64851311901281	0.203938961682927	0.5496166075752	0.6035
Johnsonella ignava	1.14147833333333e-06	6.45637229986082e-06	6.80313636363636e-08	2.41606987172326e-07	0.73814426423714	0.393565673417192	0.736653163486819	0.7147
Kallipyga massiliensis	3.18151515151515e-07	7.50154674278625e-07	1.96036787878788e-07	4.73562898432442e-07	3.55995987532955	0.0638736241855398	0.327262248472775	0.7976
Kandleria vitulina	1.47568575757576e-07	4.51244108399284e-07	2.93620787878788e-07	6.49467800961716e-07	0.0810278751073013	0.776857902991166	0.925049576329087	0.3426
Kineothrix alysoides	7.113769e-06	1.57206453949362e-05	5.60198003030303e-06	8.30008958680568e-06	0.00775976419107807	0.930089436361978	0.977825202922774	0.71
Kitasatospora griseola	3.97775151515152e-08	1.01830929414005e-07	1.21832121212121e-08	4.87090595543822e-08	0.446408889085486	0.506525043924628	0.806754617430973	0.5008
Klebsiella aerogenes	8.15138575757576e-05	0.000382013072051946	8.32927390909091e-06	2.46821313160402e-05	0.478806930501459	0.491546550160359	0.799646296547656	0.2305
Klebsiella grimontii	3.80477060606061e-07	1.54381051268479e-06	1.60509696969697e-07	9.2205800961926e-07	37.4367154557912	7.0097174974861e-08	6.29122145399378e-05	0.2159
Klebsiella michiganensis	1.02357560606061e-06	2.6091397539627e-06	1.94219e-07	3.83321582417508e-07	6.36062979338653	0.0142504368843791	0.156119521456984	0.2729
Klebsiella oxytoca	2.40574336363636e-06	4.71734579264564e-06	5.44640333333333e-07	1.23452929843052e-06	3.70799426071222	0.0587416659684513	0.319393804189985	0.2065
Klebsiella pneumoniae	0.00402969810187879	0.00966831004777819	0.000658707927878788	0.00107697632087143	3.09926650764266	0.0832593562063718	0.355567672354706	0.3938
Klebsiella quasipneumoniae	2.09672452121212e-05	5.61334187948403e-05	4.34175196969697e-06	8.06108936846405e-06	3.35064745326836	0.0719857787618424	0.340038086519756	0.4454
Klebsiella variicola	9.33027115151515e-05	0.000212612430177999	1.94122102121212e-05	4.89845488653754e-05	0.00189443916814434	0.965422788571082	0.986463605556308	0.8424
Kocuria rhizophila	1.52635454545455e-08	5.1279471612729e-08	6.87690909090909e-09	2.57844125434385e-08	7.98900501781349	0.00632643354664779	0.103235892874843	0.6489
Komagataeibacter xylinus	1.92746399393939e-05	3.05975132128328e-05	2.72515948181818e-05	6.25465108251172e-05	0.0393188292037054	0.843467117567498	0.942614944546287	0.8025
Kouleothrix aurantiaca	1.35388181818182e-08	4.58494438614408e-08	1.57331212121212e-08	5.48270285248056e-08	1.39726421592253	0.241695955743068	0.582768474064905	0.5769
Kytococcus sedentarius	4.4768803030303e-07	5.20668922978141e-07	5.81216909090909e-07	1.0701356384709e-06	0.0213752611650105	0.884235619005272	0.958362217849919	0.2814
Lachnoanaerobaculum gingivalis	1.61629303030303e-07	4.45909027739998e-07	2.3343196969697e-07	7.64112029635727e-07	0.00847152534693783	0.926962304696853	0.977825202922774	0.626
Lachnoanaerobaculum saburreum	1.04728757575758e-06	1.88345611305079e-06	1.45211239393939e-06	3.06520060820029e-06	1.27901628436588	0.262437803016389	0.606352003806067	0.7729
Lachnoanaerobaculum umeaense	8.10607878787879e-08	2.57639241877179e-07	5.85416060606061e-08	1.37500409413695e-07	3.0270311904454	0.0868498407287129	0.361857463579382	0.9795
Lachnobacterium bovis	2.52344990909091e-06	7.13564618900999e-06	4.93177027272727e-06	1.22389094305994e-05	0.0383863122562297	0.845310195572967	0.943027844035722	0.8224
Lachnoclostridium edouardi	1.70202051818182e-05	2.88152263785206e-05	1.19707467878788e-05	1.37459914087086e-05	0.448384765401895	0.505589187645163	0.806695637176059	0.8929
Lachnoclostridium pacaense	7.53397245454545e-06	9.19875616655457e-06	6.38125206060606e-06	1.20163280449041e-05	0.046934352171802	0.829197554859975	0.934661731586093	0.3525
Lachnoclostridium phocaeense	3.44355160606061e-06	8.36606574182969e-06	5.90088103030303e-06	1.79576457143186e-05	0.235686234154641	0.629050449669179	0.858632682703893	0.903
Lachnoclostridium phytofermentans	1.70282257575758e-06	3.85757695311948e-06	1.40635736363636e-06	2.61146590825165e-06	0.12026037614721	0.729926548643611	0.907353292808367	0.2458
Lachnospira eligens	0.000776864161757576	0.0018101760243496	0.00188379320466667	0.00548793535399025	6.77795340201461	0.0115334494463721	0.139473673977787	0.2406
Lachnospira multipara	2.73535149090909e-05	2.95383554801079e-05	4.19528197878788e-05	7.19229871094684e-05	0.117026042856589	0.733439560901002	0.907608036935956	0.8324
Lachnospira pectinoschiza	0.000674773412212121	0.00117496892713813	0.000758142348181818	0.00309320952945381	0.619032763275159	0.434404131344515	0.763763606795993	0.3592
Lachnospiraceae bacterium 10-1	2.21365675757576e-06	3.51889949464152e-06	6.11393836363636e-06	1.20085827113989e-05	3.33522114869235	0.0726268999870678	0.342080772723986	0.03601
Lachnospiraceae bacterium 28-4	2.15915966666667e-06	2.98018449173896e-06	2.93279590909091e-06	5.87148485718083e-06	0.00275648983398032	0.958297273616687	0.982939203509687	0.768
Lachnospiraceae bacterium 3-1	1.21165723333333e-05	1.2868769607711e-05	1.50409482121212e-05	1.60960849017754e-05	0.484046710704206	0.489194791250247	0.799118494081423	0.457
Lachnospiraceae bacterium A10	8.83481242424243e-07	2.3433036461733e-06	7.3041903030303e-07	1.58161205707141e-06	0.0636709808096779	0.801619806810915	0.92573910813211	0.734
Lachnospiraceae bacterium A2	2.38989738484848e-05	3.76249844701469e-05	2.60854073030303e-05	3.89771002845407e-05	0.127454043553108	0.722298793256384	0.90692271044242	0.8475
Lachnospiraceae bacterium A4	9.35967909090909e-06	1.28040212012576e-05	9.85756018181818e-06	1.59356161943243e-05	0.0857791572610458	0.770591278661662	0.924980080481233	0.8525
Lachnospiraceae bacterium AM10-38	5.10553237878788e-05	6.94748336042223e-05	4.76765533939394e-05	4.75282171511465e-05	0.0225014188506873	0.8812478105193	0.957530157313646	0.534
Lachnospiraceae bacterium AM21-21	5.53029288484848e-05	7.04032087298872e-05	5.45402554848485e-05	5.36858273565518e-05	0.049366572262788	0.824899448753815	0.932479679705144	0.6675
Lachnospiraceae bacterium AM23-2LB	7.50862424242424e-08	2.6164988314564e-07	1.5595196969697e-07	5.75159822681731e-07	2.81617111637381	0.0983530850962653	0.38295832483253	0.4493
Lachnospiraceae bacterium AM23-7LB	5.19028448484848e-06	6.43293536873864e-06	5.04786293939394e-06	8.63334979201598e-06	0.00286533388211582	0.957482681496682	0.982665187699568	0.7534
Lachnospiraceae bacterium AM25-11LB	1.74782954545455e-06	8.50959241975913e-06	6.08680787878788e-07	3.17522820191743e-06	0.769383667873227	0.383794002715505	0.730441121792943	0.8424
Lachnospiraceae bacterium AM25-17	0.000140094734030303	0.000142116373163083	0.000131025091727273	0.000191623259617736	0.00047892416078975	0.982610499803508	0.99091396088085	0.3141
Lachnospiraceae bacterium AM25-27	4.73632496969697e-06	7.14379633068702e-06	6.5588716969697e-06	6.78059993203022e-06	5.43997673311011	0.0229427318670278	0.203092874270725	0.04543
Lachnospiraceae bacterium AM25-39	1.00422651515152e-06	3.20843738727139e-06	1.07874745454545e-06	2.52738350383172e-06	5.09504872326215	0.0275272141604473	0.219605997413346	0.4081
Lachnospiraceae bacterium AM26-1LB	8.98948471515152e-05	0.000120091683101857	9.51639859090909e-05	9.87277803831518e-05	0.144342034013896	0.705300401654023	0.893794874755315	0.6397
Lachnospiraceae bacterium AM40-2BH	1.29900670606061e-05	1.14532056105441e-05	1.36322228787879e-05	1.28929413153017e-05	0.553494948175224	0.459703525666746	0.783178138535062	0.6306
Lachnospiraceae bacterium AM48-27BH	0.000185402858212121	0.000323786535541087	0.000256129615666667	0.000340358967890486	0.601506812251853	0.440951992209648	0.772203732698848	0.08927
Lachnospiraceae bacterium C10	7.69411515151515e-07	3.45935202047919e-06	7.08845484848485e-07	1.95733467316232e-06	0.11507719638324	0.735582610956397	0.909346271809045	0.3659
Lachnospiraceae bacterium C7	1.79204196969697e-06	3.47617858988912e-06	4.62968909090909e-07	1.15830555743207e-06	5.04399759354295	0.0282849033058104	0.22366256138295	0.04755
Lachnospiraceae bacterium G11	1.32416963636364e-06	3.86705668843767e-06	1.07762003030303e-06	2.37254345006467e-06	0.714225367133239	0.401294255280901	0.745497814814629	0.5946
Lachnospiraceae bacterium G41	3.58770363636364e-07	8.00546738672071e-07	6.88251393939394e-07	1.3378424324198e-06	1.40313930969905	0.240719703314725	0.582768474064905	0.3426
Lachnospiraceae bacterium JC7	8.18979696969697e-08	2.96488076013447e-07	6.45079696969697e-08	1.65273182964313e-07	0.311972913918431	0.578483759950601	0.852701618858184	0.3459
Lachnospiraceae bacterium KGMB03038	1.79933887878788e-06	3.10158863681632e-06	2.00415527272727e-06	4.37571187712955e-06	0.0115533225794954	0.914750200456032	0.973157018146016	0.4926
Lachnospiraceae bacterium KH1T2	8.86598333333333e-07	1.88093238488719e-06	1.02085584848485e-06	1.30202301846348e-06	0.549641169173825	0.461263372899248	0.783318594469394	0.168
Lachnospiraceae bacterium KHCPX20	2.92387133333333e-05	8.94591121257038e-05	9.05129396969697e-06	3.22983155149229e-05	2.06512980238988	0.155729711341816	0.489553120592923	0.5509
Lachnospiraceae bacterium KM106-2	5.08821472727273e-06	9.18346403317964e-06	1.07071615757576e-05	1.73628296419291e-05	2.43629909984837	0.123645960330296	0.421947716336277	0.1622
Lachnospiraceae bacterium M18-1	7.30626993939394e-06	1.02408831111618e-05	1.13703272121212e-05	3.03564595881878e-05	0.237586495500351	0.627673816451163	0.858632682703893	0.7436
Lachnospiraceae bacterium MD308	1.15655534545455e-05	1.27420474549944e-05	1.39741346363636e-05	1.52248957367069e-05	0.260490733434559	0.611595597335214	0.858632682703893	0.5424
Lachnospiraceae bacterium MD335	7.07614509090909e-06	1.01147987335117e-05	1.25527128181818e-05	2.19666687660924e-05	0.00867353470359544	0.926099143082996	0.977825202922774	0.8424
Lachnospiraceae bacterium NE2001	3.1526096969697e-07	6.82653812801256e-07	1.00798724242424e-06	4.07234289401762e-06	0.880040227284869	0.351830870266949	0.699905862911702	0.6035
Lachnospiraceae bacterium NK3A20	2.51256242424242e-07	5.86867576049478e-07	2.05254303030303e-07	3.35710652452235e-07	1.78099359386741	0.186907937534406	0.529179413050882	0.9081
Lachnospiraceae bacterium NLAE-zl-G231	5.11249421212121e-06	1.161370456833e-05	3.71171642424242e-06	8.14958525962462e-06	0.657769776892882	0.420450926552977	0.755454671085429	0.7485
Lachnospiraceae bacterium NSJ-29	3.91103190909091e-06	3.68622025178173e-06	3.91782360606061e-06	6.74421651940293e-06	1.47751370388875	0.228772234401981	0.574330294757421	0.2959
Lachnospiraceae bacterium NSJ-38	1.91326696969697e-07	4.17076256963466e-07	3.3842903030303e-07	6.56983680182986e-07	0.519685974519589	0.473685198506847	0.789535800079257	0.1527
Lachnospiraceae bacterium NSJ-4	4.63586803030303e-06	2.16497733957784e-05	1.66160090909091e-06	4.47526181499411e-06	1.94227415301312	0.168397524980854	0.50717039822254	0.509
Lachnospiraceae bacterium OF09-33XD	4.5203631969697e-05	4.20596440758675e-05	6.11536112121212e-05	9.11464208278953e-05	0.322942043027444	0.571897476503138	0.850537383566603	0.8625
Lachnospiraceae bacterium OF09-6	4.21645427878788e-05	4.25199743113476e-05	8.12138651515151e-05	0.00013011801319855	0.86897753116838	0.354854509540473	0.702474289706891	0.1455
Lachnospiraceae bacterium OF11-28	1.3170322e-05	1.536322842651e-05	1.16809461515152e-05	1.20746062899196e-05	0.0295552375402866	0.864063197518599	0.950102211332239	0.9438
Lachnospiraceae bacterium OM02-26	2.48882290909091e-06	3.86960169503923e-06	4.04139154545455e-06	8.40656965857755e-06	0.545271068780998	0.463042517281684	0.785596709376769	0.71
Lachnospiraceae bacterium OM02-3	7.22174545454546e-08	2.71111780658377e-07	1.50846363636364e-08	4.7930018144177e-08	0.000321786170588652	0.985745599037277	0.992379893590528	0.6443
Lachnospiraceae bacterium OM04-12BH	2.05737954545455e-05	2.1878229140581e-05	2.83598419090909e-05	4.78698077430141e-05	0.198887642686949	0.657173787153174	0.870573393313615	0.7631
Lachnospiraceae bacterium oral taxon 082	2.23715657575758e-06	3.0820982687967e-06	5.35923133333333e-06	8.79765448349416e-06	1.43635584865669	0.235291033317849	0.580147534073543	0.1491
Lachnospiraceae bacterium oral taxon 096	2.29312666666667e-07	4.87037062411044e-07	1.07444757575758e-07	2.37415177838585e-07	2.48809861985579	0.119799353391001	0.417553086090965	0.5946
Lachnospiraceae bacterium oral taxon 500	2.85620645454545e-06	3.43459372007019e-06	1.50300963636364e-06	1.99776657089628e-06	1.51924654561718	0.222387104536197	0.565417638303788	0.1007
Lachnospiraceae bacterium RM5	6.8673703030303e-07	1.32916315958403e-06	1.70161124242424e-06	5.94115629990121e-06	0.652836403301074	0.422189725961103	0.755454671085429	0.509
Lachnospiraceae bacterium sunii NSJ-8	3.70711618181818e-06	9.57618825727296e-06	7.62671060606061e-06	3.06514668167126e-05	1.40163752209493	0.240968786603917	0.582768474064905	0.7926
Lachnospiraceae bacterium TB5	7.25106060606061e-07	1.20701578569628e-06	1.20090124242424e-06	2.49172466792481e-06	0.0255221197849621	0.873592266044122	0.954391437360343	0.6125
Lachnospiraceae bacterium TF09-5	1.20508515454545e-05	9.44359658989363e-06	1.11000062424242e-05	1.09844512176408e-05	0.489953438853663	0.486566293018215	0.797613238326663	0.3329
Lachnospiraceae bacterium TF10-8AT	1.21311943636364e-05	2.84908581881168e-05	1.32152407272727e-05	2.4245327360567e-05	0.165914741787975	0.685171298773493	0.885977817427617	0.5509
Lachnospiraceae bacterium TM07-2AC	1.63007478181818e-05	2.59137345623345e-05	1.07189901818182e-05	1.52318490049111e-05	0.833480487576438	0.364804557991067	0.711778452640638	0.2959
Lachnospiraceae bacterium TWA4	3.96962254545455e-06	4.02358940553891e-06	5.18871193939394e-06	8.0851910964582e-06	0.536063468193064	0.466827512107064	0.786074469260957	0.9744
Lachnospiraceae bacterium XBB1006	2.57990839393939e-06	8.0377621253646e-06	3.167361e-06	8.12059208228309e-06	0.0880075261789695	0.767717173121514	0.924980080481233	0.6957
Lachnospiraceae bacterium XBB2008	8.8995103030303e-07	2.13565532348429e-06	6.71609151515151e-07	1.03401523761134e-06	0.463994947476456	0.498299206088328	0.804358880331428	0.5424
Lachnospiraceae bacterium XBD2001	1.64727212121212e-07	3.98526335118894e-07	4.54342090909091e-07	1.287115444513e-06	2.67929585793999	0.106727169929312	0.398285384663441	0.3394
Lachnospiraceae bacterium YSD2013	8.04956121212121e-07	2.60020270399994e-06	1.58792172727273e-06	3.91207900114789e-06	4.86212212553487	0.0311707803631652	0.234106906911639	0.2305
Lachnotalea glycerini	4.34100315151515e-06	6.67055624185446e-06	3.14705254545455e-06	3.58600171341189e-06	0.0165150799039172	0.898160545928589	0.964810400922692	0.734
Lacrimispora aerotolerans	1.64690939393939e-07	6.14443566871479e-07	2.27025181818182e-07	5.96748079127169e-07	1.73224312109687	0.192970057750208	0.540376370766963	0.2432
Lacrimispora algidixylanolytica	2.32834727272727e-07	7.55890801672118e-07	4.68153696969697e-07	1.75921241512238e-06	0.683400224804965	0.411588549826323	0.753718330000752	0.5946
Lacrimispora amygdalina	3.14243005151515e-05	3.23622430494884e-05	2.91492903636364e-05	2.50826008369094e-05	0.0369332035669733	0.848229181072884	0.945109484808086	0.8625
Lacrimispora celerecrescens	8.18689909090909e-07	1.98906829261049e-06	1.07243021212121e-06	1.29294661846586e-06	1.70920642581724	0.19591601873093	0.544496023063217	0.03895
Lacrimispora indolis	9.9136596969697e-07	2.44094165943662e-06	3.89278424242424e-07	9.36926347164427e-07	6.02656859781478	0.0169115444054645	0.177213108487394	0.9438
Lacrimispora saccharolytica	4.96309775151515e-05	6.77624173903569e-05	5.39987111818182e-05	6.82791019462e-05	0.827785903566018	0.366437066416477	0.713257956876536	0.6125
Lacticaseibacillus absianus	1.96768484848485e-08	5.83597626714681e-08	3.92635454545455e-08	1.3920412855971e-07	0.00725217631735396	0.932408822684678	0.977825202922774	0.8726
Lacticaseibacillus casei	9.8235896969697e-07	5.29290438988744e-06	2.5225203030303e-07	8.91172333350342e-07	3.87136238834996	0.0535941906704183	0.304728712498271	0.8125
Lacticaseibacillus paracasei	8.43462657575758e-06	1.4632441066426e-05	2.41066481212121e-05	7.87280425665652e-05	3.21440171809984	0.0778710421997401	0.3512331074582	0.2065
Lacticaseibacillus rhamnosus	5.52471593939394e-06	8.69857282823017e-06	9.1638153030303e-06	1.21020343177054e-05	2.89359481231097	0.0939430978010365	0.372349425629524	0.1823
Lactimicrobium massiliense	3.24630281818182e-06	5.51917937860758e-06	1.16515912121212e-06	1.52049367749065e-06	0.337095962975586	0.563614770581509	0.844444530104486	0.7004
Lactiplantibacillus paraplantarum	3.48989575757576e-07	8.22805512667674e-07	2.41652424242424e-07	5.54193212118754e-07	3.8318795447093	0.0547916247591779	0.30909306966854	0.8726
Lactiplantibacillus plantarum	1.282702e-05	4.0018280836915e-05	3.29056784848485e-05	0.000127705684663341	1.4961115298284	0.225899430120156	0.571111939529126	0.7828
Lactobacillus amylovorus	7.97320606060606e-08	2.41344446891126e-07	1.47183333333333e-08	8.45503878859622e-08	21.6535167555028	1.76574714784426e-05	0.00264126344198371	0.3019
Lactobacillus crispatus	3.09259924242424e-06	7.533897878186e-06	1.369152e-06	2.87335509484255e-06	1.89039745384504	0.174105663162221	0.51547610988321	0.7147
Lactobacillus delbrueckii	2.05253942424242e-06	3.10077875617201e-06	3.17053775757576e-06	4.78355651197644e-06	0.260989219101387	0.611255740240918	0.858632682703893	0.2305
Lactobacillus equicursoris	1.14850939393939e-07	4.96765337137915e-07	4.88183636363636e-08	1.76620416988102e-07	0.0104413621783034	0.918941203568173	0.976035183671521	0.8224
Lactobacillus gasseri	2.13672396969697e-06	8.72161590554105e-06	2.14646633333333e-06	1.08122438891087e-05	8.28547858785254	0.00547667059443675	0.0945252280482112	0.7631
Lactobacillus iners	7.11105545454546e-07	2.30989613665661e-06	9.30355393939394e-07	3.98733904588642e-06	3.31338075498362	0.0735453512023163	0.343546824907115	0.6489
Lactobacillus johnsonii	3.13754909090909e-07	1.39769491515706e-06	5.0454696969697e-08	1.73182489944582e-07	0.27238161010417	0.603598254265162	0.858632682703893	0.6489
Lactobacillus paragasseri	2.09529787878788e-07	5.92698823919702e-07	3.2092096969697e-07	1.72889164074964e-06	4.6297282412975	0.0353254439030332	0.249454226117815	0.4846
Lactobacillus rogosae	2.35205711818182e-05	4.64147072794251e-05	2.15858641515152e-05	7.2223756177469e-05	0.267175986766004	0.60707150738791	0.858632682703893	0.954
Lactococcus cremoris	5.0181996969697e-07	9.76081966307117e-07	2.38487496969697e-06	6.69230608760099e-06	0.000477666544700922	0.98263334282335	0.99091396088085	0.8828
Lactococcus formosensis	2.60529696969697e-08	9.88895969760864e-08	9.80227363636364e-07	5.06590023214087e-06	0.679339631897181	0.412973817872868	0.754107836298879	0.9642
Lactococcus garvieae	3.12633443333333e-05	4.67154060186543e-05	0.000134171671151515	0.000373172464983925	1.1606761070305	0.285499431568466	0.631779282749732	0.6957
Lactococcus hircilactis	1.98994848484848e-08	1.01937647510353e-07	1.08537857575758e-06	5.67750526336675e-06	1.01574079435545	0.317448685421462	0.660278551948463	0.7631
Lactococcus insecticola	4.26375757575758e-07	2.44934225035905e-06	4.16873181818182e-07	1.11375983488052e-06	10.3955292314117	0.00201651619705856	0.0556334247715665	0.2207
Lactococcus lactis	3.37746466363636e-05	4.35041855809205e-05	7.39982531212121e-05	0.000170137349654854	0.317061775114096	0.575409511319458	0.85230500929589	0.5172
Lactococcus petauri	2.83574848484848e-07	5.82836897828475e-07	6.80192148484848e-06	2.92504685498092e-05	0.616047374329358	0.435508825203152	0.76416260140729	0.4648
Lactococcus piscium	2.2343696969697e-07	5.34127441696179e-07	2.4818303030303e-07	6.14995425488804e-07	0.786414042195697	0.378613670507498	0.726080703590768	0.5682
Lactococcus plantarum	2.77800090909091e-07	1.58446580752995e-06	1.1875323030303e-06	5.38765694804971e-06	22.4782731685408	1.28662444018501e-05	0.00250079961132803	0.5172
Lactococcus raffinolactis	3.18567878787879e-07	1.33606026913629e-06	2.77632727272727e-06	7.75146078966168e-06	0.105520857751223	0.746395925046342	0.915150741433186	0.4303
Lactococcus taiwanensis	3.83891818181818e-08	1.16376707934958e-07	4.99333184848485e-06	2.70639421201775e-05	1.21105763309188	0.275377165512928	0.617950194889858	0.6035
Lactonifactor longoviformis	6.48105803939394e-05	0.000195455930675115	2.90794295151515e-05	3.75797756507546e-05	0.111152321004536	0.739960924575437	0.912939085043708	0.2159
Lagierella massiliensis	5.69705454545455e-08	2.53192518610356e-07	9.87967878787879e-08	3.02709544742745e-07	0.155018963761421	0.695135288697788	0.88981642773761	0.29
Lancefieldella parvula	4.81687325151515e-05	9.99628443894538e-05	3.06916340606061e-05	5.33226093603764e-05	6.01862824172361	0.0169808661057558	0.177213108487394	0.1844
Lancefieldella rimae	7.04089696969697e-07	1.86170230785178e-06	2.21853363636364e-07	5.63213068721156e-07	13.0650069937577	0.00060453918817717	0.0286948056247428	0.03834
Latilactobacillus curvatus	2.91293909090909e-07	8.31267001829676e-07	3.44329666666667e-07	1.15725377915066e-06	0.00147117351048101	0.96952717587327	0.986753689548885	0.7534
Lawsonia intracellularis	3.20636372727273e-06	4.50360631882324e-06	1.04320803030303e-06	1.75664560370133e-06	6.26247380187494	0.0149829820742548	0.160086028710044	0.09936
Lawsonibacter asaccharolyticus	1.10821692727273e-05	2.23187319402775e-05	4.4355456969697e-06	6.70716025251094e-06	0.833457104859225	0.364811240350633	0.711778452640638	0.2959
Leclercia adecarboxylata	4.09907306060606e-06	1.69360536285958e-05	3.86585515151515e-07	1.00547847104262e-06	4.60460396087048	0.0358089961630751	0.249454226117815	0.05854
Lederbergia lentus	3.10641818181818e-08	1.61134405527159e-07	7.82715151515152e-09	2.96613111119953e-08	2.63867661168352	0.109363967958242	0.399813284083595	0.5595
Legionella feeleii	1.15150515151515e-07	2.25277495508889e-07	2.31916515151515e-07	3.87786995275686e-07	1.31712160058506	0.255518492436813	0.598767224443969	0.5049
Legionella sainthelensi	1.74785090909091e-07	6.17868605202209e-07	4.50457484848485e-07	1.98735951415438e-06	1.96516554487336	0.165948620554747	0.50330522936347	0.71
Lentilactobacillus farraginis	1.9781e-08	7.92242919130553e-08	5.25013636363636e-08	1.26966455684862e-07	0.0721247606123678	0.789159490079351	0.92572307411656	0.509
Lentilactobacillus rapi	7.06879181818182e-07	2.97596600577814e-06	7.47346060606061e-07	2.72127115332486e-06	8.85807465759445	0.00415683345529803	0.0810942384841015	0.6815
Lentisphaerae bacterium ADurb.Bin242	6.99038448484849e-06	3.5347071675528e-05	1.54240787878788e-07	8.22590859555905e-07	7.01911857862335	0.0102178254489923	0.132905773050298	0.9285
Leptotrichia hofstadii	1.5622801969697e-05	4.96754480913707e-05	8.76231578787879e-06	2.30419187210119e-05	2.09018122967612	0.153284637107458	0.486983935589181	0.7291
Leptotrichia wadei	7.38606060606061e-07	2.91110849699683e-06	1.38231351515152e-06	5.20746097604008e-06	0.670973283377723	0.415850079096671	0.755454671085429	0.9795
Leuconostoc citreum	5.85626303030303e-07	2.68166956235638e-06	2.72875696969697e-07	7.36835639318417e-07	1.27827693768966	0.262574377261998	0.606352003806067	0.2959
Leuconostoc gelidum	7.99917848484848e-07	3.61223098242833e-06	5.26753636363636e-08	2.47660114627994e-07	3.91661373465911	0.0522566591888486	0.302582913690268	0.7052
Leuconostoc inhae	8.45967878787879e-08	4.81203698773175e-07	4.51460606060606e-09	1.2648983400207e-08	16.9866311960478	0.000113675713170371	0.0104219341435867	0.5595
Leuconostoc lactis	1.17595109090909e-06	5.99071900430408e-06	5.40525181818182e-07	1.9613304440932e-06	3.72913249501216	0.0580463090823269	0.317661965862124	0.09676
Leuconostoc mesenteroides	7.3064503030303e-07	1.50730579470262e-06	1.81884842121212e-05	8.95284257450001e-05	1.26579362658063	0.264893953614076	0.607888687440027	0.1286
Leuconostoc pseudomesenteroides	1.40604060606061e-07	7.13510864160759e-07	1.37503090909091e-07	3.29837833612535e-07	0.359415408329019	0.55101574403375	0.838169855027951	0.1997
Levilactobacillus brevis	2.11430212121212e-07	6.92869058678106e-07	3.55686363636364e-08	1.29754516018667e-07	0.168782386447825	0.6826127004101	0.885965146230028	0.5726
Levyella massiliensis	1.02308272727273e-07	2.24812475167954e-07	2.12339939393939e-07	7.33714880788381e-07	1.58871928104866	0.212232377977499	0.55452273430802	0.5769
Ligilactobacillus agilis	2.30110078787879e-06	4.20013665312023e-06	1.61444669090909e-05	8.08603398237947e-05	1.44328826373462	0.234177183757748	0.580147534073543	0.8828
Ligilactobacillus ruminis	3.51623872727273e-06	5.14362378366274e-06	5.22562281818182e-06	7.70611688925849e-06	0.00345362594008646	0.953326255046626	0.98224281551492	0.3558
Ligilactobacillus salivarius	6.98820553030303e-05	0.000239495178483932	6.39100454545455e-05	0.000255340971140146	9.50025267958999	0.00306396398481771	0.0733308713699706	0.08003
Limnohabitans planktonicus	1.26502424242424e-08	6.52988496855182e-08	1.59723939393939e-08	6.79312135784885e-08	1.69718680605597	0.197474418927799	0.544496023063217	0.8025
Limosilactobacillus fermentum	6.18702881818182e-06	1.01837102786917e-05	2.8494532e-05	0.000130632698111537	0.511466120666196	0.477189410666255	0.789535800079257	0.5509
Limosilactobacillus gastricus	1.77085636363636e-07	6.27758945397078e-07	7.42308090909091e-07	3.28475601310769e-06	0.170292648977603	0.681275420353067	0.885686262357964	0.9387
Limosilactobacillus mucosae	1.95202720606061e-05	7.00590768507667e-05	4.17365942424242e-06	1.21523852422219e-05	0.0696680901440402	0.792696012917421	0.92572307411656	0.4846
Limosilactobacillus oris	6.80326363636364e-08	1.86366474520436e-07	3.97501212121212e-08	1.54854255705114e-07	3.59731177981721	0.0625341105618154	0.322553817409364	0.6675
Limosilactobacillus reuteri	4.91876121212121e-07	1.02779380596301e-06	1.06632118181818e-06	3.5906172862111e-06	1.54527709899295	0.218514491591585	0.560333589152708	0.2537
Limosilactobacillus vaginalis	2.98540363636364e-07	7.8583458034515e-07	1.11093e-07	2.89480612440734e-07	9.25868957967093	0.00343477246586367	0.0776601903436238	0.2842
Listeria booriae	7.22757939393939e-07	3.81798005465119e-06	1.34472121212121e-08	6.76947951280034e-08	7.62030674291057	0.00758050507818984	0.113961934502483	0.3693
Listeria monocytogenes	1.20286003030303e-06	1.80902928162685e-06	1.89413648484848e-06	2.89323210380168e-06	2.2488690985427	0.138787254128489	0.458989442793647	0.1473
Listeria seeligeri	3.72655666666667e-07	1.68025702491376e-06	1.03396803030303e-06	4.50774500842222e-06	1.0637557942071	0.306366793117028	0.651346734122407	0.8424
Listeria weihenstephanensis	2.12090757575758e-07	5.1459724428795e-07	5.24865454545455e-08	2.65244450893545e-07	11.4965244631327	0.0012179392455579	0.0410782235395198	0.1802
Longibaculum muris	1.6576953e-05	4.86787942975422e-05	0.000100309748060606	0.000366003437439626	1.07681601360398	0.303441153633818	0.648016391703788	0.8625
Longicatena caecimuris	2.20731596969697e-05	3.12506007566915e-05	7.24402981515152e-05	0.000209114833759638	0.0483565149858959	0.826670578293033	0.933560090543209	0.6215
Lottiidibacillus patelloidae	5.60606060606061e-09	3.22043663518041e-08	2.50800606060606e-08	5.53359516905259e-08	8.0676252554967	0.00608840480624032	0.101191542844457	0.2159
Lucifera butyrica	4.02157333333333e-06	6.0089736603622e-06	6.33327606060606e-06	1.23534696747875e-05	0.675426372082338	0.414315431656872	0.755428275920741	0.7291
Luteolibacter luteus	3.10623939393939e-07	1.20165031357905e-06	3.24555818181818e-07	1.10168438464178e-06	0.0292551499824527	0.864748227621017	0.950102211332239	0.8324
Lutispora thermophila	1.80280424242424e-07	2.96744598071308e-07	2.21387393939394e-07	4.27527286106684e-07	0.00375715301137194	0.95132094617098	0.981955778250092	0.8625
Luxibacter massiliensis	3.35971542424242e-06	4.54949031327982e-06	2.83343521212121e-06	3.22954957659937e-06	0.0165684952602618	0.897996907780705	0.964810400922692	0.7926
Lysinibacillus capsici	1.55396272727273e-07	6.77211538295701e-07	1.96265757575758e-08	7.92469861221195e-08	0.110851200310202	0.740300365447616	0.912939085043708	0.7926
Lysinibacillus fusiformis	5.59801818181818e-08	2.34502095286142e-07	2.46163575757576e-07	1.17453175951874e-06	1.37160214929733	0.246018232118171	0.587237668420368	0.8525
Lysinibacillus xylanilyticus	2.69400636363636e-07	1.10692016774596e-06	2.76452490909091e-06	1.01899761204278e-05	0.873665131964963	0.353568918523169	0.702048289176634	0.3938
Lysobacter lacus	6.60470606060606e-08	2.04905075242925e-07	6.15157878787879e-08	1.13474008721369e-07	5.94351936682508	0.0176516905406381	0.178167187915674	0.3329
Macrococcus caseolyticus	3.41496181818182e-07	1.23175007329149e-06	9.75879363636364e-07	3.32820289234867e-06	0.0242760127371754	0.876690858723415	0.955470608019751	0.5595
Mageeibacillus indolicus	7.61800606060606e-08	2.27360523650344e-07	1.72430212121212e-07	4.22918353401898e-07	0.789253334349776	0.377759760579766	0.725217936086288	0.6125
Magnetospirillum gryphiswaldense	1.072e-08	4.42287285391238e-08	5.68377212121212e-07	2.88853319624792e-06	3.11004042172025	0.0827380581356525	0.355567672354706	0.8125
Mahella australiensis	1.64223787878788e-07	4.15573544068974e-07	4.00210484848485e-07	9.26838597272373e-07	2.97425759010021	0.0895814892953139	0.366319094262747	0.3973
Mailhella massiliensis	1.28361615151515e-06	2.50486894697494e-06	4.83083484848485e-07	1.14568352492238e-06	1.60270934387514	0.21025602259402	0.55452273430802	0.1546
Maledivibacter halophilus	2.85667287878788e-06	9.8111561503498e-06	1.63837e-06	2.67810021981084e-06	1.22403864994785	0.272843901361048	0.615507679409519	0.7729
Marasmitruncus massiliensis	2.68696524242424e-06	6.77743014946464e-06	1.39375615151515e-06	2.02308627216008e-06	0.314720352729244	0.576819925618886	0.85230500929589	0.4228
marine actinobacterium PHSC20C1	5.59803636363636e-08	1.02199269034757e-07	6.30383636363636e-08	1.50246968843139e-07	0.919377670530646	0.34136274199434	0.688478788629034	0.6125
Marinobacterium ramblicola	7.43957818181818e-07	1.44894693460351e-06	1.03226245454545e-06	2.63727408894667e-06	2.09918467997005	0.152416766777442	0.485946885196286	0.6862
Marseilla massiliensis	1.64905918181818e-06	4.32426863357324e-06	3.76179515151515e-06	1.82612716670959e-05	2.61616071497508	0.110857096580468	0.403219870261255	0.9234
Marvinbryantia formatexigens	3.37654271818182e-05	3.84319043749252e-05	4.796236e-05	4.27720224704626e-05	1.03825690905551	0.312186935278768	0.657561328483903	0.09421
Massilibacillus massiliensis	2.61929787878788e-07	7.62513373764755e-07	2.85937033333333e-06	6.63945049411915e-06	2.0471931574985	0.157508174925153	0.491699433027216	0.0505
Massilicoli timonensis	1.56657906060606e-06	2.44224038239743e-06	2.32281390909091e-06	3.32402326851861e-06	1.80804191611963	0.18364207515515	0.525924634835895	0.2959
Massiliimalia massiliensis	8.27741848484849e-06	2.78867237579893e-05	5.02474978787879e-06	6.78803292881809e-06	0.297294637990268	0.587539652478761	0.858632682703893	0.1455
Massiliimalia timonensis	7.71996548484848e-06	1.93750028258485e-05	6.29631775757576e-06	1.07010264672392e-05	0.00708627636492129	0.933184524088764	0.977825202922774	0.7828
Massilimicrobiota timonensis	4.46445990909091e-06	1.04213745845445e-05	4.00507454545455e-06	8.07429261728038e-06	0.0708508655585373	0.79098513559287	0.92572307411656	0.1761
Massilioclostridium coli	2.42377460606061e-06	5.62954291781642e-06	1.09163712121212e-06	1.23047784166906e-06	0.45939873118937	0.500426791637282	0.805566240647396	0.8424
Massilistercora timonensis	9.51236757575758e-07	1.86704708961886e-06	1.31449539393939e-06	1.73341249970957e-06	0.356145975562397	0.552827530902764	0.839117981582203	0.1286
Mediterranea massiliensis	2.45768003030303e-06	1.02058043134494e-05	1.34609596969697e-06	4.53331643638366e-06	0.024560897966599	0.875975399627871	0.955270864114234	0.8025
Mediterraneibacter butyricigenes	0.000124207545757576	8.59809453580493e-05	0.000188212778272727	0.000149533458853149	2.07599654687385	0.154663582369933	0.487910598161739	0.08455
Mediterraneibacter catenae	3.93841257575758e-06	5.81878223705554e-06	3.95101339393939e-06	5.5494184481826e-06	1.33406828270819	0.252514943897686	0.595616720494542	0.5467
Mediterraneibacter faecis	0.000748492028515152	0.000936183210274289	0.000795816311848485	0.000823837507288848	0.0159287321558645	0.899974817585653	0.966181099022875	0.6215
Mediterraneibacter glycyrrhizinilyticus	8.77176432727273e-05	0.00013755281778503	5.90250405454545e-05	7.96447405863504e-05	1.81460027060108	0.182860418120529	0.525712980825456	0.5256
Mediterraneibacter massiliensis	3.23387923939394e-05	0.000120490377268456	1.47579036969697e-05	2.76534058012238e-05	1.57643750936593	0.213985962382479	0.556673626777609	0.4926
Megamonas funiformis	0.000561252795575758	0.00176529757640049	0.00155253	0.00514414087812766	5.20116788193876	0.0260206986828281	0.215078132156448	0.193
Megamonas hypermegale	0.000202661677939394	0.000573830920418704	0.000521702699242424	0.00167017480757145	3.42973125863513	0.0687951477977576	0.333749433235068	0.2729
Megamonas rupellensis	6.93601089393939e-05	0.000179423876466199	0.000181410063787879	0.000571340447120622	4.60224805307667	0.0358547021383823	0.249454226117815	0.2564
Megasphaera cerevisiae	4.50129415151515e-06	1.5018307657278e-05	3.37867793939394e-06	1.45064946995755e-05	11.0970293263333	0.00146061968048507	0.0452798800138157	0.6125
Megasphaera elsdenii	6.1628879030303e-05	0.000329496242926197	1.1604994e-05	5.65272132099204e-05	0.0302269512161368	0.862542701236445	0.950102211332239	0.5595
Megasphaera hexanoica	4.44797666666667e-07	1.27195573937752e-06	2.7414976969697e-06	1.05535254468832e-05	0.290581963297247	0.591778336545133	0.858632682703893	0.5509
Megasphaera hominis	2.08186452424242e-05	0.000116087214729289	2.42278878787879e-07	1.14522096588341e-06	0.00489501601584746	0.944447180142869	0.978881952752616	0.3592
Megasphaera massiliensis	2.6650196969697e-07	1.3897775553532e-06	0.000145952424484848	0.000837545349884732	0.349457805823591	0.556569343948896	0.839117981582203	0.3625
Megasphaera micronuciformis	4.12569261212121e-05	0.000146660717521726	1.23085348484848e-06	2.23124842471433e-06	6.59927448878274	0.012622899533822	0.147100285568677	0.1602
Megasphaera stantonii	7.49897242424242e-07	3.47282589289983e-06	3.57300606060606e-08	1.16337142956619e-07	0.0705820129244398	0.791372677435997	0.92572307411656	0.6489
Megasphaera vaginalis	1.05413909090909e-07	3.44765047280786e-07	1.24296275757576e-06	5.07748625294467e-06	1.4889859019506	0.226994873500541	0.573074258696864	0.4154
Merdibacter massiliensis	1.50481447878788e-05	2.90828881353045e-05	6.36465090909091e-06	1.32381838510941e-05	2.15894620125404	0.146798060750787	0.476154163244007	0.5049
Merdimonas faecis	2.10318796666667e-05	5.0113347218917e-05	5.70606190606061e-05	0.000214690271944698	0.794793794755733	0.376101380595358	0.723581970170062	0.193
Mesorhizobium amorphae	9.48118181818182e-09	3.50336170506759e-08	2.06314545454545e-08	5.53944712263163e-08	0.952651268903923	0.332838363191445	0.679243843056351	0.4009
Mesosutterella multiformis	1.45355522121212e-05	7.96383082520588e-05	8.65010515151515e-07	3.96447875941558e-06	0.0493399924294853	0.824945811349175	0.932479679705144	0.6862
Metabacillus indicus	9.84913939393939e-08	2.08746954194837e-07	3.36561212121212e-08	7.35124758917481e-08	2.47757677022675	0.120569592883302	0.418685638770121	0.5256
Metakosakonia massiliensis	3.28137272727273e-08	1.69486704190969e-07	9.39566666666667e-09	3.12672983409451e-08	0.23990307560333	0.626004790616078	0.858632682703893	0.8525
Methanimicrococcus blatticola	2.36346636363636e-07	4.26360643224124e-07	5.58156666666667e-07	1.00497211545908e-06	0.429021686981781	0.514892232992692	0.811441227587253	0.4687
Methanobrevibacter oralis	1.10915957575758e-06	3.82773507457878e-06	4.29768848484849e-07	6.8948151707937e-07	0.144636511939178	0.705014346651154	0.893794874755315	0.4687
Methanobrevibacter smithii	0.000107873724787879	0.000619676371851046	1.70318434848485e-05	9.60134625627973e-05	6.33821633676841	0.0144143047622527	0.156119521456984	0.6351
Methanococcus maripaludis	1.60913296969697e-06	8.70173246342688e-06	2.23852121212121e-08	8.28053436857933e-08	11.4239823831449	0.00125866423101593	0.0410782235395198	0.617
Methanohalophilus portucalensis	1.97020606060606e-08	9.51532667006694e-08	4.91110606060606e-08	2.10824629166628e-07	5.42011374037478	0.0231833114840774	0.203092874270725	0.7926
Methylorubrum extorquens	8.40899787878788e-07	2.10851722325296e-06	3.21566021212121e-06	9.23289975990975e-06	0.00554521903506337	0.940879157190405	0.978701690521191	0.5595
Methylotuvimicrobium alcaliphilum	5.18039060606061e-07	1.79819406593181e-06	2.68312212121212e-07	6.94209255317865e-07	2.14310245616559	0.148264020373365	0.478658123327679	0.9949
Microaerobacter geothermalis	6.01646060606061e-08	1.02572870983554e-07	1.50744121212121e-07	2.67525137747693e-07	0.886257827888166	0.350147132836377	0.699125810279528	0.608
Microbacterium dextranolyticum	2.51581848484849e-07	8.7601787778654e-07	6.75132121212121e-07	1.53209648792702e-06	11.0559155791827	0.00148830803388029	0.0452798800138157	0.2842
Microbacterium imperiale	6.16553636363636e-08	2.58156459162464e-07	6.34767272727273e-08	1.74319449166479e-07	3.60787931357355	0.0621607299842357	0.322553817409364	0.3867
Microbacterium maritypicum	2.21813393939394e-07	6.50085822872303e-07	1.22852727272727e-07	2.28972346976561e-07	1.53680244055525	0.219766198412053	0.56034137237164	0.7291
Microbacterium phage Floof	4.49512121212121e-09	1.33573358677862e-08	1.96559696969697e-08	8.49317922955256e-08	2.71852283393022	0.104248330901778	0.392384864947634	0.9591
Microbacterium testaceum	2.06383333333333e-08	4.97401328981856e-08	2.82119696969697e-08	6.67483121816035e-08	0.51053642910596	0.477588432621575	0.789535800079257	0.7147
Micrococcus flavus	5.30144060606061e-07	9.25451537731242e-07	4.63813878787879e-07	9.26266528325735e-07	0.559574976955869	0.457259704585186	0.7816963521242	0.8075
Microcystis aeruginosa	1.80992163636364e-06	1.81271014543766e-06	1.97221778787879e-06	2.58495927789994e-06	0.152987579682026	0.697037461739028	0.88981642773761	0.7926
Micromonospora olivasterospora	4.05225151515152e-07	1.17049236262297e-06	2.19016939393939e-07	4.87352781020134e-07	0.013777364613697	0.906940714174706	0.967929876523945	0.3728
Miniphocaeibacter massiliensis	1.83002424242424e-08	9.14639895307268e-08	2.51676060606061e-08	8.14457437423602e-08	2.10342060491823	0.152010421327799	0.485946885196286	0.8125
Mitsuokella jalaludinii	2.1650086969697e-06	1.15660853208711e-05	3.07064666666667e-07	1.60877897506365e-06	5.38266264281587	0.023644256469588	0.206026409528692	0.4191
Mitsuokella multacida	1.86004836363636e-06	9.91042087452661e-06	3.94931421212121e-06	2.24490644469036e-05	5.18586558220974	0.0262323945446209	0.215078132156448	0.8125
Mobilibacterium timonense	4.7014686969697e-06	1.59532842845579e-05	1.88553648484848e-06	2.420732858791e-06	0.0680466490005001	0.795066883766369	0.92572307411656	0.7243
Mobilisporobacter senegalensis	1.28165090909091e-07	2.72139088929651e-07	3.58079878787879e-07	9.26631560588497e-07	1.63599046043972	0.205643048722064	0.550939212621052	0.5509
Mobiluncus mulieris	1.40303484848485e-07	6.2979873785044e-07	1.71550272727273e-07	7.89299888501088e-07	14.2320976571052	0.000363498649545775	0.0217493358644889	0.4926
Mogibacterium diversum	2.32749403939394e-05	3.72559296807982e-05	1.78279935454545e-05	3.05443368722361e-05	3.02236315504899	0.0870877015411104	0.361857463579382	0.1455
Mogibacterium kristiansenii	1.08961351515152e-06	3.02628358459255e-06	1.09484466666667e-06	2.11926846527293e-06	0.00873229526620687	0.925849974666972	0.977825202922774	0.7243
Mogibacterium pumilum	1.67629299090909e-05	6.8143884297875e-05	4.81270009090909e-06	6.87136476020196e-06	0.188761707108152	0.665457620325027	0.875088958595914	0.3592
Mogibacterium timidum	4.46425433333333e-06	1.42194952343882e-05	2.3241243030303e-06	3.98986570650405e-06	2.37895775012199	0.128068580231052	0.429824705597824	0.8125
Monoglobus pectinilyticus	6.71977806060606e-06	1.03599604850633e-05	3.8747223030303e-06	5.93835541613407e-06	3.08070296255133	0.084166104092524	0.355567672354706	0.08927
Moorella glycerini	2.39982954848485e-05	2.07617350476712e-05	2.64380398484848e-05	1.4079500576834e-05	1.09986500786843	0.298366773977668	0.642168296510688	0.2406
Mordavella massiliensis	2.99844166666667e-06	5.21842778706932e-06	8.57647403030303e-06	2.38560987467272e-05	1.61539409478922	0.208483260021244	0.55452273430802	0.4228
Morganella morganii	4.3795996969697e-07	2.07838875709651e-06	0.000228084467030303	0.00130370151666688	2.8610156131499	0.0957713284608072	0.377662210090284	0.1844
Mucilaginibacter corticis	1.19147060606061e-07	3.68626180867212e-07	1.54835727272727e-07	6.73370423056854e-07	0.57668187783792	0.45049359604495	0.778282969105567	0.8828
Mucilaginibacter oryzae	1.72615333333333e-07	6.32169714662708e-07	1.33429057575758e-06	5.09312709616189e-06	0.444285896022123	0.507533934360787	0.807644868951784	0.9132
Mucinivorans hirudinis	2.23449272727273e-07	6.25188874221986e-07	5.46025606060606e-07	2.00576421091491e-06	0.220595694481427	0.6402341340519	0.862777980948319	0.8929
Mucor ambiguus	1.26679175757576e-05	1.57594595026124e-05	1.77404676363636e-05	2.2219933162279e-05	0.436171467616281	0.511422513592486	0.808776014857003	0.5509
Murdochiella vaginalis	2.29569454545455e-07	7.32837919498323e-07	1.43364757575758e-07	3.85750729758547e-07	6.71984566148768	0.0118764240158349	0.141180007340554	0.9744
Muribaculaceae bacterium Isolate-013 (NCI)	9.76600909090909e-07	2.74130984950913e-06	2.98305696969697e-07	9.65505671593339e-07	2.99644577595018	0.088421542265496	0.365052429068384	0.5901
Muribaculaceae bacterium Isolate-042 (Harlan)	1.57365263636364e-06	6.27858809168417e-06	1.06245266666667e-06	4.03861790042311e-06	1.02123351129201	0.316154292096377	0.660021990790121	0.8125
Muricomes intestini	1.73935381212121e-05	1.86117617444533e-05	1.13586976666667e-05	8.93204636318121e-06	0.954842623979054	0.332287157629996	0.679243843056351	0.3938
Murimonas intestini	1.70633802121212e-05	1.60709406867764e-05	1.96506312121212e-05	2.08263805764253e-05	0.0720495369300867	0.789266811860681	0.92572307411656	0.9438
Mycobacterium ahvazicum	1.71330058181818e-05	1.13079319962563e-05	2.17585935757576e-05	1.08441260866504e-05	3.5130732807471	0.0655996593608606	0.331367162982047	0.102
Mycobacterium tuberculosis	5.61181484848485e-07	9.97813181131779e-07	1.04361036363636e-06	1.73432733824525e-06	1.93437702297086	0.169252147319953	0.508890459697348	0.1565
Mycobacteroides abscessus	9.73366390909091e-06	1.40340759198516e-05	9.29497603030303e-06	8.56147132132948e-06	1.54067007428145	0.219193869588392	0.56034137237164	0.4926
Mycolicibacterium mageritense	3.23499276363636e-05	0.000104038431200256	1.59870414242424e-05	4.77656274054482e-05	4.83337520141914	0.0316550532159228	0.235322500426524	0.3525
Mycoplasma hominis	6.39644848484848e-08	2.47318163030579e-07	6.87225454545455e-08	1.98987372860235e-07	12.5402224624165	0.000762499664307866	0.0329692050507272	0.5595
Mycoplasma hyopneumoniae	1.71083455151515e-05	1.67518970002975e-05	2.12545769090909e-05	1.69692771333348e-05	0.651986237662509	0.422490471791097	0.755454671085429	0.2458
Myxococcales bacterium FL481	3.69436666666667e-08	8.80438561590425e-08	4.13919696969697e-08	9.13175054895982e-08	0.231692777032065	0.631966039810368	0.858632682703893	0.4727
Natranaerovirga hydrolytica	2.24661121212121e-07	1.20787865048201e-06	1.84948939393939e-07	6.26742868008032e-07	11.2171601150158	0.00138275161805379	0.0443221277572599	0.29
Natronincola ferrireducens	7.23524848484849e-08	3.16780808762159e-07	1.74849393939394e-08	6.73461076190281e-08	1.22832243904848	0.272014442988471	0.615507679409519	0.9693
Natronincola peptidivorans	2.90315363636364e-07	9.86012728981915e-07	1.88375818181818e-07	5.28288735028811e-07	0.418571486220701	0.520038870435778	0.815257443172246	0.7631
Ndongobacter massiliensis	1.23570560606061e-06	1.73031055873442e-06	7.55493e-07	1.07858461154848e-06	0.174561724313747	0.677532538724151	0.882562341806858	0.9693
Negativibacillus massiliensis	1.80800520606061e-05	3.80661586237501e-05	1.80776346969697e-05	4.1975385296604e-05	0.699384873013636	0.406202128164776	0.748028169206406	0.8274
Negativicoccus succinicivorans	1.42727160606061e-06	2.5382138989256e-06	1.03628490909091e-06	3.60098815463987e-06	0.0684463185547577	0.794479705341886	0.92572307411656	0.1583
Neglectibacter timonensis	6.4345636969697e-06	2.43121750705245e-05	3.49266733333333e-06	6.25481331489801e-06	0.155788935990857	0.694418062010199	0.88981642773761	0.2305
Neisseria gonorrhoeae	9.14987515151515e-07	2.86205129440625e-06	5.92145060606061e-07	1.15568902985343e-06	0.00214924316256502	0.963172378164417	0.985125024960188	0.4967
Neisseria meningitidis	6.36511515151515e-08	1.83522709999185e-07	7.33966060606061e-08	2.27018285651583e-07	0.0212631682283719	0.884537370001422	0.958362217849919	0.8525
Neobacillus bataviensis	1.17700606060606e-08	4.21093109128933e-08	3.83823636363636e-08	9.57736069892882e-08	0.228226526292205	0.634521976465585	0.858632682703893	0.2785
Neobacillus niacini	2.14819e-07	1.03974350610722e-06	9.40796666666667e-08	4.0028952961112e-07	7.28433711361756	0.00895171344548962	0.124661586173507	0.5857
Neobacillus piezotolerans	2.54024242424242e-08	5.79713823763665e-08	6.56087878787879e-09	3.76893792133122e-08	1.96211093385831	0.166272981065481	0.50330522936347	0.2159
Neobittarella massiliensis	2.25457421212121e-06	3.49477898243806e-06	4.28511109090909e-06	9.02915109433797e-06	0.150907486221621	0.699000422659425	0.891126249058002	0.8324
Neofamilia massiliensis	1.17541666666667e-07	1.9511871558084e-07	1.89915121212121e-07	4.65056013421754e-07	0.0990087240047328	0.75407894862981	0.91767573748509	0.8525
Niallia endozanthoxylicus	3.83366666666667e-09	1.56965959698804e-08	9.4946303030303e-08	4.02389588406053e-07	0.2831117034148	0.59657052851695	0.858632682703893	0.5008
Niameybacter massiliensis	1.29453593939394e-06	4.01616715547515e-06	3.90394309090909e-06	1.96176175168303e-05	0.459021032615607	0.500602320123802	0.805566240647396	0.9336
Nitrosomonas ureae	2.94681212121212e-07	9.220415990644e-07	9.24971545454545e-07	3.33787674581876e-06	0.085671728535634	0.77073085837752	0.924980080481233	0.9336
Nitrospina gracilis	2.04244878787879e-07	3.63584972848573e-07	8.84068181818182e-08	2.3263116941355e-07	0.879983168824799	0.351846373620883	0.699905862911702	0.1527
Nocardia paucivorans	3.71785757575758e-08	1.1256418620448e-07	2.36861515151515e-08	6.70566435141409e-08	0.795682940117029	0.375836207268284	0.723581970170062	0.9387
Nocardioides iriomotensis	2.16715454545455e-08	1.24493550510933e-07	6.34183939393939e-08	1.58696382417799e-07	0.0150469538007917	0.902768328872635	0.96744426885157	0.3079
Novisyntrophococcus fermenticellae	3.57206660606061e-05	2.96481046189856e-05	3.27543871212121e-05	3.56746609051865e-05	0.198900643854335	0.657163315514882	0.870573393313615	0.4454
Novosphingobium lindaniclasticum	4.30939393939394e-08	1.1423980593524e-07	7.47053333333333e-08	1.97400081331776e-07	0.961427655638937	0.330638200127079	0.678280650546407	0.7926
Novosphingobium rosa	2.12469090909091e-08	3.95872252377295e-08	2.95749090909091e-08	9.57797078366432e-08	3.66717606977469	0.0601102415776159	0.321124653666133	0.2618
Oceanobacillus rekensis	9.82076363636364e-08	3.02604780211522e-07	1.66670272727273e-07	4.51288726450794e-07	0.696567067356272	0.407144023016523	0.748028169206406	0.509
Odoribacter laneus	8.11915333333333e-07	2.74994724117879e-06	1.88787212121212e-07	7.34507585157599e-07	4.52866708028921	0.0373142415518307	0.255645280860825	0.2673
Olegusella massiliensis	1.92503939393939e-08	9.19871602765637e-08	4.58047575757576e-08	1.2039987341486e-07	0.0568532731278087	0.812326761793161	0.930017047867329	0.4926
Oliverpabstia intestinalis	9.46420051212121e-05	0.000154632009813522	0.000106800799181818	0.000151307736303189	0.909532618867485	0.343942019679365	0.692125476821144	0.8525
Olsenella massiliensis	2.91353909090909e-07	7.92873528422147e-07	3.64062878787879e-07	1.27798600866832e-06	6.97448382979755	0.0104488291957656	0.133018783024108	0.9336
Olsenella porci	1.03793151515152e-07	2.62522712946318e-07	5.72683060606061e-06	2.94550601792341e-05	2.85802851157919	0.0959409291371418	0.377662210090284	0.7243
Olsenella profusa	6.97063636363636e-08	2.24683275044814e-07	6.19321696969697e-07	1.72976645826081e-06	0.734582527811296	0.394702656913242	0.738011738707573	0.8324
Olsenella timonensis	2.36724181818182e-07	7.48283511913827e-07	2.08250954545455e-06	7.4530507956267e-06	0.101601029926271	0.750988087127593	0.916192559107922	0.3141
Olsenella uli	2.85153912727273e-05	0.000129998941353496	6.12315181818182e-06	7.69891870308828e-06	0.267518235587732	0.60684183965834	0.858632682703893	0.2406
Omnitrophica bacterium OLB16	1.78970303030303e-08	4.52686179643835e-08	5.11608787878788e-08	1.95890677753205e-07	3.33109699405305	0.0727993622175836	0.342080772723986	0.7052
Orenia marismortui	5.6286e-08	1.30667301589524e-07	4.78663939393939e-08	1.66951552192346e-07	0.00247727937605604	0.960463859386133	0.983479318859096	0.608
Orenia metallireducens	1.7117296969697e-07	7.89488354662787e-07	2.7768303030303e-08	8.90017899379294e-08	0.0564395650996642	0.812997841522241	0.930017047867329	0.7828
Oribacterium asaccharolyticum	2.67153636363636e-08	1.09664176564985e-07	5.97668181818182e-08	2.68119517814987e-07	0.0065432215824601	0.935789841910212	0.977825202922774	0.8828
Oribacterium parvum	6.24693939393939e-08	1.89365198550469e-07	2.93244242424242e-08	1.09169487515695e-07	0.656971684503399	0.420731484089509	0.755454671085429	0.9234
Oribacterium sinus	9.00297272727273e-07	2.90873701331348e-06	1.14467151515152e-07	2.6779981978209e-07	7.55783060569796	0.00781769427358606	0.115022632959729	0.9234
Ornithobacterium rhinotracheale	2.47208912121212e-06	3.87796831566524e-06	1.13650709090909e-06	3.54899199471817e-06	0.200511901356591	0.655868717988409	0.870573393313615	0.1565
Oryzomonas rubra	2.02193939393939e-08	7.71583388262974e-08	4.77001212121212e-08	1.40914899088235e-07	1.12735204747391	0.292459298752082	0.636567792698488	0.8025
Oscillibacter ruminantium	1.9356446969697e-06	2.60168907869516e-06	1.21834384848485e-06	1.74963734537638e-06	0.000503634113384765	0.982167613082637	0.99091396088085	0.6306
Oscillibacter valericigenes	9.60929394848485e-05	0.000146880853168139	4.75848069393939e-05	6.5169610629848e-05	0.210718283895522	0.647810332035123	0.866662116984377	0.6397
Oxalobacter formigenes	1.83728224242424e-06	7.31589015671106e-06	5.49959818181818e-07	9.92796395118149e-07	0.292194926670038	0.590754091967651	0.858632682703893	0.9489
Oxobacter pfennigii	2.99994303030303e-07	1.06962850631672e-06	3.04859090909091e-07	9.91682915221121e-07	0.349554342882707	0.556514990910433	0.839117981582203	0.9744
Paenibacillus aceti	5.19177878787879e-08	1.52958060829545e-07	4.75716363636364e-08	1.6616437828601e-07	0.524144041827748	0.471802291922651	0.789535800079257	0.5595
Paenibacillus albidus	5.56745454545455e-08	1.56381323935295e-07	1.00902727272727e-08	5.42910931376367e-08	7.64475120947089	0.0074897724981536	0.113961934502483	0.4926
Paenibacillus antri	3.0630696969697e-08	1.24766100682558e-07	1.96863939393939e-08	6.86068677948586e-08	1.25836327723846	0.26628693551625	0.60807331534886	0.8625
Paenibacillus baekrokdamisoli	6.75600606060606e-08	2.57159115513982e-07	8.27581818181818e-09	2.4940735535032e-08	1.26267	0.265478415666186	0.607888687440027	0.954
Paenibacillus caui	3.87904545454545e-08	1.630337307356e-07	1.93546363636364e-08	6.55277705632401e-08	16.8604850300177	0.000119759452341434	0.0104219341435867	0.691
Paenibacillus contaminans	6.7025696969697e-08	2.29977825608591e-07	1.11061787878788e-07	3.39608717057196e-07	0.72653044295927	0.39729080105676	0.741306640225451	0.9489
Paenibacillus cymbidii	1.1627903030303e-07	2.97191967946697e-07	5.16958181818182e-08	1.17374642361131e-07	0.201951987034331	0.654716937350618	0.870213209723396	0.9949
Paenibacillus dakarensis	2.63698484848485e-08	5.70828536844259e-08	3.98354848484848e-08	1.08487943143501e-07	0.348701780614059	0.556995358723259	0.839117981582203	0.7004
Paenibacillus elgii	2.39973575757576e-07	7.8541243828426e-07	5.4794703030303e-07	2.38604321204191e-06	1.39466497737317	0.242129432070389	0.582768474064905	0.9591
Paenibacillus fonticola	5.2785496969697e-07	2.12313268009292e-06	1.34175454545455e-08	5.30103836774521e-08	0.453658986249578	0.503105691805479	0.806695637176059	0.5382
Paenibacillus herberti	1.6291296969697e-07	4.66141227225015e-07	3.88652939393939e-07	9.86826749509917e-07	0.295164551119827	0.588877897443804	0.858632682703893	0.005944
Paenibacillus lactis	1.0771693030303e-06	1.30496705645115e-06	1.88789784848485e-06	4.3077289111295e-06	0.0236015994524642	0.878401912691149	0.956174307629238	0.9285
Paenibacillus larvae	2.0603996969697e-07	1.00366095247855e-06	2.15293648484848e-06	1.02079862128473e-05	0.0388378157454743	0.844414947537844	0.942614944546287	0.7926
Paenibacillus lemnae	1.32689212121212e-07	4.11432641327666e-07	7.27820303030303e-08	1.57331126874874e-07	0.19757823864879	0.658230544199465	0.870617809089465	0.6957
Paenibacillus massiliensis	8.49061212121212e-08	2.20337748684514e-07	1.53356121212121e-07	4.00633084553276e-07	5.54256006145591	0.0217418445628944	0.200136466617412	0.3592
Paenibacillus montaniterrae	7.24663939393939e-08	1.32254004997471e-07	1.23300727272727e-07	1.85524439666529e-07	3.47818115741934	0.0669172607175751	0.331367162982047	0.3938
Paenibacillus naphthalenovorans	9.87524242424242e-08	3.17122730167579e-07	9.17305151515152e-08	2.23895900457825e-07	2.88939819376647	0.09417640068847	0.372349425629524	0.6768
Paenibacillus nasutitermitis	1.36604151515152e-07	4.23016024199817e-07	1.05089181818182e-07	2.74741796041012e-07	3.55664800878846	0.0639938992835344	0.327262248472775	0.9949
Paenibacillus odorifer	2.32824060606061e-07	6.4572335430067e-07	1.7565696969697e-07	3.35414541997426e-07	0.0651610306240527	0.799362116094403	0.92572307411656	0.7534
Paenibacillus piri	5.17048787878788e-08	1.71880664797149e-07	9.7299696969697e-09	4.86114110687275e-08	6.62874434351002	0.0124359844235349	0.146841231038279	0.3659
Paenibacillus planticolens	1.87660606060606e-08	8.55551642592878e-08	7.015e-09	2.30179523918289e-08	7.99685	0.0063022478567471	0.103235892874843	0.8525
Paenibacillus popilliae	1.68641106060606e-06	6.47808366741681e-06	1.05830418181818e-06	2.83063187349641e-06	0.32987661178653	0.567809845673635	0.846527137030045	0.6035
Paenibacillus sediminis	4.33857484848485e-07	1.38746454380297e-06	5.94168787878788e-07	1.71217015070925e-06	0.584581265599572	0.447422553007331	0.775964717534454	0.7388
Paenibacillus segetis	1.72758424242424e-07	6.9700545787475e-07	2.01421818181818e-08	7.87020341162057e-08	3.97942593756764	0.0504597547682646	0.298539630204812	0.6675
Paenibacillus silvae	1.20619696969697e-08	4.54615633925276e-08	8.63786060606061e-08	3.72169488529247e-07	1.53832359836033	0.219540882125812	0.56034137237164	0.4081
Paenibacillus swuensis	9.31220363636364e-07	3.98586976222116e-06	1.44795636363636e-06	6.7961939759006e-06	0.0632329671274	0.80228881470686	0.92573910813211	0.5769
Paenibacillus taihuensis	1.72328181818182e-08	6.10264060824567e-08	2.99048484848485e-08	1.49922787081201e-07	3.61982933739153	0.06174143284229	0.322553817409364	0.8324
Paenibacillus tepidiphilus	4.26817575757576e-08	1.64947761805448e-07	1.83031212121212e-08	7.69447662441043e-08	1.3207068198536	0.254879345207281	0.598767224443969	0.8525
Paenibacillus thalictri	3.66307575757576e-08	1.0880677539681e-07	2.71967272727273e-08	8.48316796711555e-08	2.22530549145442	0.140836762544339	0.462633601837241	0.9642
Paenibacillus turicensis	2.44466666666667e-08	5.00677436945851e-08	3.05180606060606e-08	9.97942947504827e-08	2.57248377969572	0.11381943236212	0.408611762180012	0.3079
Paenibacillus uliginis	7.97751818181818e-08	3.02885273679393e-07	9.10448484848485e-08	3.78833425136639e-07	6.16332810246756	0.015763502524225	0.166444041358729	0.434
Paenibacillus vortex	5.59533636363636e-08	1.26131249750711e-07	5.76587272727273e-08	1.72456553404994e-07	0.000599303233781336	0.980547824294617	0.99091396088085	0.8274
Paenibacillus zanthoxyli	2.65398787878788e-08	9.20065431154076e-08	3.48485151515152e-08	1.32244900527894e-07	0.0526738723494373	0.819229651954457	0.930017047867329	0.8625
Paeniclostridium sordellii	2.4795718969697e-05	3.92423872023675e-05	1.7186953969697e-05	2.55392004969135e-05	0.373310503925373	0.543438870575325	0.83445061820591	0.9438
Pantoea ananatis	9.28371363636364e-07	3.13282759860295e-06	1.55244293939394e-06	7.67416629626419e-06	8.79128938073541	0.0042918956300778	0.0810942384841015	0.4191
Papillibacter cinnamivorans	2.14903566666667e-06	2.1285473277733e-06	2.38944306060606e-06	2.98567498716557e-06	0.010837669483888	0.9174227494791	0.974999310429239	0.9642
Parabacteroides bouchesdurhonensis	4.68032424242424e-07	1.50446221444388e-06	6.58352424242424e-08	2.97940462695468e-07	0.345217297916402	0.558966948338371	0.841027386644909	0.5172
Parabacteroides distasonis	0.00283352591439394	0.00714884772630152	0.000964508725606061	0.00173866245723016	0.205887190310897	0.65159458773405	0.868606984229859	0.142
Parabacteroides faecis	4.33194409090909e-06	1.52994664221201e-05	1.65344557575758e-06	4.03498918179103e-06	0.539081892338513	0.465581227242134	0.786074469260957	0.6957
Parabacteroides goldsteinii	7.14556648787879e-05	8.49851705456183e-05	3.49973463939394e-05	5.85288961422332e-05	3.08018030815112	0.0841917911771007	0.355567672354706	0.04209
Parabacteroides gordonii	1.15296413030303e-05	2.60272935694287e-05	3.03482093939394e-06	4.53226964683955e-06	0.656443280849263	0.420917392301755	0.755454671085429	0.1455
Parabacteroides johnsonii	5.01672580606061e-05	7.89287991656014e-05	4.16541657272727e-05	8.02807568489066e-05	1.08960830807964	0.300611011795241	0.643670532266052	0.2355
Parabacteroides massiliensis	3.16137245454545e-06	5.98507614411662e-06	2.55174896969697e-06	1.0102540979317e-05	1.35268565954524	0.249266053666728	0.593140857260752	0.3266
Parabacteroides merdae	0.000419093217363636	0.000494444315987767	0.000180192259454545	0.000249648684976065	3.48671345271222	0.0665924076776869	0.331367162982047	0.0757
Parabacteroides pacaensis	2.24035484848485e-07	7.95877191447318e-07	3.04567818181818e-07	1.02361593517309e-06	8.42491309310194	0.00511927025771309	0.0900891187509313	0.8075
Parabacteroides provencensis	6.54481333333333e-07	2.06879452751191e-06	1.80744696969697e-07	7.0777049367841e-07	3.61943327353588	0.0617552801697316	0.322553817409364	0.2959
Parabacteroides timonensis	1.52696060606061e-06	4.45358929679454e-06	3.94594235454545e-05	0.000172846246939592	1.13709122247116	0.290402711990218	0.633381370622651	0.4531
Paraburkholderia unamae	1.37169106060606e-06	3.36356069351927e-06	3.49917818181818e-07	8.48966205108213e-07	0.149801420532983	0.700050562295979	0.891831624784444	0.5813
Paraclostridium benzoelyticum	1.49374933333333e-06	3.3993975236301e-06	1.17792927272727e-06	2.15861295805348e-06	1.29083307214274	0.260267091455149	0.605154700987036	0.8525
Paraclostridium bifermentans	6.24436887878788e-06	1.09623216819943e-05	5.04663457575758e-06	7.98399387398959e-06	0.0852705629656381	0.771252926256042	0.924980080481233	0.7195
Paraeggerthella hongkongensis	3.20181393939394e-06	1.30666414969727e-05	9.67717909090909e-07	1.61021681610058e-06	0.365173792506655	0.547851823434237	0.837643971945874	0.6125
Parafannyhessea umbonata	5.76919242424242e-07	1.08448597746775e-06	1.78711587878788e-06	4.73681665691645e-06	0.234478224647692	0.629929162797119	0.858632682703893	0.6815
Parageobacillus toebii	1.38050909090909e-08	3.97909520457883e-08	1.04423878787879e-07	5.58814390084252e-07	3.09466835314101	0.0834829443360508	0.355567672354706	0.5682
Paramuribaculum intestinale	1.55000363636364e-07	6.7823229919138e-07	3.17976363636364e-07	1.67030466118873e-06	0.0655355141372566	0.798799044537467	0.92572307411656	0.8424
Paraprevotella clara	6.02337366060606e-05	0.000310461588177849	6.56265096666667e-05	0.000246249379418609	0.141096947696978	0.708475056364993	0.894312746958623	0.3459
Paraprevotella xylaniphila	2.5770587969697e-05	0.000122106597194599	5.23960391212121e-05	0.000164945067756747	0.121701024773877	0.728378827434789	0.907353292808367	0.9132
Parascardovia denticolens	2.81829566666667e-06	3.41779838467347e-06	3.89459566666667e-06	1.05913707803239e-05	0.270276454335315	0.604997706302668	0.858632682703893	0.5769
Parasporobacterium paucivorans	1.68205354545455e-06	5.35067551133585e-06	7.60742878787879e-07	1.55163776498577e-06	1.10717437270122	0.296780784958379	0.642168296510688	0.954
Parasutterella excrementihominis	0.000137403350090909	0.000373387940102381	6.36838568787879e-05	0.000103151902674009	0.00652492147835777	0.935879497839178	0.977825202922774	0.6535
Parasutterella secunda	2.17781981818182e-06	4.6550287142965e-06	3.7580073030303e-06	1.64814295665862e-05	0.533657332511621	0.467824864531116	0.787015587472684	0.5682
Paratractidigestivibacter faecalis	1.52662121212121e-08	7.13299638308463e-08	2.93495090909091e-07	1.01786641105554e-06	9.67186	0.00282614553142974	0.0704573781793942	0.3762
Parcubacteria bacterium C7867-001	2.80187181818182e-07	3.79702503722936e-07	1.76322575757576e-07	2.37822169302773e-07	0.254027289679756	0.616039875401016	0.858632682703893	0.3867
Parendozoicomonas haliclonae	9.45978787878788e-09	3.84867656699657e-08	5.23954848484849e-08	2.01359957834086e-07	0.0833901811991781	0.773717973835687	0.925049576329087	0.4118
Parolsenella catena	2.11364636363636e-07	7.79730645102598e-07	5.57509424242424e-07	2.30777625544134e-06	1.55753494297839	0.216719310418696	0.558924083622931	0.434
Parolsenella massiliensis	2.04032606060606e-07	8.6292506566206e-07	6.07758545454546e-07	1.62243250882246e-06	0.0800475942521702	0.778175409613884	0.925049576329087	0.1491
Parvibacter caecicola	7.24995612121212e-06	3.16306768316891e-05	8.40964027272727e-06	2.31125844832201e-05	2.66394588104752	0.107715124013655	0.398657005370126	0.8525
Parvimonas micra	5.15131696969697e-06	1.54461859601803e-05	2.14730772727273e-06	6.20829371249315e-06	2.97870817709379	0.0893474748542708	0.366319094262747	0.2511
Pasteurella multocida	5.53261639393939e-06	1.44397414034109e-05	7.17973303030303e-07	1.45997471329989e-06	2.97409563075272	0.0895900180397471	0.366319094262747	0.0757
Paucilactobacillus nenjiangensis	3.47917090909091e-07	9.64277494520391e-07	2.81959181818182e-07	7.06296759605313e-07	3.12956299679922	0.0818026258450009	0.355534414992195	0.7534
Paucilactobacillus vaccinostercus	5.09495575757576e-07	2.4307498211287e-06	1.39368454545455e-07	5.04074151256668e-07	0.42433895163837	0.51718724572521	0.81315859647327	0.8424
Pauljensenia hongkongensis	1.17581212121212e-08	5.54313826065375e-08	1.34838484848485e-08	3.44169325969438e-08	0.839301420202059	0.363146375125415	0.711557850579626	0.5509
Pectinatus frisingensis	1.65834493939394e-06	8.11002680412016e-06	2.26538757575758e-07	4.89916672064178e-07	0.513947783817939	0.476126971085684	0.789535800079257	0.7976
Pectinatus sottacetonis	2.07039106060606e-06	6.27322985242662e-06	1.95999303030303e-07	7.85597090772263e-07	6.3912117276673	0.0140300196756198	0.156119521456984	0.2207
Pediococcus ethanolidurans	1.8078787030303e-05	0.000103205958007379	1.60926666666667e-08	5.88170991775918e-08	0.360988570799349	0.550147960582688	0.838169855027951	0.7729
Pelobacter seleniigenes	4.99888181818182e-08	8.95430376657136e-08	9.52032727272727e-08	1.73068144201437e-07	0.27732228243592	0.600340720202541	0.858632682703893	0.7926
Pelolinea submarina	7.11606060606061e-08	1.20340810201158e-07	1.80357363636364e-07	2.58174248295219e-07	2.18362588239318	0.144547701893278	0.472610427865999	0.1089
Pelorhabdus rhamnosifermentans	1.54641848484849e-07	4.76001181514364e-07	9.71605454545455e-08	2.16665198301159e-07	0.46402382739225	0.498285886548531	0.804358880331428	0.8726
Pelosinus fermentans	3.37412121212121e-08	1.10503346164482e-07	1.7970696969697e-07	9.25954638695603e-07	0.447224909128297	0.50613817964867	0.806754617430973	0.5595
Pelotomaculum schinkii	2.35377272727273e-08	5.92232148977877e-08	5.08172424242424e-08	1.60196530092928e-07	0.186815227730666	0.66708018917725	0.875298932436523	0.9336
Pelotomaculum thermopropionicum	1.33986036363636e-06	2.48508690391714e-06	1.56471906060606e-06	1.82668239086592e-06	0.137721410359911	0.711821926774214	0.897616409378037	0.3141
Peptacetobacter hiranonis	5.47586560606061e-06	6.22424016731928e-06	4.01602581818182e-06	7.94883996537829e-06	0.250722980563088	0.618339440295726	0.858632682703893	0.29
Peptacetobacter hominis	4.15038696969697e-07	1.19597120553126e-06	1.58609575757576e-07	3.11792338798401e-07	0.334410872123571	0.56516796145218	0.845256083653903	0.8025
Peptoanaerobacter stomatis	6.88661242424242e-07	2.05857640961269e-06	5.85657e-07	1.45552837388865e-06	3.44699460633965	0.0681194892146937	0.331367162982047	0.142
Peptoclostridium acidaminophilum	3.46025363636364e-07	8.73827810468395e-07	9.81800909090909e-07	4.9133173011819e-06	0.230066684203848	0.633162128188906	0.858632682703893	0.9285
Peptococcaceae bacterium 1109	9.4544e-08	3.2684658083677e-07	3.03780909090909e-08	1.12833134828982e-07	0.526439285124869	0.470837639976211	0.789535800079257	0.8025
Peptococcaceae bacterium BICA1-8	2.24509363636364e-07	6.58765688995707e-07	3.58147818181818e-07	8.32682115167474e-07	0.410745685847722	0.523953216389648	0.817416188585009	0.4454
Peptococcus niger	2.44170606060606e-07	9.76262574687035e-07	1.18162907878788e-05	4.7912205159656e-05	1.85056010813276	0.178643790754009	0.520561046109491	0.9744
Peptoniphilus faecalis	4.58622727272727e-08	1.82430552549503e-07	2.90153333333333e-08	9.12107532814342e-08	10.8407682764387	0.00164239731143672	0.0491350529004819	0.8324
Peptoniphilus grossensis	3.64020606060606e-08	1.03032560523646e-07	7.06881212121212e-08	1.6925941298063e-07	2.05222305750855	0.157007079494247	0.490989037791242	0.534
Peptoniphilus harei	6.37759060606061e-07	2.94588383999921e-06	3.51896757575758e-07	1.50012677871184e-06	0.00548390459190131	0.94120631040384	0.978701690521191	0.7534
Peptoniphilus indolicus	4.01459666666667e-07	1.26198651308259e-06	7.07077878787879e-08	1.56607509113899e-07	1.71321512105868	0.195399543915348	0.544496023063217	0.8224
Peptoniphilus lacrimalis	8.71039393939394e-08	1.93894681569489e-07	3.06724575757576e-07	1.1938090817787e-06	0.0838037190646278	0.773173287901347	0.925049576329087	0.4886
Peptoniphilus tyrrelliae	1.35638272727273e-07	3.54800340912082e-07	1.08145363636364e-07	3.59865544037007e-07	2.28894061231953	0.135379924454365	0.450012897028861	0.954
Peptoniphilus urinimassiliensis	6.69340303030303e-08	1.84980742260763e-07	1.8279e-08	4.65535310684109e-08	2.1113553891796	0.151252618544652	0.484818661227946	0.6306
Peptostreptococcaceae bacterium AS15	1.45198121212121e-07	4.84472552811803e-07	1.74856666666667e-07	8.05890972399868e-07	1.30511682646778	0.257673323120127	0.602244290365401	0.6815
Peptostreptococcaceae bacterium oral taxon 113	1.05488591212121e-05	1.27062058138606e-05	1.45675443333333e-05	1.90392811873936e-05	0.137450705714976	0.712092349278175	0.897616409378037	0.5813
Peptostreptococcaceae bacterium pGA-8	5.94800060606061e-07	2.5502092147935e-06	3.97557666666667e-07	1.21141028986881e-06	7.15484149141343	0.00954788365274128	0.127181992672916	0.6815
Peptostreptococcus anaerobius	1.56348204848485e-05	2.76693049554922e-05	1.7938411030303e-05	3.44295455464474e-05	1.50277367395441	0.224881085554392	0.569339278660273	0.4609
Peptostreptococcus russellii	1.63926333333333e-07	4.33628278500698e-07	9.08909090909091e-08	3.01616024328052e-07	11.5522288245419	0.00118760011516437	0.0410782235395198	0.1641
Peptostreptococcus stomatis	1.72316035151515e-05	5.77687930458855e-05	3.52241878787879e-06	5.03107676012396e-06	2.48817786976671	0.119793573178971	0.417553086090965	0.08927
Peribacillus cavernae	1.80036363636364e-08	4.00282109859863e-08	2.38236060606061e-08	5.31469426630894e-08	3.07624622522587	0.0843854197343202	0.355567672354706	0.4648
Peribacillus faecalis	1.94450303030303e-08	3.86756328006447e-08	7.69871212121212e-08	2.25331976764251e-07	0.289531461225221	0.592447393311381	0.858632682703893	0.9234
Petrimonas mucosa	2.65797575757576e-08	8.47447558447683e-08	1.67152727272727e-08	5.99479430335566e-08	0.0281768828075805	0.867239998161478	0.950363734248994	0.9642
Petrocella atlantisensis	7.77177503030303e-06	7.98039449197391e-06	9.3333293030303e-06	1.74639036966434e-05	0.0115984402468929	0.91458455680649	0.973157018146016	0.3329
Petroclostridium xylanilyticum	2.91093293939394e-06	3.24294622597275e-06	2.30045433333333e-06	2.52485635438134e-06	0.508607439211744	0.47841810975616	0.789535800079257	0.5682
Phascolarctobacterium faecium	0.00180697996190909	0.00303952686017665	0.00101564611136364	0.00192171889277823	2.92640770182251	0.0921409565923436	0.370345779913473	0.4926
Phascolarctobacterium succinatutens	5.35880474848485e-05	0.000296528029325479	3.21095162424242e-05	0.000160985309697351	1.03028824960499	0.314035774356155	0.658750405128769	0.1641
Phocaeicola barnesiae	1.2106290969697e-05	2.60840920805078e-05	5.72029366666667e-06	1.61416570845925e-05	2.77707253730196	0.100667578785156	0.390277114296663	0.1192
Phocaeicola coprocola	0.00121067828554545	0.00362232672175711	7.82722643636364e-05	0.000232006975372751	0.921738616363768	0.340748142904906	0.688478788629034	0.01563
Phocaeicola coprophilus	0.000311755845666667	0.00134825176965603	0.000145811634545455	0.000536151876951995	0.155015510505307	0.695138510033172	0.88981642773761	0.1318
Phocaeicola dorei	0.00205707813842424	0.00356130769030795	0.000947234922030303	0.0020589469458334	0.106917282945531	0.744782827011778	0.91504803181803	0.08455
Phocaeicola faecalis	0.000207879305969697	0.000630025379350821	0.000118376	0.000486263278944464	8.52609112251369	0.00487529379677526	0.0875115236521159	0.2484
Phocaeicola massiliensis	0.000460240278060606	0.00125657260194603	0.000293189772030303	0.00119642750730794	5.84816020592981	0.018544132788602	0.182894056898574	0.4303
Phocaeicola plebeius	0.00116726859551515	0.00415672812660168	0.000758477002606061	0.00247176390725718	0.792670403762317	0.376735727791616	0.724026371933566	0.1844
Phocaeicola salanitronis	3.38340851515152e-06	6.77516348161312e-06	1.82336163636364e-06	6.16419535829465e-06	0.318360120159809	0.574630382122788	0.85230500929589	0.5509
Phocaeicola sartorii	0.000420522597575758	0.00138396317092993	6.85263577575758e-05	0.000153400559611669	5.92041968127301	0.0178636092969427	0.178167187915674	0.05203
Phocaeicola vulgatus	0.0145753026864545	0.0177435142971627	0.0111552043251818	0.0161082448914673	1.0178210304801	0.316957635688627	0.660021990790121	0.2255
Phocea massiliensis	2.76312521212121e-05	3.94017489829162e-05	2.09376837878788e-05	3.19941332292151e-05	0.039175168128912	0.843749565195335	0.942614944546287	0.5595
Phoenicibacter congonensis	7.88032060606061e-07	1.40289722665385e-06	1.86768493939394e-06	6.1439917354345e-06	0.288887440037709	0.592858341785175	0.858632682703893	0.903
Photobacterium kishitanii	8.83311757575758e-07	1.16459183289565e-06	7.59223424242424e-07	7.51495174095576e-07	0.126771514121787	0.723011921249639	0.90692271044242	0.8324
Phytobacter diazotrophicus	1.06913606060606e-07	2.92138777254379e-07	1.69670939393939e-07	3.81111682595055e-07	0.953563476945976	0.332608759287481	0.679243843056351	0.7631
Phytohabitans rumicis	8.95775151515152e-08	2.31325010207246e-07	6.32851515151515e-08	2.09153365856421e-07	5.22760851305663	0.0256591966110302	0.214224455426973	0.8025
Pilibacter termitis	1.70027272727273e-08	3.9426906472827e-08	1.64432757575758e-07	5.32935918284743e-07	1.81878998731445	0.182363127473765	0.525712980825456	0.1527
Planococcus chinensis	1.87681515151515e-08	7.3994184293903e-08	2.45119393939394e-08	6.27641704681796e-08	5.00841815644284	0.0288261280177933	0.225983469469598	0.6862
Planotetraspora silvatica	1.76637887878788e-06	3.23630279552027e-06	1.19081242424242e-06	2.48426865400743e-06	4.0118733334231	0.0495578539931712	0.298539630204812	0.509
Pontiella sulfatireligans	5.23818181818182e-08	1.90159535315655e-07	3.46360606060606e-09	1.33784182686599e-08	4.00056866215545	0.0498700772207078	0.298539630204812	0.6306
Porcincola intestinalis	3.41087409090909e-06	5.92648777299504e-06	7.37448027272727e-06	9.32914165519962e-06	5.18526573489149	0.0262407303299511	0.215078132156448	0.01926
Porphyromonadaceae bacterium COT-184 OH4590	5.62497878787879e-08	2.14383211473164e-07	1.56590303030303e-08	7.36301863315434e-08	2.89491621079166	0.0938697705264551	0.372349425629524	0.7926
Porphyromonas crevioricanis	2.0031781030303e-05	3.97283012981433e-05	8.48538042424243e-06	1.0887883692562e-05	1.0884869877376	0.300857702825191	0.643670532266052	0.1385
Porphyromonas gingivalis	2.17520181818182e-06	4.51560825697243e-06	1.61707742424242e-06	5.57301642788245e-06	1.64247438889968	0.204758584295242	0.5496166075752	0.509
Prevotella amnii	4.9521126969697e-06	1.3608138668571e-05	7.19806006060606e-06	1.96479719405944e-05	4.90125642631841	0.0305242309700207	0.232165231318589	0.5726
Prevotella bivia	7.15775733333333e-06	1.46824333080398e-05	1.98051354545455e-06	4.08708884963107e-06	9.52637703466594	0.00302645007607537	0.0733308713699706	0.172
Prevotella bryantii	9.12072151515152e-07	3.46848310432827e-06	8.01111515151515e-07	3.85801790958719e-06	13.0603613326254	0.000605777043048032	0.0286948056247428	0.6862
Prevotella buccalis	1.38920909090909e-07	5.83851270917751e-07	1.00968445454545e-06	3.98881020733278e-06	2.65588966906147	0.108237745689412	0.399389842351186	0.4045
Prevotella copri	0.00320099623909091	0.0125189584678244	0.0168754737867879	0.0542008748288466	5.2783270859545	0.0249806698531878	0.213358888022201	0.6397
Prevotella disiens	2.73591818181818e-08	1.05968688675728e-07	5.11018454545454e-07	2.85325474744326e-06	0.102561135289102	0.749854380006012	0.916192559107922	0.5424
Prevotella hominis	7.47744918181818e-06	2.25441488269615e-05	2.97057038787879e-05	0.000131631456799193	4.98479963756701	0.0291915139720107	0.226834491687269	0.7004
Prevotella intermedia	1.65720060606061e-07	5.51726097139295e-07	1.79896424242424e-07	7.6392437585761e-07	20.9688669152239	2.30268159064466e-05	0.00317947188862089	0.5424
Prevotella maculosa	5.24735151515152e-07	1.9743536658805e-06	2.16440381818182e-06	9.95771686120604e-06	8.63945646526751	0.00461634364607542	0.0863160087990144	0.6862
Prevotella marseillensis	6.08322739393939e-06	2.61051678362788e-05	3.49197693939394e-06	7.31785234133715e-06	0.0347323971288541	0.852765971284911	0.947224578252733	0.509
Prevotella melaninogenica	3.39409746060606e-05	3.41441471249287e-05	1.8888455e-05	2.94538407688353e-05	6.88877385082303	0.0109079916338873	0.136468548469678	0.07893
Prevotella multisaccharivorax	7.87223742424243e-06	3.29796157621317e-05	2.09762549393939e-05	9.52302082040633e-05	13.907787701476	0.000418263117264586	0.0237931267749522	0.8025
Prevotella pectinovora	1.64702846363636e-05	4.1083287405627e-05	8.32653554545455e-06	2.78172383972889e-05	2.09065159474773	0.153239155752156	0.486983935589181	0.1132
Prevotella ruminicola	1.990744e-06	6.663036544917e-06	5.15728309090909e-06	2.16101154795401e-05	2.10013320643413	0.152325667041667	0.485946885196286	0.7926
Prevotella saccharolytica	8.07431424242424e-07	1.42748130135777e-06	3.04889303030303e-07	8.60107599150663e-07	8.99427183306624	0.00389500602737705	0.0785565822375484	0.02481
Prevotella salivae	3.10758088181818e-05	4.14260805708013e-05	2.40436111818182e-05	3.53273530194517e-05	0.0253134773252732	0.874105583855379	0.954391437360343	0.3558
Prevotella scopos	4.80960848484848e-07	1.66314179456586e-06	5.67777272727273e-08	1.60875524731132e-07	1.89537707648366	0.173547993056302	0.51547610988321	0.3361
Prevotella stercorea	0.000245659637636364	0.0011898032270781	6.81509866363636e-05	0.000263997569153955	2.17102468234161	0.145691708223288	0.474621808095829	0.4378
Prevotella timonensis	3.19420575757576e-06	1.5122171954783e-05	5.57403424242424e-07	2.42627177851472e-06	8.56337616788289	0.00478848684741886	0.0868215544557257	0.7485
Prevotellamassilia timonensis	8.03413133636364e-05	0.000458687388171884	2.28033575757576e-05	0.000130245896207238	9.57019861915713	0.00296459788256446	0.0728966191671671	0.6397
Priestia aryabhattai	1.72035151515152e-08	7.37056048628263e-08	1.19790363636364e-07	6.13553908304153e-07	0.765346346909445	0.385037006175516	0.730441121792943	0.8125
Priestia endophytica	5.16050303030303e-08	9.9218490816822e-08	9.13876666666667e-08	3.26750661896295e-07	0.348452056271117	0.557136213821395	0.839117981582203	0.4378
Priestia flexa	1.85213848484848e-07	7.48830243442402e-07	5.35262424242424e-08	1.76279884390213e-07	3.99023738113841	0.0501572813885321	0.298539630204812	0.8025
Priestia megaterium	3.96589484848485e-07	6.22716934512239e-07	1.60037848484848e-06	4.88697627603006e-06	0.651918558376351	0.422514427267217	0.755454671085429	0.6215
Propionibacterium acidifaciens	1.49173360606061e-06	4.26820099048023e-06	8.29186333333333e-07	2.0158310531483e-06	6.33604024037771	0.0144303203268642	0.156119521456984	0.08003
Propionibacterium australiense	1.69236272727273e-07	3.73677661461659e-07	1.24439e-07	1.90467079216626e-07	0.110095213897638	0.741154823937574	0.912939085043708	1
Propionibacterium cyclohexanicum	3.81578515151515e-07	1.66741415809987e-06	5.13322393939394e-07	1.70381208217819e-06	4.16685431255871	0.045484283603133	0.28657319873481	0.7926
Propionibacterium freudenreichii	1.55930893939394e-06	3.41678714636921e-06	1.8423783030303e-06	4.7928833463922e-06	0.228528075271778	0.634298674989009	0.858632682703893	0.898
Propionimicrobium lymphophilum	1.51338303030303e-07	4.26383988932547e-07	8.10433939393939e-08	1.79808207583619e-07	2.11417088223366	0.150984778971765	0.484818661227946	0.8025
Propionispira arboris	2.45743757575758e-07	1.18048634617112e-06	6.54629090909091e-08	1.91641818678649e-07	0.665402828613878	0.417781847846839	0.755454671085429	0.9898
Propionispira raffinosivorans	9.17577181818182e-07	3.52382905372206e-06	5.42154848484848e-08	2.07996020144936e-07	5.46480250325596	0.0226457745702843	0.203092874270725	0.3592
Proteiniborus ethanoligenes	2.22116666666667e-08	8.59042104594802e-08	8.93702121212121e-08	4.93686534168682e-07	3.77887737588814	0.0564450292384862	0.312712430503342	0.6957
Proteiniclasticum ruminis	1.21481242424242e-07	4.04172839762739e-07	1.44650636363636e-07	3.23206146199761e-07	3.19093071717879	0.0789374391571914	0.352259832712228	0.4191
Proteiniclasticum sediminis	6.69984454545455e-07	2.20196019605708e-06	5.44723636363636e-07	1.16988042173262e-06	3.76504901251787	0.0568852802005482	0.314181778338412	0.7976
Proteus mirabilis	4.37233333333333e-07	5.50563408830369e-07	1.08073348484848e-06	3.97385885177952e-06	0.0295855987480496	0.863994089867213	0.950102211332239	0.7778
Pseudoalteromonas luteoviolacea	3.41620303030303e-08	8.49921560051591e-08	2.49497696969697e-07	6.831043189259e-07	4.80578169618462	0.032127482631658	0.23630182851766	0.193
Pseudobacteroides cellulosolvens	5.43252393939394e-07	1.45254124826063e-06	1.0527203030303e-07	5.26893018208422e-07	4.08114742282879	0.0476902226187627	0.294171648112299	0.2406
Pseudobutyrivibrio ruminis	1.2015097969697e-05	6.17272829524412e-05	1.15436842424242e-06	1.87807968984136e-06	1.02981925460413	0.314145039994555	0.658750405128769	0.8625
Pseudobutyrivibrio xylanivorans	3.35984212121212e-07	9.2676316693704e-07	1.210501e-06	4.97589102858953e-06	0.268070664131108	0.606471523340695	0.858632682703893	0.3728
Pseudoclostridium thermosuccinogenes	1.14730296969697e-06	2.08518306037056e-06	1.42351457575758e-06	2.2255091761025e-06	0.950509967912568	0.333378175895624	0.679243843056351	0.3049
Pseudodesulfovibrio profundus	5.89066393939394e-07	6.42869872901582e-07	5.37398606060606e-07	6.09198631935633e-07	0.314661880342908	0.576855236347712	0.85230500929589	0.6862
Pseudoflavonifractor capillosus	9.27807706363636e-05	7.16512875343039e-05	9.08583257272727e-05	6.35418463224928e-05	0.0916959935680215	0.763045692691581	0.92233469251272	0.9847
Pseudoflavonifractor gallinarum	2.12695457575758e-06	7.45622645472128e-06	9.81571484848485e-07	2.2038567871191e-06	0.561380003381081	0.456538181662444	0.7816963521242	0.3329
Pseudoflavonifractor phocaeensis	1.33564720909091e-05	1.26221962105558e-05	1.89324983333333e-05	3.43542086607268e-05	1.17191500769837	0.283200483474517	0.629139687916779	0.6035
Pseudomonas aeruginosa	4.32650536363636e-06	1.30288836287678e-05	6.51811796969697e-06	2.32633443074799e-05	0.021328881150027	0.884360374414348	0.958362217849919	0.1509
Pseudomonas avellanae	2.6398696969697e-08	8.80746037975352e-08	2.76804545454545e-08	7.61868008795203e-08	0.110259401796326	0.740968972875293	0.912939085043708	0.8525
Pseudomonas oleovorans	4.33726787878788e-07	8.80246603956413e-07	2.39720303030303e-07	5.27043001120253e-07	0.00423564645792157	0.948318231541108	0.979983434436551	0.7052
Pseudomonas xanthomarina	3.42805393939394e-07	6.05564441643081e-07	9.48126424242424e-07	1.47108568331543e-06	1.34623127055569	0.250386450227362	0.593193428329091	0.1974
Pseudoramibacter alactolyticus	7.57395090909091e-07	2.51456915326466e-06	2.23316393939394e-07	5.6391422579707e-07	0.0864624268814828	0.769705737750101	0.924980080481233	0.6815
Pseudoramibacter porci	1.16245393939394e-07	3.71007971920495e-07	4.72094848484848e-08	2.17719440718744e-07	0.492462856004704	0.485456756133561	0.797250573888144	0.09936
Pseudorhizobium banfieldiae	3.50315e-07	6.88734573997941e-07	7.10610818181818e-07	1.55325125183767e-06	0.120501090831583	0.729667222145257	0.907353292808367	0.8424
Pseudoruminococcus massiliensis	1.48352802727273e-05	5.12351475429567e-05	7.19255496969697e-06	1.41797876727186e-05	0.364249564088117	0.548357328864073	0.837703323668945	0.734
Pseudoscardovia suis	5.01715151515152e-09	2.16454415526128e-08	4.00752878787879e-07	2.13742254760985e-06	3.21425031400792	0.0778778700659406	0.3512331074582	0.1162
Psychrobacter lutiphocae	2.85652696969697e-07	7.65065523145914e-07	2.30505666666667e-07	2.64377245267495e-07	0.0696454157061371	0.792728962716017	0.92572307411656	0.166
Psychroflexus torquis	1.90961212121212e-08	6.56212054216078e-08	4.08787878787879e-09	1.1880035608e-08	0.000616867007649927	0.980264899012357	0.99091396088085	0.617
Pullulanibacillus camelliae	2.21359696969697e-08	4.8345378073093e-08	3.20821212121212e-08	7.15388926846603e-08	0.197596504881851	0.658215773532633	0.870617809089465	0.6957
Pusillimonas faecalis	6.48509554545455e-05	0.000151607315880883	2.72953547575758e-05	6.52503639768836e-05	0.879059446715162	0.352097489810177	0.699905862911702	0.7828
Pygmaiobacter massiliensis	4.83313260606061e-06	1.06405318537552e-05	6.6207893030303e-06	1.18397851097661e-05	0.265134073631859	0.608445639622214	0.858632682703893	0.2537
Pyramidobacter piscolens	9.39432424242424e-08	3.23328367144285e-07	1.1372e-08	4.72414309352765e-08	0.0965804162295091	0.757014927527518	0.920203808068215	0.3973
Pyramidobacter porci	5.83173333333333e-08	2.33201781928584e-07	2.48089696969697e-08	6.25531266801892e-08	2.44093715905563	0.123295889517533	0.421554517493279	0.8726
Raoultella ornithinolytica	1.98315454545455e-07	8.26888437524301e-07	9.52934242424242e-08	2.87871628606727e-07	0.253603597153903	0.616333681511483	0.858632682703893	0.7243
Raoultibacter massiliensis	1.67146184848485e-06	2.33553151560063e-06	7.39093448484849e-06	2.3521273262581e-05	2.43161358073801	0.124000759480385	0.422005111060475	0.08688
Raoultibacter timonensis	3.38808286666667e-05	5.95565363278979e-05	4.40482033939394e-05	0.000104620702447731	3.17913369934052	0.079479509079372	0.352259832712228	0.8125
Rhizophagus irregularis	8.58527272727273e-09	2.38051340973338e-08	4.67321212121212e-08	1.33670407930467e-07	0.028735647039244	0.865942739687767	0.950102211332239	0.734
Rhizopus arrhizus	4.64189221212121e-06	5.50092075698501e-06	5.25691187878788e-06	7.5025403519657e-06	0.15632967036021	0.69391559550359	0.88981642773761	0.6035
Rhizorhabdus dicambivorans	6.74475757575758e-09	2.70535573227329e-08	2.44084848484848e-08	6.78841436723818e-08	7.61012835604045	0.00761862514779828	0.113961934502483	0.4045
Rhodococcus rhodnii	7.85351212121212e-08	3.39838823173e-07	1.88208787878788e-08	4.54263062936538e-08	1.60717932208966	0.209629249593047	0.55452273430802	0.7052
Rhodoluna lacicola	5.67405454545454e-08	2.83738803242534e-07	5.29460606060606e-09	1.99691774648134e-08	0.067564799239049	0.795777254416331	0.92572307411656	0.8324
Rikenella microfusus	2.73563121212121e-07	5.35194609509578e-07	4.17496151515152e-07	1.0839281799465e-06	0.249996484824614	0.618847575610131	0.858632682703893	0.903
Robertmurraya siralis	1.88089393939394e-08	7.4913889121085e-08	3.64535151515152e-08	1.1459725770637e-07	2.60778	0.111418972506731	0.403219870261255	0.5172
Robinsoniella peoriensis	1.41708545151515e-05	8.34439302484093e-06	2.01347738787879e-05	1.55456476172618e-05	3.0943914966146	0.0834964278472461	0.355567672354706	0.0757
Rodentibacter pneumotropicus	7.67592424242424e-08	2.90500027549378e-07	8.88036363636364e-08	3.15332096217704e-07	0.203858289661932	0.653199859675316	0.869157708018675	0.8424
Romboutsia hominis	2.02141287878788e-06	3.1687910879227e-06	1.50673703030303e-06	2.63332474313109e-06	0.296112030558586	0.588281863303464	0.858632682703893	0.903
Romboutsia ilealis	9.36786182424242e-05	0.000168609408303284	7.8631114e-05	0.000130506330116792	0.239848737648837	0.626043824568249	0.858632682703893	0.5256
Romboutsia lituseburensis	1.02083745151515e-05	1.75990896514551e-05	9.41597239393939e-06	1.59184437432496e-05	0.00658634396765096	0.935579074384624	0.977825202922774	0.4154
Romboutsia maritimum	7.20806090909091e-07	2.42461295034685e-06	2.31298666666667e-07	5.98525286496197e-07	1.46313742291763	0.231023685992578	0.577559214981446	0.3234
Romboutsia timonensis	0.000503778236030303	0.000902608171015288	0.000394549228575758	0.000652830699132763	0.286317495971245	0.594504134005327	0.858632682703893	0.6125
Romboutsia weinsteinii	3.728326e-06	6.45820181774205e-06	2.71635218181818e-06	4.66503137821774e-06	0.550921141629181	0.460744353366588	0.783178138535062	0.8424
Roseburia faecis	0.00433523371378788	0.00819209748307568	0.00286274696675758	0.00442005500543867	1.74739887720568	0.191060713179677	0.537545423444389	0.9438
Roseburia hominis	0.000766710072333333	0.00147996859971156	0.000731526041575758	0.00173497306822916	0.02590844739662	0.872647445624832	0.954391437360343	0.8625
Roseburia intestinalis	0.00129783147145455	0.00173360735365973	0.00153401986712121	0.00265956849351335	0.217320240121694	0.642723139152629	0.863538948187851	0.3728
Roseburia inulinivorans	0.00227409001275758	0.0036449281886706	0.00317989303460606	0.00643511755475085	0.882447314759121	0.351177700883279	0.699905862911702	0.8424
Roseburia porci	7.28862362727273e-05	7.77362497101704e-05	6.77164696666667e-05	7.46509027952658e-05	0.412122404795538	0.523260793425515	0.817416188585009	0.6397
Roseobacter litoralis	1.57072121212121e-08	6.61860852949647e-08	4.03378484848485e-08	7.68179066124564e-08	7.20696980184124	0.00930301741583865	0.125555761364138	0.1974
Rossellomorea aquimaris	2.34684545454545e-08	3.87072954073994e-08	3.48360909090909e-08	9.19173385828143e-08	1.02223224582937	0.315919689477726	0.660021990790121	0.898
Rossellomorea vietnamensis	7.37138484848485e-08	1.80771318840289e-07	8.80187878787879e-09	1.78126487533395e-08	6.28946117842071	0.0147776844463948	0.158837985516639	0.04018
Rothia aeria	3.10183503030303e-06	6.51225872771642e-06	1.70389127272727e-06	1.72285994285558e-06	0.00969001436883191	0.921902170841856	0.976760165044168	0.7052
Rothia dentocariosa	2.7120496969697e-07	5.73893810161802e-07	3.84945575757576e-07	5.04051970348174e-07	0.820513574860288	0.368536881166143	0.713617801179316	0.2305
Rothia endophytica	3.4038496969697e-07	1.16768702439201e-06	2.05658072727273e-06	8.45395685259523e-06	3.27309015046374	0.0752733959449037	0.347805814365358	0.4609
Rothia kristinae	4.85362939393939e-07	2.61827407345985e-06	5.76821212121212e-08	1.47377608450995e-07	5.95082001107907	0.0175852695551131	0.178167187915674	0.9898
Rothia mucilaginosa	4.23829027272727e-06	9.76301407533666e-06	5.33921281818182e-06	8.98563906441696e-06	8.43696768225011	0.00508954248007755	0.0900891187509313	0.1491
Rothia nasimurium	2.93149090909091e-08	1.25988948199674e-07	3.26496727272727e-07	1.26777769372678e-06	3.63867875932561	0.0610863156058372	0.322499813271994	0.5769
Rothia nasisuis	5.134e-09	2.47282520207151e-08	3.0885303030303e-08	1.01643300068329e-07	3.86963984026325	0.053645834623651	0.304728712498271	0.3832
Rubeoparvulum massiliense	4.78541212121212e-08	2.0230778365645e-07	7.93922121212121e-08	1.95899772250658e-07	11.4306513977849	0.00125486171860577	0.0410782235395198	0.3203
Rubneribacter badeniensis	6.38913636363636e-08	2.65149391647169e-07	1.02787393939394e-07	2.03257585279883e-07	3.1815090269937	0.0793700339226453	0.352259832712228	0.3797
Ructibacterium gallinarum	6.36027115151515e-06	7.8559385442e-06	8.44763663636364e-06	1.10667792697911e-05	0.2213976541275	0.639628175835566	0.862608997464193	0.434
Ruminiclostridium cellobioparum	8.08392363636364e-07	1.24167125616716e-06	1.30583496969697e-06	1.53737118244303e-06	1.80157152668254	0.184417127076494	0.525924634835895	0.1385
Ruminiclostridium hungatei	2.47591333333333e-07	5.18586866209188e-07	3.97055878787879e-07	1.77555180251423e-06	0.186879312759907	0.667026608723804	0.875298932436523	0.3832
Ruminiclostridium josui	7.43569181818182e-07	1.30805741773102e-06	1.00643284848485e-06	2.60766456332133e-06	0.230911094277754	0.63254036559515	0.858632682703893	0.3266
Ruminiclostridium papyrosolvens	0.00025454149469697	0.000114004639714194	0.000298387733666667	0.000122184381602789	1.43960039912776	0.234768911588884	0.580147534073543	0.1223
Ruminiclostridium sufflavum	5.08075151515151e-07	1.01446460059996e-06	9.33132303030303e-07	3.11090692643552e-06	2.50737032106943	0.118402993454876	0.414509605866358	0.4648
Ruminobacter amylophilus	1.12136575757576e-07	5.35189646895088e-07	4.38690424242424e-07	1.43849917041589e-06	2.92485458604892	0.0922253836330487	0.370345779913473	0.8025
Ruminococcaceae bacterium AF10-16	7.56987151818182e-05	0.000109179155002941	4.39586664545455e-05	5.88549952459969e-05	0.0686753956334899	0.794143980821813	0.92572307411656	0.8525
Ruminococcaceae bacterium AM07-15	6.91103048484849e-06	9.25705451364675e-06	1.06182570606061e-05	1.70907082055141e-05	0.174834312901259	0.677295385067225	0.882562341806858	0.8025
Ruminococcaceae bacterium AM28-23LB	7.56045760606061e-06	1.31129643431279e-05	8.62593384848485e-06	2.461381540219e-05	1.27700882899584	0.262808835075833	0.606352003806067	0.2065
Ruminococcaceae bacterium BL-4	3.29854787878788e-07	7.69418727902181e-07	2.89094454545455e-07	7.99653708062867e-07	1.55975284489623	0.216396412287515	0.558894331015956	0.5857
Ruminococcaceae bacterium BL-6	1.25106487878788e-06	1.24452805627497e-06	1.69527424242424e-06	2.04913934576551e-06	0.014175329754523	0.905612602091944	0.967836003580453	0.5467
Ruminococcaceae bacterium D16	1.66908924545455e-05	1.5352456338554e-05	1.29483107272727e-05	1.32865939220325e-05	0.267132072063317	0.607100990086996	0.858632682703893	0.4609
Ruminococcaceae bacterium D5	1.13404775757576e-06	2.34084375923871e-06	6.94885787878788e-07	7.3445086025814e-07	2.02401387706877	0.159841523346593	0.495536328855154	0.7778
Ruminococcaceae bacterium FB2012	1.08861733333333e-06	3.12705124946622e-06	1.7194313030303e-06	3.07794655418725e-06	7.63807324967905	0.00751444572494485	0.113961934502483	0.1385
Ruminococcaceae bacterium KH2T8	3.06143333333333e-08	7.81751787812421e-08	1.15623939393939e-07	3.36779958864551e-07	0.101313344884793	0.751328939836691	0.916192559107922	0.4609
Ruminococcaceae bacterium P7	8.32891812121212e-06	3.02468653277622e-05	3.78752003030303e-06	8.23609517132748e-06	0.229713153801595	0.633422860277454	0.858632682703893	0.2729
Ruminococcaceae bacterium TF06-43	5.30573776363636e-05	8.38151211758001e-05	4.63893251818182e-05	9.70878524402802e-05	0.00470843995907599	0.945514457238033	0.978881952752616	0.9642
Ruminococcaceae bacterium YRB3002	2.70682603030303e-06	1.15808567181572e-05	4.75545715151515e-06	2.54917644275574e-05	4.9559840789173	0.0296440203942383	0.22780986748169	0.1352
Ruminococcus albus	2.74707657878788e-05	5.16600868242862e-05	4.22166100606061e-05	6.72764311082641e-05	2.42987135642448	0.124132979743694	0.422005111060475	0.3867
Ruminococcus bicirculans	0.000233349923121212	0.00056455155953948	0.000402187407969697	0.000821188596970685	8.81061957094012	0.00425233728105198	0.0810942384841015	0.01174
Ruminococcus bovis	0.000272899038242424	0.00107800293117293	2.67040146666667e-05	0.000119780269153096	0.177171414754446	0.675270970360235	0.88089490682894	0.9642
Ruminococcus bromii	0.00292123152084848	0.0058737357033786	0.00326908748772727	0.00525343944485689	0.00025824023280054	0.987230264286555	0.992386848201708	0.2159
Ruminococcus callidus	0.00108142236039394	0.00295491634492548	0.00246882007742424	0.0049342824396374	2.5074254399771	0.118399026236043	0.414509605866358	0.08226
Ruminococcus champanellensis	1.76417447272727e-05	7.94158854375348e-05	5.76519090909091e-06	8.74977865079887e-06	0.339883729685464	0.562010937333791	0.844192161099711	0.174
Ruminococcus flavefaciens	4.02181424242424e-05	8.83147965101088e-05	4.85369641515152e-05	8.82631564574853e-05	4.6577765019128	0.034793885015978	0.249454226117815	0.2065
Ruminococcus gauvreauii	1.08565176666667e-05	1.37260106986612e-05	3.14203588484848e-05	9.69741724876291e-05	0.618450542882808	0.434619232796597	0.763763606795993	0.3266
Ruthenibacterium lactatiformans	0.000224838136363636	0.000222353733401592	0.000233109534060606	0.000295288878591952	0.146829284892151	0.702894721609613	0.893794874755315	0.9642
Saccharibacillus endophyticus	4.95602978787879e-06	8.97557823463103e-06	6.22260693939394e-06	1.17820141262087e-05	0.00786187138572042	0.929632194450643	0.977825202922774	0.8929
Saccharomyces cerevisiae	1.30851212121212e-08	6.04247531318693e-08	7.98942424242424e-09	1.53278438185837e-08	0.0343425039054856	0.853585082214253	0.947548065908833	0.3659
Salicibibacter halophilus	4.59235151515152e-08	8.64879270888867e-08	7.64878787878788e-09	2.22335604770097e-08	1.10752844987276	0.296704236959839	0.642168296510688	0.1509
Salmonella bongori	3.70478818181818e-07	1.09139821659138e-06	1.85419696969697e-08	1.06515506514452e-07	4.16637148995445	0.0454963970498284	0.28657319873481	0.1318
Salmonella enterica	8.21246476666667e-05	0.000174847752431892	2.18930824242424e-05	3.89548986580148e-05	2.82026637177569	0.0981141210466459	0.382858363649412	0.1565
Sarcina ventriculi	8.65667187878788e-06	4.9538949149489e-05	3.03996636363636e-07	7.72623368553075e-07	2.4444050311826	0.123034876853918	0.421464893039661	0.5256
Scardovia inopinata	4.98996666666667e-08	1.68650111737412e-07	7.44655454545455e-08	2.59572541517792e-07	4.64868358576404	0.0349652633178885	0.249454226117815	0.4454
Scardovia wiggsiae	5.12861515151515e-08	1.42870285894479e-07	4.40475757575758e-08	2.43340197704653e-07	20.5883347929617	2.67174817840073e-05	0.00342556284302093	0.3973
Scatolibacter rhodanostii	9.72944636363636e-07	2.0481391685832e-06	5.32566181818182e-07	7.04807755959314e-07	0.976233160388799	0.326970907961553	0.673837864283567	0.5857
Schaalia canis	5.72752121212121e-08	1.57814533714571e-07	3.09908181818182e-08	6.73131508875005e-08	0.33724299545111	0.563529959354871	0.844444530104486	0.9132
Schaalia cardiffensis	6.10763212121212e-07	7.68907093024564e-07	6.24302909090909e-07	7.10326315905204e-07	0.00129931910804065	0.971361431438931	0.986753689548885	0.9898
Schaalia georgiae	1.8180796969697e-07	3.4057673148733e-07	1.93930303030303e-07	3.17675697685399e-07	0.000379407115718791	0.984522037815607	0.992240822255332	0.6125
Schaalia hyovaginalis	6.22539121212121e-07	1.16556823578509e-06	4.30055787878788e-07	5.59866425625164e-07	1.20144705012492	0.277272075218316	0.620577774335259	0.5682
Schaalia meyeri	5.30210363636364e-07	6.6779685342582e-07	5.78230939393939e-07	5.94073257638575e-07	0.0349885735137794	0.852230369159149	0.947215797300726	0.7631
Schaalia odontolytica	3.12923900606061e-05	2.92199664846638e-05	3.32164863939394e-05	3.32897812862698e-05	0.1093013862475	0.742055570252525	0.912947051818562	0.9642
Schaalia turicensis	5.65432893939394e-06	9.38544093547539e-06	1.48684668484848e-05	6.21292321730636e-05	0.275439174709837	0.601577901155945	0.858632682703893	0.8374
Schaalia vaccimaxillae	3.27686666666667e-08	7.15009834594369e-08	9.38624242424242e-09	1.65218973279219e-08	4.82920740730385	0.0317259304196205	0.235322500426524	0.1802
Schaedlerella arabinosiphila	3.02925142424242e-06	3.64578254899497e-06	6.41034836363636e-06	1.19650094963145e-05	1.60488829195776	0.20995021170481	0.55452273430802	0.3938
Schinkia azotoformans	4.76355363636364e-07	1.30287695616856e-06	1.56720696969697e-07	4.95201778122217e-07	8.37731563504328	0.00523844062147864	0.0912912710247976	0.3973
Schnuerera ultunensis	5.30906927272727e-06	6.90895864487823e-06	5.83584957575758e-06	7.04450467269268e-06	0.00137054742430735	0.970587279886014	0.986753689548885	0.7147
Sedimentibacter acidaminivorans	3.16280606060606e-07	6.14935306201542e-07	1.85226484848485e-07	3.12457620809619e-07	0.000144404262429572	0.990450770401946	0.993772572873948	0.7243
Sedimentibacter hydroxybenzoicus	1.60697190909091e-06	5.83530585041491e-06	5.76141333333333e-07	1.1433678425056e-06	0.242352241728647	0.624251096647093	0.858632682703893	0.8174
Sediminispirochaeta smaragdinae	1.08712424242424e-07	2.62179523348629e-07	4.77992727272727e-08	8.2616339254212e-08	0.68237609093002	0.411937276931871	0.753718330000752	0.4766
Selenomonas bovis	0.000294898490878788	0.00169107783444499	2.86344303030303e-07	7.55317712589605e-07	3.45731140804082	0.0677191813948136	0.331367162982047	0.6535
Selenomonas flueggei	4.28138657575758e-06	9.95514979795538e-06	1.18124033333333e-06	3.91159521672295e-06	2.72371022595135	0.103925389369665	0.392384864947634	0.1546
Selenomonas montiformis	2.27358245454545e-06	7.35837324987193e-06	1.24684221212121e-06	3.02986954835356e-06	8.91218449436948e-06	0.997627641169932	0.998183732385746	0.5946
Selenomonas ruminantium	4.05073596969697e-06	1.09777079649603e-05	3.58800075757576e-06	7.31163125650122e-06	0.106294767711289	0.745500482783187	0.915150741433186	0.2673
Sellimonas caecigallum	2.30391603030303e-06	5.68156395630458e-06	4.92948775757576e-06	1.31456521199275e-05	0.000584628018373956	0.980787416631096	0.99091396088085	0.04209
Sellimonas intestinalis	0.000157784172848485	0.000602905972375959	0.000176309574030303	0.000626002650398218	0.105553879268924	0.74635764381732	0.915150741433186	0.9336
Sellimonas monacensis	2.35205983939394e-05	0.00010615457982572	6.75798818181818e-06	1.62146811120111e-05	0.0482028029933409	0.826941807222118	0.933560090543209	0.9642
Senegalia massiliensis	6.98604848484849e-08	1.47582666021056e-07	2.07671515151515e-08	5.19304170387652e-08	1.69331368429471	0.197979742568019	0.544496023063217	0.2645
Senegalimassilia anaerobia	8.68518393939394e-07	1.5852632710589e-06	4.17885220909091e-05	0.000113274393593061	0.392074685512004	0.533509428772368	0.825107482439136	0.7534
Senegalimassilia faecalis	2.35831960606061e-06	4.498957707081e-06	1.5951609030303e-05	3.03758928156366e-05	4.56955658085589	0.0364954457564522	0.251958942818584	0.1007
Serpentinicella alkaliphila	1.07480642424242e-06	2.06580905500033e-06	9.87610181818182e-07	1.61755566329204e-06	0.744238496238987	0.39163129896606	0.735513689378644	0.4081
Sharpea azabuensis	1.36979633333333e-06	1.89403264886524e-06	2.66717154545455e-06	3.99193922870461e-06	1.39025842780756	0.242866520544956	0.582768474064905	0.2019
Sharpea porci	2.09570533333333e-06	4.8200989775364e-06	3.33623848484849e-07	7.37868364355015e-07	2.5652061888167	0.114321649268907	0.409595529815746	0.2959
Shigella dysenteriae	4.64736939393939e-07	1.40661605224493e-06	1.05179775757576e-06	3.60747951248385e-06	0.0196678069072987	0.888923441259968	0.961794802327692	0.2989
Shigella flexneri	8.68236860606061e-06	2.11678492000702e-05	1.7209726969697e-06	3.49876443519946e-06	3.63129568268052	0.0613420082702124	0.322553817409364	0.08927
Shigella sonnei	3.66112330606061e-05	9.20753307848158e-05	9.12983745454546e-06	1.73561887314099e-05	2.37844014379194	0.128109313367596	0.429824705597824	0.1491
Shimwellia blattae	5.46974757575758e-07	1.35991415716372e-06	6.02903090909091e-07	1.93648947287786e-06	1.4290941244991	0.236464809567476	0.582241883640081	0.7534
Shuttleworthia satelles	2.33704666666667e-07	5.30179510962423e-07	1.46402242424242e-07	2.94187363304624e-07	1.27125824354758	0.263875374497334	0.607251663106045	0.9847
Siminovitchia terrae	1.86053212121212e-07	7.12347025863832e-07	2.16020606060606e-08	8.96886562611667e-08	8.19596714828395	0.00571982380400322	0.0968592804545829	0.4926
Sinanaerobacter chloroacetimidivorans	2.27403872727273e-06	3.34650942979012e-06	3.71277575757576e-06	5.88375662486358e-06	0.230394676695316	0.632920451330556	0.858632682703893	0.5214
Sinorhizobium fredii	1.85413990909091e-06	3.78741611102201e-06	1.66304818181818e-06	4.82441671699884e-06	0.0289741391346782	0.865392997818918	0.950102211332239	0.9132
Slackia equolifaciens	1.50629080606061e-05	5.52165237158346e-05	1.17807643939394e-05	4.24806444072942e-05	6.82973332954798	0.011236627506899	0.138148947773176	0.8525
Slackia exigua	2.23343487878788e-06	1.0688913374338e-05	8.57657757575758e-07	1.50474764127237e-06	1.14062152521539	0.289661864990548	0.632534121238484	0.903
Slackia faecicanis	2.748047e-06	8.14621331516975e-06	1.29851339393939e-06	5.12877746838349e-06	0.0190147228833079	0.890771153267197	0.963167909952279	0.3394
Slackia heliotrinireducens	6.98019636363636e-07	1.09309972233829e-06	2.18304621212121e-06	4.43284962322836e-06	0.0910001231826553	0.763919060955517	0.922768986820427	0.3459
Slackia isoflavoniconvertens	1.58893175757576e-06	3.64667748254533e-06	1.25142563636364e-06	2.57811962084354e-06	0.123591977983636	0.726362874012346	0.907353292808367	0.7052
Slackia piriformis	7.14616126969697e-05	0.000267121917804991	3.89768693939394e-06	4.2093678240256e-06	6.80839306399949	0.011357969541803	0.138690852568275	0.1223
Soehngenia saccharolytica	3.17288787878788e-08	6.9830915730766e-08	4.47112727272727e-08	1.44850894661604e-07	1.03725828639901	0.31241783682626	0.657561328483903	0.6489
Solibaculum mannosilyticum	8.28796696969697e-07	2.80631451310144e-06	1.01972333333333e-06	2.51972975358291e-06	0.420415880518497	0.519123912822915	0.814534461116374	0.2673
Solidesulfovibrio fructosivorans	2.66770606060606e-08	1.47914950422519e-07	4.01746060606061e-08	1.06981754962277e-07	0.0183153372308934	0.892786096499359	0.963887869868162	0.4045
Solobacterium moorei	0.000115909074484848	0.000147644290172723	7.0546283969697e-05	7.64655814065626e-05	1.10543007021935	0.297158262452697	0.642168296510688	0.08455
Sphaerochaeta associata	3.45460909090909e-08	1.0984441494802e-07	6.2235303030303e-08	2.32069195918411e-07	4.47683825382332	0.0383805910690935	0.257094300198428	0.8224
Sphaerochaeta coccoides	8.44421818181818e-08	2.95730632832107e-07	3.29192424242424e-08	8.47736516038556e-08	12.4095190956986	0.000808158786758772	0.0329692050507272	0.5769
Sphaerochaeta globosa	5.73513333333333e-07	1.67267877735322e-06	5.69229909090909e-07	9.88130368908481e-07	5.26185367936896	0.0251989327357697	0.213358888022201	0.2112
Sphaerochaeta pleomorpha	5.41960909090909e-08	2.05475495419978e-07	5.71292727272727e-08	1.32148517943419e-07	14.8578531658608	0.000277867334348278	0.0188321062015924	0.6306
Spirochaetae bacterium HGW-Spirochaetae-3	1.19361909090909e-07	4.14528300147466e-07	6.15376363636364e-08	1.47688413812835e-07	1.1909573963957	0.2793594120309	0.623592747039866	0.734
Spirochaetae bacterium HGW-Spirochaetae-8	2.26986515151515e-07	3.48659771172425e-07	1.39722333333333e-07	3.76968161049749e-07	7.81195641037013	0.00689896035111367	0.109589679913708	0.2618
Spirochaetes bacterium ADurb.Bin001	3.71310303030303e-08	1.11943276470297e-07	2.00169393939394e-08	6.84091455042468e-08	0.745767960790102	0.391148001509013	0.735513689378644	0.8125
Spirochaetes bacterium ADurb.Bin110	7.19363939393939e-08	1.87780951004744e-07	3.60740606060606e-08	7.93739939479311e-08	1.68175570190121	0.199496932693946	0.544496023063217	0.7729
Sporanaerobacter acetigenes	4.54354515151515e-07	1.57692163679747e-06	4.85184848484848e-08	1.43239453122019e-07	0.123617783682654	0.726335482844236	0.907353292808367	0.6035
Sporobacter termitidis	2.28967506060606e-06	3.43551830858611e-06	2.73252181818182e-06	4.03087774196615e-06	0.903912311898513	0.345426463163893	0.693557607806698	0.9234
Sporocytophaga myxococcoides	2.74139666666667e-06	3.65798404733969e-06	1.71783093939394e-06	2.81542783121457e-06	3.63894292587774	0.0610771885003324	0.322499813271994	0.2159
Sporofaciens musculi	6.99052154545455e-06	8.66365312720215e-06	6.73355966666667e-06	9.0142927666828e-06	0.128603250247566	0.721102922148131	0.90692271044242	0.7195
Sporolactobacillus putidus	3.6267e-08	7.931637909387e-08	3.54057878787879e-08	7.73140723044476e-08	0.500839786761463	0.481783305304531	0.793395443139112	0.7147
Sporomusa silvacetica	4.49764242424242e-08	1.77560782333126e-07	1.57630424242424e-07	3.76006172983988e-07	0.0136789403442805	0.907272171052278	0.967929876523945	0.2785
Sporomusa termitida	9.30145454545455e-09	3.13561898993752e-08	2.33368848484848e-07	9.50639289818341e-07	1.58166954581489	0.213236798044221	0.555529829447572	0.5813
Sporosalibacterium faouarense	1.29602560606061e-06	3.253620239823e-06	1.47580060606061e-07	4.34915458874404e-07	8.95825024978554	0.00396252956491811	0.0790304507669778	0.3203
Sporothrix schenckii	3.0057696969697e-08	1.01660431829598e-07	8.43568484848485e-08	2.05949409962908e-07	6.61602891036212	0.0125162720606444	0.146841231038279	0.2305
Sporotomaculum syntrophicum	1.20751393939394e-07	3.78600619287738e-07	3.13539090909091e-08	7.13420873846408e-08	0.936938252060798	0.336827334378426	0.683942381458456	0.9132
Staphylococcus aureus	5.54006197575758e-05	2.75369504886359e-05	5.13626940909091e-05	2.7205178456483e-05	0.487010837097668	0.487872782089434	0.798296849453541	0.3659
Stecheria intestinalis	9.24061818181818e-08	4.34313028531298e-07	1.25808878787879e-07	2.73721917724421e-07	0.00077913336434939	0.97782122530205	0.990513035788476	0.1385
Stenotrophomonas bentonitica	1.83389151515152e-07	8.54716299270156e-07	4.23272727272727e-09	1.48099584238797e-08	1.39263696607405	0.242468314481306	0.582768474064905	0.4766
Stenotrophomonas maltophilia	2.16871212121212e-08	6.45943312275532e-08	5.79892727272727e-08	2.55546081039124e-07	7.07929226139788	0.00991488700324993	0.130861927726718	0.8726
Stomatobaculum longum	2.6672696969697e-07	6.49640082439042e-07	3.68747333333333e-07	7.52138622887957e-07	4.99542735013468	0.0290264907717446	0.226532830153398	0.4191
Streptococcus acidominimus	1.69925090909091e-07	9.63703250319126e-07	2.29060606060606e-10	9.20218925697641e-10	7.6497345054421	0.0074714160863898	0.113961934502483	0.2729
Streptococcus agalactiae	1.60670670606061e-05	2.52403973873283e-05	2.75671658787879e-05	7.67442840554656e-05	2.08163732484086	0.154113507049943	0.487821382337323	0.4009
Streptococcus alactolyticus	2.55462881818182e-06	6.23647551700592e-06	1.69247378787879e-06	6.76795029541694e-06	4.48643494664455	0.0381806981283726	0.257094300198428	0.4303
Streptococcus anginosus	4.05832361515152e-05	9.08057198375473e-05	2.22937292424242e-05	4.02780465887117e-05	0.00843591648569543	0.927115529173106	0.977825202922774	0.3459
Streptococcus australis	3.05854727272727e-06	2.74261976078206e-06	4.56589718181818e-06	6.23129832619511e-06	0.574025676332863	0.451533723985797	0.778756222777163	0.3329
Streptococcus canis	6.43355457575758e-06	2.59490359901301e-05	8.33099363636364e-07	3.75419707914169e-06	0.519574532360927	0.473732424690084	0.789535800079257	0.3394
Streptococcus castoreus	1.16928454545455e-07	6.20632286777872e-07	1.08184848484848e-09	6.21474639527437e-09	0.385086237748582	0.53716817599936	0.826944147443268	0.1974
Streptococcus constellatus	6.44790333333333e-07	1.36491328185737e-06	2.21004363636364e-07	3.32661676988876e-07	0.449298113214924	0.505157600181174	0.806695637176059	0.168
Streptococcus cristatus	1.48630939393939e-06	5.77258753156309e-06	4.31269151515152e-07	8.61145085720356e-07	2.57721913335528	0.113493988468357	0.408611762180012	0.04144
Streptococcus dysgalactiae	4.58640303030303e-07	1.5601932791338e-06	5.15874848484848e-07	2.17827539269489e-06	0.838025474887288	0.363508940936778	0.711557850579626	0.5682
Streptococcus equi	3.84839374545455e-05	4.76551746729381e-05	3.72059513333333e-05	3.8869857495476e-05	1.89280697226123	0.17383555758541	0.51547610988321	0.8929
Streptococcus equinus	4.40699181212121e-05	0.000109564437753971	1.57380763636364e-05	3.67854797965877e-05	1.88178040527394	0.175075675146735	0.51547610988321	0.7926
Streptococcus ferus	1.26412939393939e-07	5.47854450128518e-07	1.41254545454545e-08	6.95292031883415e-08	0.887493091304139	0.349813948222437	0.699125810279528	0.6582
Streptococcus gallolyticus	0.000128825824121212	0.000404121620158269	0.00063064033330303	0.00248256848340012	0.204991510078083	0.652302069494066	0.868606984229859	0.6862
Streptococcus gordonii	1.91452995757576e-05	3.79159500465148e-05	2.70647293939394e-05	7.42868062264224e-05	0.143864459170693	0.705765028442814	0.893794874755315	0.5172
Streptococcus henryi	1.27394545454545e-07	5.48692940603798e-07	4.66304939393939e-07	1.94053208034723e-06	1.65148190493001	0.203537461982853	0.5496166075752	0.5552
Streptococcus hyointestinalis	4.96308212121212e-07	1.59869283819084e-06	3.72732363636364e-07	1.40133551296256e-06	0.0721669665645814	0.789099301063584	0.92572307411656	0.4926
Streptococcus ilei	7.49627393939394e-07	1.08502919383694e-06	1.53843284848485e-06	3.11089407747864e-06	0.8303250664525	0.365707878540697	0.712753140044029	0.3659
Streptococcus infantarius	4.50583055151515e-05	0.000129287133134623	6.99598503030303e-06	1.83730821028862e-05	3.08417298899167	0.0839957812981135	0.355567672354706	0.5467
Streptococcus infantis	1.79862724242424e-06	3.6682544725288e-06	1.03880487878788e-06	1.42825356427438e-06	0.415662536448648	0.521487771124268	0.816103355857071	0.09936
Streptococcus iniae	8.74843848484849e-07	2.80972442286587e-06	3.71794618181818e-06	1.66758776612911e-05	0.350843974809374	0.555789864844276	0.839117981582203	0.4303
Streptococcus intermedius	5.35765782727273e-05	0.000105386147093839	4.8476527e-05	7.03394766728737e-05	1.76052536468484	0.189425170623412	0.534637699046741	0.6582
Streptococcus koreensis	5.27236060606061e-08	1.27890247906882e-07	2.97092909090909e-07	6.3474611020989e-07	1.12347995883418	0.293282208669443	0.636567792698488	0.172
Streptococcus lactarius	1.78453121212121e-07	4.78335405964055e-07	1.39297333333333e-07	4.23014309741679e-07	6.89049975093834	0.010898538691991	0.136468548469678	0.8828
Streptococcus lutetiensis	0.000277429533060606	0.00105899451432648	2.00967385757576e-05	5.12763309789036e-05	0.703297680654013	0.404899556929644	0.747835860771765	0.5682
Streptococcus macedonicus	1.88221739393939e-06	3.90535985395018e-06	8.6749953030303e-06	2.30383949138753e-05	0.00470650532513759	0.945525634236561	0.978881952752616	0.7243
Streptococcus massiliensis	5.61164242424242e-07	1.25797085662315e-06	3.98765818181818e-07	1.2064874490123e-06	7.22744457160168	0.00920865684722944	0.125224942582965	0.4454
Streptococcus milleri	4.9363e-08	2.20577620862957e-07	6.0766303030303e-08	2.26691523564442e-07	2.07907051218295	0.154363534912312	0.487821382337323	0.8424
Streptococcus mitis	9.07446536363636e-06	1.09078816027485e-05	5.12840127272727e-06	6.92341149892881e-06	2.23964	0.139585659093667	0.459736253345198	0.0244
Streptococcus mutans	1.01157434545455e-05	1.97126132458725e-05	2.82815463333333e-05	7.54743262683396e-05	0.0101261037621638	0.920170040285588	0.976760165044168	0.6489
Streptococcus oralis	6.94246421212121e-06	7.93621152489389e-06	4.57919472727273e-06	4.56391523821972e-06	0.0166256568554445	0.897822089833363	0.964810400922692	0.3394
Streptococcus oricebi	3.4231303030303e-08	1.03870514631043e-07	1.67565757575758e-08	4.17475532801252e-08	0.257845323927602	0.613406089748714	0.858632682703893	0.6628
Streptococcus orisratti	6.27025303030303e-07	3.20430113576064e-06	1.10557727272727e-07	2.14166555929502e-07	1.44762310593025	0.233483994235214	0.580147534073543	0.2959
Streptococcus panodentis	4.12589393939394e-08	1.59994625656993e-07	2.26050606060606e-07	1.21761932103708e-06	0.538789115445401	0.465701876682489	0.786074469260957	0.4766
Streptococcus parasanguinis	0.000123267373484849	0.000209087505007128	0.000121514588727273	0.000187091178042478	1.25738924429887	0.266470226770879	0.60807331534886	0.7926
Streptococcus parasuis	9.53811272727273e-07	2.89953157856728e-06	1.42380845454545e-06	5.46471540587505e-06	3.32068506261574	0.0732367705753358	0.343237606221221	0.6397
Streptococcus parauberis	3.67761878787879e-07	1.29396348732469e-06	1.77736321212121e-06	4.6361549970988e-06	2.13482888806434	0.149036251704521	0.480287382063941	0.2842
Streptococcus pasteurianus	6.13879668787879e-05	8.91365424273233e-05	0.000192510959727273	0.000535406651880682	0.20938653477389	0.648848215332408	0.866662116984377	0.5172
Streptococcus pneumoniae	0.000149632230969697	0.000145031753384315	0.000146800317212121	9.5953726564132e-05	0.752456644063892	0.389044575663808	0.733710138744657	0.7729
Streptococcus pseudopneumoniae	3.12795393939394e-07	8.90682071258171e-07	1.42486393939394e-07	3.02048106209501e-07	1.66781216189682	0.201345852513003	0.546771263632134	0.3762
Streptococcus pyogenes	8.55326009090909e-06	1.10678947227439e-05	9.20629542424242e-06	1.29725862587078e-05	0.0803051825633322	0.777828367205264	0.925049576329087	0.9591
Streptococcus rubneri	7.95229196969697e-06	1.44466980274427e-05	1.18585686666667e-05	3.25196261695133e-05	3.18626545244613	0.0791513176206106	0.352259832712228	0.5172
Streptococcus salivarius	0.00128956223245455	0.00395041558611264	0.00073992702830303	0.00101905032078683	0.0225898122753174	0.881016564481381	0.957530157313646	0.9336
Streptococcus sanguinis	5.27976113333333e-05	8.0578340163621e-05	6.62293230606061e-05	0.000121320390905265	0.765258434917298	0.385064136847876	0.730441121792943	0.2959
Streptococcus sinensis	2.51688666666667e-07	8.05186504457107e-07	6.27163515151515e-07	2.49259372919255e-06	0.273975831777278	0.602543040583456	0.858632682703893	0.3019
Streptococcus sobrinus	1.73642e-07	4.26069715121026e-07	3.87637678787879e-06	2.04435344352704e-05	1.59544289737249	0.211279751784389	0.55452273430802	0.9234
Streptococcus suis	8.96782851818182e-05	4.58226247745264e-05	9.68860758484848e-05	7.02032906988808e-05	0.0823877234846813	0.775044456540862	0.925049576329087	0.7052
Streptococcus thermophilus	0.000590322398575758	0.00131292823740265	0.00181611691890909	0.00481438930332214	0.000806246590322603	0.977438727057014	0.990513035788476	0.2305
Streptococcus troglodytae	6.35314675757576e-06	1.56875411268295e-05	8.64706066666667e-06	2.44417632707495e-05	0.390032258493523	0.534573996004656	0.825783410351427	0.7631
Streptococcus uberis	1.86539193939394e-06	5.29358301062952e-06	2.08158333333333e-07	3.5876237057998e-07	0.348285074306008	0.557230436794421	0.839117981582203	0.9234
Streptococcus ursoris	2.56894848484848e-08	9.94466130466245e-08	1.00486181818182e-07	2.17191502136141e-07	1.45341151304271	0.232562298465628	0.580147534073543	0.1132
Streptococcus vestibularis	2.78035254242424e-05	5.20557655658871e-05	3.06090609393939e-05	4.54363358839796e-05	0.0532804277715463	0.818210350612366	0.930017047867329	0.9234
Streptococcus xiaochunlingii	3.47249393939394e-08	7.94496282755383e-08	5.21475151515151e-08	1.53236271916753e-07	0.0460970022350873	0.830704200065745	0.935454227803019	0.8625
Streptomyces ambofaciens	4.00090727272727e-07	1.35421348950969e-06	4.80359090909091e-07	2.35273886743775e-06	31.9373292904132	4.28644068024565e-07	0.000206801355057532	0.4191
Streptomyces djakartensis	2.28200636363636e-07	1.13799798625771e-06	3.45627272727273e-07	1.04219424217691e-06	11.567707409654	0.00117931033809268	0.0410782235395198	0.8125
Streptomyces filamentosus	1.06739287878788e-06	3.36397151521008e-06	2.31443118181818e-06	9.54672896223276e-06	0.297945738658581	0.587131837364655	0.858632682703893	0.5256
Streptomyces fulvoviolaceus	1.2044303030303e-08	3.90875832198385e-08	2.86375151515152e-08	1.00214158781058e-07	0.427734199725991	0.515521437931313	0.811720158847989	0.8828
Streptomyces griseocarneus	9.79419878787879e-07	3.52306535931636e-06	5.01853303030303e-07	1.20779704171824e-06	0.0921363148267405	0.762494927136071	0.922290023052053	0.8726
Streptomyces longisporoflavus	2.03066929393939e-05	2.26345466010803e-05	1.2915143969697e-05	1.65348193498539e-05	3.65534714287056	0.0605133182761329	0.321365107413191	0.1352
Streptomyces ossamyceticus	8.07148484848485e-09	3.05279843444105e-08	2.8251e-08	5.55109113378847e-08	5.65869728580524	0.0204625136381969	0.192304774767348	0.174
Streptomyces sviceus	9.9273e-08	2.58283841568002e-07	6.34553333333333e-08	2.14228211450235e-07	0.0850889658528518	0.771489691395449	0.924980080481233	0.6862
Streptomyces viridodiastaticus	2.3227783030303e-06	1.27779096342416e-05	4.75073296969697e-06	1.76481406594082e-05	10.1942526191473	0.00221388104180826	0.0586332752462903	0.5424
Subdoligranulum variabile	0.000131379524969697	0.000151757019331388	0.000193500027363636	0.000236256721921167	0.0023992289258342	0.961091152936981	0.983556795622509	0.4009
Succinatimonas hippei	1.10889515151515e-07	3.28069303165517e-07	6.41502727272727e-08	1.68446878757309e-07	4.3653124560518	0.0407880430383624	0.269741583945323	0.6306
Succiniclasticum ruminis	1.35361536363636e-06	3.18087100498168e-06	1.95947090909091e-07	3.46388186500471e-07	2.71916100162381	0.10420854109905	0.392384864947634	0.5049
Succinimonas amylolytica	5.55653545454545e-07	1.8699407029316e-06	2.90582333333333e-07	8.22546535193172e-07	0.481322718187166	0.490415021939394	0.799118494081423	0.8475
Succinispira mobilis	7.21071060606061e-07	2.78262053583377e-06	4.10664363636364e-07	8.46320840415768e-07	0.920609070635328	0.341041996171605	0.688478788629034	0.8324
Succinivibrio dextrinosolvens	1.36902172727273e-06	5.96790637436847e-06	1.19100936363636e-06	5.23405216008324e-06	1.53733809649377	0.219686824113263	0.56034137237164	0.1761
Suipraoptans intestinalis	8.53307515151515e-07	3.85681747107405e-06	3.45144057575758e-06	1.12458633527601e-05	16.5760207237996	0.000134750563117926	0.0109944209453035	0.6768
Sulfitobacter indolifex	2.53931878787879e-07	6.52160610834706e-07	5.53585e-07	1.59317886248396e-06	0.894841935873064	0.347840780102854	0.696846205674802	0.2511
Sulfolobus islandicus	3.81133909090909e-07	8.02907768412349e-07	4.51629575757576e-07	8.02754446923802e-07	0.00632286522736611	0.936877952191956	0.978298966948552	0.6215
Sunxiuqinia elliptica	1.35853939393939e-08	4.15272202649505e-08	2.09534848484848e-08	7.66997189508057e-08	2.83932139330466	0.097010725127088	0.38096952910124	0.8625
Sutcliffiella cohnii	6.01098e-07	3.29349762517377e-06	1.78100575757576e-07	8.91284042808185e-07	3.03459456931149	0.0864659746706022	0.361786537374664	0.8224
Sutterella massiliensis	1.12970096363636e-05	2.63314535906001e-05	3.08327184848485e-06	7.82415930755831e-06	4.04764926736334	0.0485836355817502	0.296728685053076	0.903
Sutterella megalosphaeroides	0.000399049668454545	0.00115884871015976	3.07811112121212e-06	8.9508506098958e-06	15.6838902240975	0.000195728038757532	0.0146388262320737	0.4493
Sutterella parvirubra	1.82339304545455e-05	2.46184115565422e-05	4.89584075757576e-05	0.000243727425594012	0.00118738755840762	0.972622242505658	0.987475636480575	0.4265
Sutterella seckii	2.60291439393939e-06	5.10055900931215e-06	1.1326783030303e-06	2.5022975571072e-06	1.32371514149725	0.254344590006522	0.59835981528402	0.8125
Sutterella wadsworthensis	2.23576183030303e-05	4.39719360118889e-05	3.69268364242424e-05	0.000159754583679366	0.0218733292806479	0.882904510493558	0.958362217849919	0.9949
Synergistes jonesii	5.84395757575758e-07	1.42477433612961e-06	2.50704424242424e-07	6.30415619378698e-07	3.49491352849807	0.0662818300835221	0.331367162982047	0.8929
Syntrophaceticus schinkii	1.71355421212121e-06	8.95959695685843e-06	2.42708727272727e-07	3.46564722639786e-07	0.117691510973412	0.732712353648874	0.907608036935956	0.172
Syntrophobotulus glycolicus	2.04563778787879e-06	5.33122094961776e-06	1.97921054545455e-06	5.27794506017733e-06	7.2274259308109	0.00920874229579463	0.125224942582965	0.9489
Syntrophomonas wolfei	1.18069606060606e-07	3.67305249971408e-07	8.67625757575758e-08	1.78987292784472e-07	0.263375555045451	0.609634446665874	0.858632682703893	0.4531
Talaromyces rugulosus	4.02846666666667e-08	1.05283501915265e-07	8.46224242424242e-09	3.40747864401142e-08	31.7242770382843	4.60838674222913e-07	0.000206801355057532	0.3762
Tannerella forsythia	1.08876478787879e-06	2.89803458801839e-06	3.47185666666667e-07	6.40785943643023e-07	0.644697278782687	0.42508233223918	0.755959207978467	0.6443
Tenericutes bacterium ADurb.Bin239	4.35355151515152e-08	1.69428829728577e-07	4.79087878787879e-09	1.64064824721769e-08	14.5585755026771	0.000315851738839654	0.0195501334902475	0.8025
Tenericutes bacterium ADurb.BinA124	7.77321212121212e-08	3.56261011551727e-07	8.02855454545455e-08	3.14613012903461e-07	2.46311553382208	0.121637382701438	0.419076971111482	0.8424
Tenericutes bacterium HGW-Tenericutes-6	1.54610909090909e-08	7.15318496603801e-08	8.51666666666667e-09	2.48514792890517e-08	29.5225	9.84455878969159e-07	0.000353419660549928	0.8324
Tepidanaerobacter acetatoxydans	1.59590548484849e-06	1.73393060513565e-06	8.1921996969697e-07	1.54700476754236e-06	4.09437187384544	0.0473424295142481	0.293861853229964	0.01767
Tepidibacillus decaturensis	2.56131212121212e-08	7.56611038747608e-08	3.67976363636364e-08	8.56874655338436e-08	0.0617698931659096	0.804541518291365	0.926926845528242	0.6721
Tepidibacter mesophilus	6.57788787878788e-08	1.61872651125962e-07	5.22188181818182e-08	1.78049797034856e-07	3.08168698569082	0.0841177654924758	0.355567672354706	0.5769
Tepidimicrobium xylanilyticum	2.42168787878788e-08	1.01872239321416e-07	8.92720303030303e-08	2.28178664422269e-07	9.07393671058144	0.00374991388496284	0.0776601903436238	0.4846
Terrisporobacter glycolicus	3.98303218181818e-06	1.3983534260403e-05	9.22307363636364e-07	1.6607108225559e-06	0.398976247093682	0.52994057125206	0.822874848959731	0.7729
Terrisporobacter mayombei	2.98853018181818e-06	9.05808183839755e-06	1.00932124242424e-06	1.65771791378208e-06	0.655368005181273	0.421296090288059	0.755454671085429	0.9949
Terrisporobacter othiniensis	4.30510706969697e-05	0.000158117237138392	4.37494915151515e-06	7.00571815757079e-06	4.69743674547516	0.0340568620396327	0.247936719912385	0.2065
Terrisporobacter petrolearius	1.45497115151515e-06	5.20421604173721e-06	6.05186303030303e-07	1.45850524978429e-06	0.169222969461343	0.682221859181526	0.885965146230028	0.8374
Tetragenococcus halophilus	3.38758848484848e-07	5.54148854170075e-07	5.54494142424242e-06	2.85505076265575e-05	0.456025674802495	0.50199811031709	0.805980865848995	0.8625
Thermoanaerobacterium thermosaccharolyticum	1.07194303030303e-07	2.5071603859365e-07	1.48413818181818e-07	3.99248768348559e-07	0.673788288487802	0.414878967769689	0.755428275920741	0.8625
Thermoanaerosceptrum fracticalcis	3.02123939393939e-08	6.69831629730279e-08	3.4066303030303e-08	7.44342099661191e-08	0.35860389666287	0.551464400439003	0.838169855027951	0.6035
Thermobrachium celere	1.23074004848485e-05	1.38316604358888e-05	1.40690456363636e-05	1.13836014449244e-05	0.359168161801835	0.551152364810158	0.838169855027951	0.3797
Thermoclostridium caenicola	1.18601424242424e-07	3.55038338817446e-07	2.48199090909091e-08	1.1877850968093e-07	5.89018418968609	0.0181450794935067	0.17994705906544	0.3797
Thermoclostridium stercorarium	3.41202333333333e-07	9.70977632582449e-07	1.13254766666667e-06	2.56387100000842e-06	8.13613031736483	0.0058886642083438	0.0987864696633376	0.09676
Thermophilibacter provencensis	1.67479363636364e-07	3.42033378819306e-07	2.79440090909091e-07	6.22924524760793e-07	0.522010621305952	0.472701831211046	0.789535800079257	0.7147
Thermoplasmata archaeon	2.90240303030303e-08	8.63518543444077e-08	3.83194727272727e-07	1.781032130566e-06	0.783196896849145	0.379584557812731	0.726946852197635	0.9234
Thermoprotei archaeon	6.40667575757576e-08	2.94202693615413e-07	2.27534606060606e-07	9.54961427174023e-07	0.227256966652771	0.635241182604977	0.858632682703893	0.4081
Thermorudis peleae	5.82783333333333e-08	1.68965776907016e-07	4.24091515151515e-08	1.01018268667145e-07	0.00322246102628144	0.95491357188225	0.98224281551492	0.7534
Thermotalea metallivorans	2.60926848484848e-07	5.57633037326863e-07	3.11193424242424e-07	1.12917548394669e-06	1.68873030694283	0.19857973339268	0.544496023063217	0.5595
Thermotoga maritima	4.88774848484849e-08	1.39940790154739e-07	2.45025757575758e-08	7.39081337827704e-08	14.5888437335465	0.000311776130566971	0.0195501334902475	0.2842
Thermovenabulum gondwanense	1.13556666666667e-08	2.61793648231134e-08	3.40452424242424e-08	5.56559118782712e-08	5.83167777539373	0.0187031810801405	0.183454699665859	0.07361
Thiohalocapsa halophila	7.3539696969697e-09	2.3013985076314e-08	2.83399090909091e-08	6.0537164448979e-08	0.518214609622269	0.474309345668688	0.789535800079257	0.3394
Thiomonas delicata	9.12274545454545e-08	2.65280635759106e-07	1.47003909090909e-07	4.26265114754624e-07	3.25717834775924	0.0759681150048348	0.347805814365358	0.9387
Tissierella carlieri	4.99289393939394e-07	1.75648783159381e-06	2.50552696969697e-07	7.02245090740827e-07	0.587301329813183	0.446372694232471	0.775642774585949	0.4886
Tissierella creatinophila	1.40015757575758e-07	4.40660447877674e-07	1.17260787878788e-07	4.45248404984282e-07	1.29803672013411	0.258954902196525	0.604452600055608	0.8525
Tissierella pigra	2.33203172727273e-06	5.06450738263579e-06	6.91801903030303e-06	1.55039788574253e-05	0.529333921566455	0.469625651911746	0.788566927204474	0.3973
Tissierella praeacuta	4.4879696969697e-08	1.45096273097702e-07	1.9698e-08	6.04637315095794e-08	0.0332533409481742	0.855899095091685	0.948357330672577	0.9591
Tissierellia bacterium KA00581	6.02643939393939e-08	1.44616967420178e-07	1.79577575757576e-08	4.7281846154226e-08	1.95322612623693	0.167220655067349	0.505321676508234	0.5639
Trabulsiella odontotermitis	1.0797113030303e-06	3.06376202378199e-06	3.98566363636364e-08	1.29049545711816e-07	6.40296161734956	0.013946294493095	0.156119521456984	0.003248
Tractidigestivibacter scatoligenes	3.67375545454545e-06	1.08068087161666e-05	2.78849650606061e-05	0.000121312053956959	0.192318688626591	0.662518113277312	0.871862179862738	0.5131
Traorella massiliensis	1.29188618181818e-06	1.83098912337163e-06	1.85709321212121e-06	2.99596526899162e-06	0.0767281538529352	0.782702714492799	0.92572307411656	0.5172
Treponema azotonutricium	1.07510484848485e-07	2.74325351094863e-07	3.12984303030303e-07	1.64853060477114e-06	1.3835466679402	0.243994565035303	0.583960325651159	0.7631
Treponema bryantii	2.9518396969697e-07	1.22931937417191e-06	5.20598090909091e-07	2.16584819544309e-06	0.0852299649618772	0.771305833879401	0.924980080481233	0.5509
Treponema denticola	7.83301818181818e-08	3.4862659528117e-07	9.31308787878788e-08	2.57337866662288e-07	5.23073854650099	0.0256167581275786	0.214224455426973	0.6768
Treponema medium	2.46014366666667e-06	6.24563956913324e-06	3.20950045454545e-06	4.62704551710024e-06	1.04607687460821	0.310386596284969	0.65623550097941	0.049
Treponema parvum	9.51619242424242e-07	2.36032127583147e-06	1.54555506060606e-06	4.56436618575057e-06	0.00827875355956882	0.927795728288494	0.977825202922774	0.6628
Treponema peruense	5.84296666666667e-08	1.86211111786405e-07	2.4825303030303e-08	9.2690696674641e-08	3.73315878066219	0.0579148810745915	0.317661965862124	0.7926
Treponema phagedenis	1.60133987878788e-06	8.5551385328821e-06	1.91413333333333e-08	4.25221866292077e-08	10.3646356353423	0.00204557439271498	0.0556334247715665	0.2511
Treponema porcinum	1.48791757575758e-07	4.42640668152723e-07	5.28184909090909e-07	2.56384458672942e-06	1.14902384693101	0.287908428994396	0.632276133014813	0.5008
Treponema primitia	1.20132209090909e-06	2.71979070827299e-06	2.53725363636364e-07	5.10643537940596e-07	1.76047415383243	0.18943151899372	0.534637699046741	0.2673
Treponema rectale	2.16356803030303e-06	4.59270486965001e-06	1.75959315151515e-06	2.99713020322421e-06	1.99890020322507	0.162415128091512	0.498280127806667	0.8324
Treponema saccharophilum	2.76290606060606e-08	1.33107446766686e-07	7.02409393939394e-08	2.09867423066912e-07	17.8843503777586	7.86657006676416e-05	0.00941366217989445	0.5172
Treponema socranskii	5.16428787878788e-08	1.53359575794674e-07	8.13109696969697e-08	1.95494517268465e-07	1.41511367026746	0.238745025257019	0.582768474064905	0.6489
Treponema succinifaciens	6.69267596969697e-06	1.55147724137014e-05	6.39888263636364e-06	9.30487638013761e-06	0.162384011468139	0.688357251176227	0.888282721683198	0.4378
Trichococcus collinsii	5.01886257575758e-06	8.57462615925614e-06	5.61957903030303e-06	6.3907776304937e-06	4.57280360624894	0.0364312580718877	0.251958942818584	0.2673
Trichococcus palustris	1.43361042424242e-06	2.33229166492586e-06	5.42502648484849e-06	2.59148324638655e-05	0.0188418358166914	0.891265681577011	0.963167909952279	0.29
Trueperella pyogenes	3.99031818181818e-07	9.75855864146841e-07	2.62354151515152e-07	5.8671566530966e-07	1.90436972073335	0.172546210700785	0.515341843939949	0.9949
Tumebacillus permanentifrigoris	1.13648181818182e-08	4.3053007695786e-08	4.94422424242424e-08	1.20751876879314e-07	9.08226330610715	0.00373507881946045	0.0776601903436238	0.4687
Turicibacter bilis	1.82877913636364e-05	6.30961383548964e-05	1.29701986060606e-05	3.4327526340277e-05	0.253222823883344	0.616597988869574	0.858632682703893	0.06763
Turicibacter sanguinis	4.66481296666667e-05	0.000179185016466589	2.86487602121212e-05	6.77791547120272e-05	0.187035837137746	0.666895787148881	0.875298932436523	0.08455
Turicimonas muris	2.74716733333333e-06	7.83711935262168e-06	9.93363545454546e-07	1.81237233427994e-06	0.457541164215798	0.501291081227377	0.805566240647396	0.8424
Tyzzerella nexilis	0.00118293928490909	0.0013993773736171	0.00196258673521212	0.00430614349797911	0.571559313961159	0.452502919418708	0.778756222777163	0.8125
Unassigned	0.0919855220050606	0.0166776340627816	0.0975112692746061	0.0205765989001829	0.253074043703496	0.616701329959127	0.858632682703893	#N/A
Unclassified	0.613988338592879	0.0495659718739921	0.615615274191636	0.0395759175005886	0.00520540076434667	0.942716001621805	0.978701690521191	#N/A
uncultured archaeon GZfos28G7	1.37711696969697e-07	2.47232038591341e-07	2.29548696969697e-07	5.64857762934201e-07	1.39625107053412	0.241864803951549	0.582768474064905	0.8525
uncultured bacterium 25H09	6.95590181818182e-07	2.01204230429341e-06	5.11288181818182e-07	1.20519692908162e-06	1.38843754446752	0.243171914804799	0.582768474064905	0.8676
uncultured bacterium Contig140	9.68554545454545e-08	2.53044104464653e-07	2.57462727272727e-08	1.47901076596672e-07	0.231160272536137	0.632357156765872	0.858632682703893	0.3019
uncultured bacterium Contig1480	1.18346696969697e-07	3.68776396251465e-07	6.29427575757576e-08	2.43431473512957e-07	5.96677785677731	0.0174410068203671	0.178167187915674	0.6721
uncultured bacterium Contig1522a	3.6890303030303e-08	1.52659372525175e-07	1.27573333333333e-08	4.1696215844986e-08	0.0446161059064271	0.833404265328332	0.93790636756386	0.6582
uncultured bacterium Contig1578	9.95681818181818e-08	3.43014014863866e-07	1.61440424242424e-07	5.85053210546487e-07	0.303573254702522	0.583631016711627	0.85799973382258	0.8424
uncultured bacterium Contig160	3.90429696969697e-08	1.41981444171299e-07	8.26193333333333e-08	2.2681730836811e-07	0.0659545298888379	0.79817104472399	0.92572307411656	0.599
uncultured bacterium Contig1772	4.00267272727273e-08	1.27600000178848e-07	5.70442424242424e-08	2.18540051532898e-07	1.42059075675419	0.237848487388665	0.582768474064905	0.8625
uncultured bacterium Contig1773	2.95188242424242e-07	1.12092262860643e-06	1.97065515151515e-07	3.78919402534787e-07	13.3996489676575	0.000521943579560495	0.0275555507444438	0.3659
uncultured bacterium Contig203	3.6022696969697e-08	1.50667238406672e-07	1.80066060606061e-08	8.4870822403425e-08	2.47619389658252	0.120671240960558	0.418685638770121	0.7729
uncultured bacterium Contig87	3.83831272727273e-07	1.10202487016997e-06	6.07249454545455e-07	1.68904985998144e-06	13.2317644498045	0.000561803913460971	0.0286948056247428	0.3459
uncultured bacterium EB1	1.0872263030303e-06	1.13766328860447e-06	7.27553939393939e-07	7.22832830173493e-07	1.67747795805277	0.200061990919501	0.544933647496972	0.2564
uncultured bacterium EB2	9.01899084848485e-06	8.35861324689882e-06	1.00155813030303e-05	9.00599804409791e-06	1.14728274492556	0.288270639381902	0.632276133014813	0.5509
uncultured Caudovirales phage	2.47624212121212e-07	8.98471509362455e-07	2.58163939393939e-08	9.60525836540653e-08	6.33502561273718	0.0144377941848799	0.156119521456984	0.6397
Ureaplasma urealyticum	2.56811818181818e-07	9.86328028880524e-07	1.41749090909091e-08	4.66954160888435e-08	0.44956595296534	0.505031157797678	0.806695637176059	0.2564
Vagococcus elongatus	9.47366363636364e-08	5.1981493986519e-07	1.15640909090909e-08	5.64700891337417e-08	0.068298642403725	0.794696451130609	0.92572307411656	0.8025
Vagococcus fluvialis	1.58475575757576e-07	7.64092538813609e-07	1.1388996969697e-07	4.58937915585232e-07	14.8969519165035	0.000273267490908143	0.0188321062015924	0.9795
Vallitalea guaymasensis	1.85528606060606e-07	3.60218852858833e-07	2.0159e-07	4.74680909268663e-07	1.87380473600442	0.175979157126181	0.516148018041659	0.8625
Vallitalea okinawensis	7.50550363636364e-07	1.01107082737483e-06	8.14043636363636e-07	1.53853546159105e-06	0.173644970676243	0.678331722135423	0.882962611481569	0.9847
Vallitalea pronyensis	2.37133424242424e-07	8.15296631230431e-07	3.07981212121212e-08	1.07697998723502e-07	0.961911548206911	0.330517465525463	0.678280650546407	0.3728
Varibaculum cambriense	1.77151398787879e-05	4.53138359973545e-05	1.02271992121212e-05	1.19601183512646e-05	0.392849559792536	0.533106556194043	0.825107482439136	0.7729
Varibaculum massiliense	4.0570196969697e-07	1.39822081144994e-06	6.27204848484848e-08	1.85174515264001e-07	7.34127447874232	0.00870211327202187	0.124056172791867	0.01091
Varibaculum vaginae	2.03938666666667e-07	7.16198851118165e-07	0	0	2.38145646607537	0.127872150547313	0.429824705597824	0.05685
Variimorphobacter saccharofermentans	2.29478187878788e-06	4.20814220761038e-06	4.2043853030303e-06	7.98238708397055e-06	8.93474156299592e-06	0.997624640812338	0.998183732385746	0.2207
Veillonella atypica	3.67679639393939e-06	1.06686529470656e-05	7.67418384848485e-06	2.45465042132495e-05	0.0766367933068135	0.782828798528481	0.92572307411656	0.8929
Veillonella caviae	8.89671393939394e-07	2.11860560037419e-06	2.17541148484848e-06	7.983532016511e-06	1.89515585961347	0.173572722632862	0.51547610988321	0.3867
Veillonella denticariosi	9.66790303030303e-08	3.72612920079562e-07	1.25082939393939e-07	5.41594492830426e-07	14.8127926372073	0.000283268449828966	0.0188321062015924	0.6957
Veillonella dispar	3.77307275757576e-06	7.04539030438116e-06	1.00516283030303e-05	2.62541978576903e-05	1.64963535971685	0.203787077612152	0.5496166075752	0.5769
Veillonella infantium	6.96013636363636e-08	2.13907518266046e-07	1.50099515151515e-07	4.7606578441076e-07	0.752177400401595	0.389132062442849	0.733710138744657	0.7976
Veillonella magna	2.49393e-07	6.40727481623038e-07	1.3724733030303e-06	6.10175136641998e-06	0.256012447927742	0.614667371986016	0.858632682703893	0.8125
Veillonella montpellierensis	5.02498454545455e-07	1.81240345409975e-06	2.582039e-06	9.12500175206145e-06	0.817593904628927	0.36938468678708	0.71371960471777	0.9795
Veillonella nakazawae	2.90855e-07	8.31668711574281e-07	2.96165060606061e-07	8.35553604698329e-07	1.38922277414576	0.243040159500859	0.582768474064905	0.5008
Veillonella parvula	1.47215980606061e-05	4.58174539703478e-05	4.41683852121212e-05	0.000213165417069651	2.67169128370861	0.107215337019802	0.398657005370126	0.193
Veillonella ratti	1.38260181818182e-07	6.89008702347277e-07	3.88007484848485e-07	1.95457698494489e-06	0.0990220925694745	0.754062895413333	0.91767573748509	0.6675
Veillonella rodentium	1.56044575757576e-07	6.10983078925525e-07	1.47299272727273e-07	4.60678499123594e-07	0.160267994697533	0.690286011192408	0.88981642773761	0.4154
Veillonella rogosae	5.13022727272727e-07	1.65991173791303e-06	1.94310545454545e-07	5.48242901208265e-07	0.720713409124794	0.399176028796533	0.743279016275703	0.4303
Veillonella seminalis	4.7338396969697e-07	1.76214759829562e-06	1.01018357575758e-06	4.59598358335285e-06	0.572160028433089	0.452266556098369	0.778756222777163	0.7004
Veillonella tobetsuensis	2.82467316666667e-05	3.49683613248179e-05	5.16411407575758e-05	0.000119284808993267	0.0524214046874936	0.819655739391814	0.930017047867329	0.4687
Velocimicrobium porci	9.18643081818182e-06	1.23514714587529e-05	9.88088863636364e-06	1.3785878570965e-05	0.276832546621591	0.60066195270969	0.858632682703893	0.954
Vescimonas coprocola	0.000199836413363636	0.00039125434154817	0.000128514088121212	0.000259923240255615	1.15056590684243	0.287588117851409	0.632276133014813	0.7436
Vescimonas fastidiosa	0.000197894613484849	0.00092273589010122	2.78211346363636e-05	3.69729397686557e-05	7.6506248201775	0.00746814151600825	0.113961934502483	0.8224
Vibrio cholerae	1.67456e-07	3.31546215424223e-07	2.38845363636364e-07	6.87865455684686e-07	0.731711693987044	0.395622581328025	0.738962053573157	0.6628
Vibrio parahaemolyticus	0.000276303672212121	0.000228963171104446	0.000418758595636364	0.000502797863888868	1.09064553316913	0.300383057622544	0.643670532266052	0.3079
Vibrio tasmaniensis	5.89480484848485e-07	2.01784325582568e-06	6.16089060606061e-07	1.58547443908941e-06	11.6615334881506	0.00113033396246771	0.0410782235395198	0.3329
Victivallis lenta	5.00307e-07	2.42849375832096e-06	4.17843939393939e-08	1.5053510483479e-07	7.23564444957123	0.0091711498118939	0.125224942582965	0.4154
Victivallis vadensis	1.34811342424242e-06	5.81709975542952e-06	2.40123575757576e-07	9.5173382141158e-07	4.69393211579105	0.03412131031923	0.247936719912385	0.903
Virgibacillus halotolerans	3.52370606060606e-08	7.47647126014085e-08	1.12443575757576e-07	2.13367452754197e-07	3.17489	0.0796754830535735	0.352259832712228	0.3797
Virgibacillus profundi	0.000387241840484848	0.00040082882518414	0.000217580454757576	0.000284566196667768	1.60630386538943	0.209751826783831	0.55452273430802	0.09676
Waltera intestinalis	2.98018655454545e-05	6.19470920847873e-05	4.55765126666667e-05	0.000150861453906875	0.338290454970452	0.562926480423473	0.844444530104486	0.6582
Weissella cibaria	0.000300576774121212	0.00134730331876765	4.77574023939394e-05	0.00010664590726757	1.2633421792476	0.265352508770429	0.607888687440027	0.5857
Weissella confusa	0.000376272059757576	0.0019561232406521	7.67838093939394e-05	0.00028953042415248	3.26334558254442	0.0756980152933768	0.347805814365358	0.6862
Weissella fabalis	3.87567333333333e-07	2.13018060645699e-06	2.8289e-08	1.19296364263543e-07	4.17068087777065	0.0453884028122265	0.28657319873481	0.9898
Weissella halotolerans	4.89103636363636e-08	1.93131921237437e-07	8.52484848484848e-09	2.09632715423327e-08	0.590569965506038	0.445116209927654	0.775642774585949	0.8025
Weissella hellenica	2.26421181818182e-07	1.24376753274194e-06	9.09635151515152e-08	3.75883359675173e-07	0.782235809570873	0.379875291009126	0.726946852197635	0.7729
Weissella jogaejeotgali	3.57418757575758e-07	1.50276218127953e-06	1.35215727272727e-07	4.98075617957835e-07	1.20490405167228	0.276588545853647	0.619820773791881	0.8475
Weissella paramesenteroides	3.49213484848485e-07	1.69717519491908e-06	5.3270696969697e-08	1.65424187017702e-07	5.41919936617817	0.0231944508220048	0.203092874270725	0.9132
Weissella soli	2.89608e-07	1.58337696503142e-06	3.8237696969697e-08	1.28121014300808e-07	5.58538273788724	0.0212604937314752	0.196714362103082	0.9949
Weissella viridescens	8.22854066666667e-06	3.89916812354494e-05	8.26898848484848e-06	4.11623559003907e-05	4.15669430984898	0.0457399228006399	0.28657319873481	0.7436
Weizmannia coagulans	1.27869606060606e-07	3.53328695870426e-07	4.89061333333333e-07	1.54229554249063e-06	8.20517146185707	0.00569430636873521	0.0968592804545829	0.04683
Xanthomonas citri	8.67882909090909e-07	2.57268982048096e-06	8.52532606060606e-07	2.47700375930451e-06	0.537657402263552	0.46616871655321	0.786074469260957	0.71
Xylanivirga thermophila	9.1800503030303e-07	2.75116913775815e-06	8.01056727272727e-07	2.48216937835602e-06	0.0178644477883826	0.89410595878177	0.963916033641608	0.7243
Yersinia enterocolitica	3.42403884848485e-06	1.17044578532252e-05	8.29845606060606e-07	2.81109746911423e-06	0.64470265983169	0.425080409905441	0.755959207978467	0.1527
Youngiibacter fragilis	2.71645939393939e-07	1.2577694327647e-06	1.03424727272727e-07	3.32435030090869e-07	0.333761919581181	0.565544599703809	0.845256083653903	0.6862
Youngiibacter multivorans	9.73642121212121e-08	2.58975923312351e-07	6.44008484848485e-08	1.14863598291931e-07	0.693246622044468	0.408258098152952	0.749308063583384	0.691
Zhaonella formicivorans	1.20476575757576e-06	6.1457300693742e-06	1.84558515151515e-07	5.07189356944606e-07	4.35729803953721	0.0409672031479001	0.269741583945323	0.8525

## Sheet: Table S7
Table S7: GO Functional Annotation: Wilcoxon Rank-Sum Test (RG vs. CG)
Term	Go_Term_name	Go_category	Mean_Control	Std_Control	Mean_Runner	Std_Runner	pvalue	q-value (FDR)
GO:0009389	dimethyl sulfoxide reductase activity	Molecular Function	7.932	14.24	1.879	2.55	0.001004	0.3415
GO:0006040	amino sugar metabolic process	Biological Process	6.741	8.148	2.138	2.607	0.001954	0.3415
GO:0008674	2-dehydro-3-deoxy-6-phosphogalactonate aldolase activity	Molecular Function	4.348	5.256	1.255	1.354	0.00204	0.3415
GO:0004048	anthranilate phosphoribosyltransferase activity	Molecular Function	69.98	33.58	46.97	20.22	0.00213	0.3415
GO:0016616	oxidoreductase activity, acting on the CH-OH group of donors, NAD or NADP as acceptor	Molecular Function	380.3	147.1	281.1	117.9	0.002421	0.3415
GO:0043714	(R)-citramalate synthase activity	Molecular Function	0.9999	1.009	0.4434	0.4648	0.002526	0.3415
GO:0004519	endonuclease activity	Molecular Function	1632	832.8	1079	439.8	0.002526	0.3415
GO:0019301	rhamnose catabolic process	Biological Process	98.8	63.71	58.63	25.7	0.002749	0.3415
GO:0044249	cellular biosynthetic process	Biological Process	95.49	76.69	46.08	36.01	0.003248	0.3415
GO:0070205	2-succinyl-6-hydroxy-2,4-cyclohexadiene-1-carboxylate synthase activity	Molecular Function	5.017	8.854	1.3	2.187	0.003528	0.3415
GO:0016763	pentosyltransferase activity	Molecular Function	35.25	27.93	19.11	20.19	0.003988	0.3415
GO:0043546	molybdopterin cofactor binding	Molecular Function	46.75	69.47	17.68	12.44	0.004153	0.3415
GO:0018738	S-formylglutathione hydrolase activity	Molecular Function	13.29	20.42	4.533	3.92	0.004153	0.3415
GO:0009294	DNA-mediated transformation	Biological Process	75.36	26.77	56.62	22.19	0.004153	0.3415
GO:0009044	xylan 1,4-beta-xylosidase activity	Molecular Function	38.77	23.78	24.36	18.75	0.004325	0.3415
GO:0008740	L-rhamnose isomerase activity	Molecular Function	29.12	29.34	13	13.07	0.004503	0.3415
GO:0004512	inositol-3-phosphate synthase activity	Molecular Function	16.45	15.81	8.377	10.9	0.004687	0.3415
GO:0006021	inositol biosynthetic process	Biological Process	16.45	15.81	8.377	10.9	0.004687	0.3415
GO:0008825	cyclopropane-fatty-acyl-phospholipid synthase activity	Molecular Function	4.447	8.41	1.242	1.776	0.005076	0.3415
GO:0004853	uroporphyrinogen decarboxylase activity	Molecular Function	50.02	19.51	38.08	13.82	0.005495	0.3415
GO:0042158	lipoprotein biosynthetic process	Biological Process	95.27	46.23	66.96	33.09	0.005495	0.3415
GO:0017013	protein flavinylation	Biological Process	80.85	58.27	47	28.24	0.005944	0.3415
GO:0019262	N-acetylneuraminate catabolic process	Biological Process	130.7	53.08	101.7	53.52	0.005944	0.3415
GO:0071702	organic substance transport	Biological Process	57.41	49.3	35.22	22.39	0.006181	0.3415
GO:0008961	phosphatidylglycerol-prolipoprotein diacylglyceryl transferase activity	Molecular Function	91.08	42.69	65.42	32.85	0.006426	0.3415
GO:0046496	nicotinamide nucleotide metabolic process	Biological Process	38.87	22.62	24.55	14.99	0.006426	0.3415
GO:0050897	cobalt ion binding	Molecular Function	8.573	11.98	2.504	3.315	0.00668	0.3415
GO:0016772	transferase activity, transferring phosphorus-containing groups	Molecular Function	88.67	75.11	48.64	41.86	0.00668	0.3415
GO:0052865	1-deoxy-D-xylulose 5-phosphate biosynthetic process	Biological Process	45.04	15.61	37.26	20.92	0.00668	0.3415
GO:0009045	xylose isomerase activity	Molecular Function	35.1	20.95	22.72	21.44	0.00668	0.3415
GO:0052857	NADPHX epimerase activity	Molecular Function	35.04	21.39	21.26	12.67	0.006943	0.3415
GO:0008994	rhamnulose-1-phosphate aldolase activity	Molecular Function	45.79	26.48	29.19	19.64	0.006943	0.3415
GO:0052856	NADHX epimerase activity	Molecular Function	35.04	21.39	21.26	12.67	0.006943	0.3415
GO:0006885	regulation of pH	Biological Process	21.09	15.45	12.94	14.43	0.006943	0.3415
GO:0120159	rRNA pseudouridine synthase activity	Molecular Function	230.5	85.24	178.6	58.11	0.007216	0.3415
GO:0008867	galactarate dehydratase activity	Molecular Function	1.304	1.793	1.02	3.05	0.007216	0.3415
GO:0030596	alpha-L-rhamnosidase activity	Molecular Function	20.98	16.4	11.3	12.46	0.007216	0.3415
GO:0003963	RNA-3'-phosphate cyclase activity	Molecular Function	3.398	8.41	0.3224	0.7648	0.007216	0.3415
GO:0034470	ncRNA processing	Biological Process	182.1	66.35	137.6	53.72	0.007216	0.3415
GO:0008953	penicillin amidase activity	Molecular Function	0.3657	0.8131	0.2469	1.019	0.007355	0.3415
GO:0003964	RNA-directed DNA polymerase activity	Molecular Function	154.2	98.52	102.4	78.72	0.007497	0.3415
GO:0045312	nor-spermidine biosynthetic process	Biological Process	44.36	24.93	28.95	16.74	0.007789	0.3415
GO:0008817	cob(I)yrinic acid a,c-diamide adenosyltransferase activity	Molecular Function	132.6	44.64	108.5	45.77	0.007789	0.3415
GO:0003887	DNA-directed DNA polymerase activity	Molecular Function	670.1	271.8	499.1	197.2	0.007789	0.3415
GO:0070573	metallodipeptidase activity	Molecular Function	36.38	21.55	23.95	16.22	0.007789	0.3415
GO:0051537	2 iron, 2 sulfur cluster binding	Molecular Function	609.6	385.2	405.2	131	0.008091	0.3415
[truncated: 3,709 more rows]

## Sheet: Table S9
Table S9: ko Functional Annotation: ART ANOVA analysis with gender covariates (RG vs. CG)
[truncated: 487 more rows]

[truncated: 12 more sheets: Table S10, Table S11, Table S12, Table S13, Table S14, Table S15, Table S16, Table S17, Table S18, Table S19, Table S20, Group]
