# Supplementary material for: Functional signatures of the gut microbiome in middle-aged regular runners: insights from a metagenomic study
Source: Front Physiol. 2026 Jul 10;17:1826138. doi: 10.3389/fphys.2026.1826138 (PMC13395746; doi:10.3389/fphys.2026.1826138)
Supplement: Supplementary file 2 [file Table2.xlsx]

## Sheet: Table S8-1
Table S8-1: EggNOG Functional Annotation: Wilcoxon Rank-Sum Test (RG vs. CG)
Term	description	Mean_Control	Std_Control	Mean_Runner	Std_Runner	pvalue	q-value (FDR)
1V7HJ	PFAM Bacterial transcription activator, effector binding	2.779	2.137	1.349	1.947	0.0001509	1
24KUR	PFAM Bacterial transcription activator, effector binding	2.779	2.137	1.349	1.947	0.0001509	1
1UEG1	unknown	0.08293	0.1391	0.6371	1.161	0.0001716	1
4BW8F	unknown	0.08293	0.1391	0.6371	1.161	0.0001716	1
29UE9	unknown	0.08293	0.1391	0.6371	1.161	0.0001716	1
25JCZ	unknown	0.08293	0.1391	0.6371	1.161	0.0001716	1
30FQZ	unknown	0.08293	0.1391	0.6371	1.161	0.0001716	1
24NIF	Belongs to the sigma-70 factor family. ECF subfamily	1.192	2.72	7.907	13.13	0.0001949	1
COG3734	2-dehydro-3-deoxygalactonokinase activity	15.84	20.23	5.255	3.816	0.0002772	1
27G1Z	Catalyzes the oxidative decarboxylation of 6- phosphogluconate to ribulose 5-phosphate and CO(2), with concomitant reduction of NADP to NADPH	0.1588	0.1627	0.06148	0.1321	0.0003216	1
3VU1W	unknown	0.2411	0.9458	1.755	4.408	0.0003216	1
3WCZ1	Asparaginase	0.2031	0.3733	0.04605	0.1005	0.0003548	1
25YZ5	HicA toxin of bacterial toxin-antitoxin,	1.362	2.563	9.336	12.5	0.0003548	1
24JEJ	Putative amidase domain	5.804	5.245	2.773	2.565	0.0003726	1
4NTS1	BRO family, N-terminal domain	6.016	10.8	0.8103	3.862	0.0005224	1
1W1SG	Bacterial mobilisation protein (MobC)	10.99	17.42	1.118	3.289	0.0005224	1
2G6IQ	Beta-lactamase superfamily domain	0.05815	0.07752	0.01122	0.02839	0.0005224	1
255QD	Bacterial mobilisation protein (MobC)	10.99	17.42	1.118	3.289	0.0005224	1
2ZRU1	Bacterial mobilisation protein (MobC)	10.99	17.42	1.118	3.289	0.0005224	1
34D5Y	Beta-lactamase superfamily domain	0.05815	0.07752	0.01122	0.02839	0.0005224	1
294E4	Bacterial mobilisation protein (MobC)	10.99	17.42	1.118	3.289	0.0005224	1
27UHI	Polysaccharide pyruvyl transferase	0.9296	2.951	3.972	6.551	0.0005479	1
24A2S	Acyclic terpene utilisation family protein AtuA	1.497	4.054	0.245	0.3447	0.0005745	1
1UY5C	Acyclic terpene utilisation family protein AtuA	1.497	4.054	0.245	0.3447	0.0005745	1
303AS	unknown	2.362	3.84	0.628	1.5	0.0006024	1
1V61S	unknown	2.362	3.84	0.628	1.5	0.0006024	1
2C3WU	unknown	2.362	3.84	0.628	1.5	0.0006024	1
1V0KY	Bacterial extracellular solute-binding protein	0.4994	0.8632	2.874	6.312	0.0006619	1
24EM5	Bacterial extracellular solute-binding protein	0.4994	0.8632	2.874	6.312	0.0006619	1
2DYUG	unknown	1.033	1.226	0.1858	0.2761	0.0006937	1
34B5J	unknown	1.033	1.226	0.1858	0.2761	0.0006937	1
27TQS	Cysteine-rich VLP	0.3174	1.011	1.527	2.214	0.0007615	1
1TYM2	Nitrilase cyanide hydratase and apolipoprotein N-acyltransferase	0.8733	1.715	5.981	17.08	0.0007615	1
42DX3	Resolvase, N terminal domain	0.07955	0.2469	0.003826	0.008853	0.0007615	1
2TNGZ	CAAX protease self-immunity	0.1051	0.1319	0.03945	0.1391	0.0007977	1
25FXI	nucleotidyltransferase activity	11.33	8.449	21.23	13	0.0008355	1
26CC6	Tripartite tricarboxylate transporter TctB family	0.5462	0.7013	0.2233	0.5341	0.0009373	1
COG5470	unknown	2.692	2.966	1.188	2.109	0.000959	1
3VPUX	the current gene model (or a revised gene model) may contain a frame shift	0.5236	0.5613	0.2373	0.3285	0.000959	1
27K2X	Psort location Cytoplasmic, score	19.26	14.71	40.44	33.54	0.000959	1
24G71	Caspase domain	2.417	4.924	5.056	5.238	0.0009811	1
1V3F2	Caspase domain	2.417	4.924	5.056	5.238	0.0009811	1
24K9B	Type I restriction modification DNA specificity domain	0.3646	0.437	1.62	1.909	0.001004	1
36F5V	Transcriptional regulator, LysR family	2.805	2.799	1.285	1.634	0.001099	1
1WNNN	Threonine synthase N terminus	0.05736	0.06079	0.0247	0.03637	0.001124	1
24B2I	4Fe-4S single cluster domain	4.935	20.46	4.283	12.23	0.001124	1
1VZJD	(ABC) transporter	13.03	12.12	27.29	21.21	0.00115	1
4CUSK	Domain of unknown function (DUF4143)	2.585	4.518	6.136	7.316	0.00115	1
253PQ	(ABC) transporter	13.03	12.12	27.29	21.21	0.00115	1
4HF6R	tRNA cytidylyltransferase activity	0.4681	1.357	2.106	6.302	0.001203	1
2E5UB	unknown	535.1	204.4	690.6	187.5	0.001203	1
1TPMW	helix_turn_helix, arabinose operon control protein	0.3793	0.6227	2.544	5.739	0.001203	1
24C3Y	Divergent AAA domain	2.099	4.495	5.747	6.348	0.001258	1
4CVAE	Glycosyl hydrolase, family 1	1.594	3.612	5.427	8.157	0.001258	1
268RE	Psort location Cytoplasmic, score	1.585	1.717	0.4662	0.6042	0.001287	1
1RQN4	unknown	1.28	3.18	0.072	0.2706	0.001376	1
2Z8JS	unknown	1.28	3.18	0.072	0.2706	0.001376	1
1QAX0	unknown	1.28	3.18	0.072	0.2706	0.001376	1
28IIR	unknown	1.28	3.18	0.072	0.2706	0.001376	1
2Y11Y	Thymidylate kinase	0.1481	0.2493	0.6645	0.8103	0.001438	1
3WSQ2	Transposon-encoded protein TnpV	4.997	7.577	12.37	17.67	0.001438	1
4NN5B	AAA domain, putative AbiEii toxin, Type IV TA system	2.821	4.313	0.5352	1.77	0.001537	1
27H18	FtsX-like permease family	1.004	3.855	0.07096	0.1128	0.001537	1
2498T	helicase superfamily c-terminal domain	3.193	6.596	4.8	5.467	0.001571	1
4CWS5	helix_turn_helix multiple antibiotic resistance protein	6.268	11.34	16.42	18.92	0.001571	1
1UIAT	helicase superfamily c-terminal domain	3.193	6.596	4.8	5.467	0.001571	1
36FVW	Involved in the biosynthesis of the central metabolite phospho-alpha-D-ribosyl-1-pyrophosphate (PRPP) via the transfer of pyrophosphoryl group from ATP to 1-hydroxyl of ribose-5-phosphate (Rib-5-P)	1.108	1.637	4.255	5.112	0.001571	1
4D0MK	Transposase	0.9594	2.052	8.615	15.29	0.001571	1
2HVF2	helix_turn_helix multiple antibiotic resistance protein	6.268	11.34	16.42	18.92	0.001571	1
25C3T	Belongs to the 'phage' integrase family	13.71	16.25	22.2	13.73	0.001642	1
1R4QF	Belongs to the IlvD Edd family	1.119	3.211	0.1176	0.2433	0.001715	1
1RPTZ	Belongs to the IlvD Edd family	1.119	3.211	0.1176	0.2433	0.001715	1
24RKD	Putative zinc ribbon domain	2.405	4.911	1.026	3.259	0.001715	1
COG2421	formamidase activity	16.42	14.79	9.355	8.039	0.001792	1
1R34Q	Belongs to the CDS family	1.058	1.883	0.1666	0.2485	0.001792	1
2MG0G	unknown	0.6977	0.9384	0.07294	0.1486	0.001792	1
2GJ5P	Transcriptional regulators containing a DNA-binding HTH domain and an aminotransferase domain MocR family and their eukaryotic orthologs	3.616	5.509	7.588	7.088	0.001792	1
2WVSR	unknown	0.6977	0.9384	0.07294	0.1486	0.001792	1
430H3	unknown	0.6977	0.9384	0.07294	0.1486	0.001792	1
1NZ3E	unknown	0.6977	0.9384	0.07294	0.1486	0.001792	1
21XWD	histidine kinase HAMP region domain protein	2.745	3.928	1.203	2.094	0.001871	1
2BDPF	unknown	2.161	3.995	6.248	7.065	0.001871	1
327CZ	unknown	2.161	3.995	6.248	7.065	0.001871	1
24NX1	Transposon-encoded protein TnpW	2.159	4.82	4.751	6.037	0.001871	1
1UESG	DNA binding	0.931	2.747	1.813	2.488	0.001871	1
4H6YT	SIR2-like domain	0.2501	0.8181	5.066	13.51	0.001871	1
1UT93	unknown	2.161	3.995	6.248	7.065	0.001871	1
223EP	DNA binding	0.931	2.747	1.813	2.488	0.001871	1
25JRZ	DNA binding	0.931	2.747	1.813	2.488	0.001871	1
251YW	unknown	2.161	3.995	6.248	7.065	0.001871	1
1N6QZ	Zinc finger cdgsh-type domain protein	0.0203	0.08231	1.023	1.981	0.001912	1
36EG1	NlpC/P60 family	1.289	2.491	3.82	8.725	0.001954	1
3WZW2	Murein-degrading enzyme. May play a role in recycling of muropeptides during cell elongation and or cell division	0.7092	1.584	0.09438	0.2467	0.001997	1
3X084	Is the main repressor of the genes involved in the de novo synthesis of purine nucleotides, regulating purB, purC, purEK, purF, purHD, purL, purMN and guaBA expression. PurR is allosterically activated to bind its cognate DNA by binding the purine corepressors, hypoxanthine or guanine, thereby effecting transcription repression	0.5162	0.9614	0.07984	0.1726	0.001997	1
1QUBM	COG0471 Di- and tricarboxylate transporters	1.122	1.753	0.3674	0.4726	0.00204	1
36GMK	PFAM acetate and butyrate kinase	0.4459	0.8205	0.09075	0.2421	0.00204	1
24MZ9	AAA ATPase domain	1.296	4.444	3.465	6.012	0.00204	1
1VFMZ	Putative zinc ribbon domain	2.571	5.503	1.041	3.259	0.00204	1
4BYYK	AAA ATPase domain	1.296	4.444	3.465	6.012	0.00204	1
24N9A	Cro/C1-type HTH DNA-binding domain	5.531	8.953	20.54	27.12	0.00204	1
1RE9G	spore germination	1.3	3.969	0.08592	0.2781	0.00213	1
27W5X	Pfam:DUF1498	0.4872	1.169	2.764	4.381	0.00213	1
24BTV	DJ-1 PfpI family	1.092	1.417	0.5055	1.377	0.002223	1
220IN	COG COG1638 TRAP-type C4-dicarboxylate transport system, periplasmic component	4.91	6.085	1.864	1.941	0.002223	1
2TNUM	Permuted papain-like amidase enzyme, YaeF/YiiX, C92 family	0.1198	0.2	0.04512	0.184	0.002223	1
330IM	unknown	388.8	143.3	491	147.3	0.002223	1
24V25	unknown	0.4233	0.6452	0.1829	0.5287	0.002223	1
2499X	unknown	1.45	2.176	0.4852	1.296	0.002272	1
1UYBI	unknown	1.45	2.176	0.4852	1.296	0.002272	1
24RCG	Pfam:DUF955	0.2337	0.7633	1.971	3.986	0.002321	1
1W0JZ	unknown	1.567	2.979	9.118	29.15	0.002321	1
24Q5G	unknown	1.567	2.979	9.118	29.15	0.002321	1
27JDF	Converts N-acetylmannosamine-6-phosphate (ManNAc-6-P) to N-acetylglucosamine-6-phosphate (GlcNAc-6-P)	2.503	3.998	4.671	6.3	0.002321	1
21XDZ	Methylenetetrahydrofolate reductase	1.384	3.111	0.2725	0.6221	0.002321	1
24QYG	Psort location CytoplasmicMembrane, score 9.99	1.251	1.19	3.738	4.962	0.002321	1
1V8Z0	Belongs to the sigma-70 factor family. ECF subfamily	47.9	76.39	73.01	56.25	0.002321	1
345IH	unknown	1.567	2.979	9.118	29.15	0.002321	1
2FDGY	unknown	1.567	2.979	9.118	29.15	0.002321	1
4CWP8	Possible lysine decarboxylase	3.348	6.048	7.451	8.01	0.002371	1
3X0Q4	peptidylprolyl isomerase	0.458	1.131	0.06577	0.2118	0.002371	1
1VVND	SIS domain	0.3992	0.9518	2.911	5.02	0.002371	1
4CXJT	CAT RNA binding domain	0.5545	1.753	4.755	10.5	0.002421	1
1VI7Z	Psort location CytoplasmicMembrane, score 9.99	1.295	1.212	3.798	4.98	0.002421	1
4CVNC	Catalyzes the epimerization of the S- and R-forms of NAD(P)HX, a damaged form of NAD(P)H that is a result of enzymatic or heat-dependent hydration. This is a prerequisite for the S- specific NAD(P)H-hydrate dehydratase to allow the repair of both epimers of NAD(P)HX	3.268	5.525	6.771	6.934	0.002421	1
27J2B	Thiolase, C-terminal domain	3.265	2.867	6.85	5.427	0.002421	1
4CVDV	Aminotransferase class I and II	2.961	4.875	6.341	6.366	0.002421	1
3WIEU	Penicillin-binding protein Tp47 domain a	5.661	5.373	11.43	8.15	0.002473	1
COG0802	tRNA threonylcarbamoyladenosine modification	319.4	24.61	339.4	29.88	0.002526	1
1V7D7	glyoxalase bleomycin resistance protein dioxygenase	5.225	5.446	1.391	1.815	0.002526	1
4P23B	Transposase is116 is110 is902 family	3.134	7.224	0.07927	0.2437	0.002526	1
4CUEC	Dehydrogenase E1 component	1.541	3.723	4.803	5.872	0.002526	1
2BIPK	unknown	0.4763	1.208	1.647	2.252	0.002526	1
4CWR9	unknown	0.4763	1.208	1.647	2.252	0.002526	1
2G38G	Transposase, IS116 IS110 IS902 family	3.134	7.224	0.07927	0.2437	0.002526	1
32CWU	unknown	0.4763	1.208	1.647	2.252	0.002526	1
1TQ67	Acetamidase formamidase	4.31	3.13	2.504	2.274	0.002526	1
2HVEH	unknown	0.4763	1.208	1.647	2.252	0.002526	1
3WSSV	Psort location Extracellular, score	0.2065	0.3124	0.7363	1.211	0.00258	1
2HVIG	Nucleotidyltransferase domain	2	4.929	7.76	10.95	0.002635	1
32UMY	unknown	0.3891	1.191	3.582	8.505	0.002635	1
4IQ70	overlaps another CDS with the same product name	0.08035	0.2467	0.02793	0.1194	0.002635	1
1VA0S	unknown	0.3891	1.191	3.582	8.505	0.002635	1
4CWW6	Nucleotidyltransferase domain	2	4.929	7.76	10.95	0.002635	1
3X1S4	Catalyzes the attachment of threonine to tRNA(Thr) in a two-step reaction L-threonine is first activated by ATP to form Thr-AMP and then transferred to the acceptor end of tRNA(Thr)	0.4703	1.039	0.1654	0.4608	0.002635	1
1UY7D	binding-protein-dependent transport systems inner membrane component	3.396	3.922	8.66	13.06	0.002635	1
25VCP	Psort location Cytoplasmic, score	33.41	30.02	49.46	28.46	0.002635	1
1VEH7	Important for reducing fluoride concentration in the cell, thus reducing its toxicity	26.96	20.18	46.78	30.56	0.002635	1
21ZII	Mandelate racemase / muconate lactonizing enzyme, C-terminal domain	1.535	1.405	0.6309	0.5977	0.002635	1
2DPW9	unknown	0.3891	1.191	3.582	8.505	0.002635	1
3WHQR	phosphoadenosine phosphosulfate	0.4727	0.4757	0.2379	0.3491	0.002692	1
29GSC	Bacterial PH domain	1.054	2.045	0.8054	3.08	0.002692	1
1V6T9	Bacterial PH domain	1.054	2.045	0.8054	3.08	0.002692	1
2TP7T	Catalyzes the oxidation of 3-carboxy-2-hydroxy-4- methylpentanoate (3-isopropylmalate) to 3-carboxy-4-methyl-2- oxopentanoate. The product decarboxylates to 4-methyl-2 oxopentanoate	0.156	0.19	0.07161	0.1042	0.002692	1
303Q5	Bacterial PH domain	1.054	2.045	0.8054	3.08	0.002692	1
1UR73	Psort location Cytoplasmic, score 8.87	7.019	7.21	17.44	17.12	0.002749	1
25BIY	Psort location Cytoplasmic, score 8.87	7.019	7.21	17.44	17.12	0.002749	1
21YBG	Dak2	0.895	1.381	0.3147	0.6505	0.002749	1
24ICS	Phosphorylase superfamily	0.3018	0.8814	3.768	8.878	0.002749	1
36N5Y	Putative zinc ribbon domain	1.501	3.417	0.7394	2.95	0.002749	1
1UFD2	Phosphorylase superfamily	0.3018	0.8814	3.768	8.878	0.002749	1
2X1S5	unknown	0.2677	0.4689	0.04583	0.1546	0.002867	1
318VG	unknown	0.2677	0.4689	0.04583	0.1546	0.002867	1
2AIE2	unknown	0.2677	0.4689	0.04583	0.1546	0.002867	1
1Q114	unknown	0.2677	0.4689	0.04583	0.1546	0.002867	1
43EU3	unknown	0.2677	0.4689	0.04583	0.1546	0.002867	1
24BZ8	Psort location Cytoplasmic, score	8.523	13.87	22.91	25.64	0.002867	1
2MFJQ	unknown	0.2677	0.4689	0.04583	0.1546	0.002867	1
4CVPA	EamA-like transporter family	2.42	4.325	4.86	5.206	0.002927	1
36FZ7	NADH-ubiquinone oxidoreductase-F iron-sulfur binding region	0.5518	1.297	2.44	4.575	0.002927	1
27MZ0	VTC domain	0.165	0.3241	0.5028	0.79	0.002927	1
2I8ZR	EamA-like transporter family	2.42	4.325	4.86	5.206	0.002927	1
1TRM9	pfkB family carbohydrate kinase	0.9191	1.396	3.039	3.929	0.002989	1
42R2J	Ribosomal RNA methyltransferase RrmJ FtsJ	0.2535	0.3343	0.07271	0.1101	0.002989	1
1WNZR	Specifically methylates position 2 of adenine 2503 in 23S rRNA and position 2 of adenine 37 in tRNAs	0.2093	0.3645	0.05122	0.09932	0.002989	1
4CXNJ	Predicted AAA-ATPase	3.159	5.502	7.024	7.759	0.002989	1
26CP9	Enoyl-(Acyl carrier protein) reductase	0.6122	0.7567	0.1944	0.2446	0.002989	1
COG4181	ATPase activity	8.556	12.48	2.205	2.302	0.002989	1
2H2PN	Predicted AAA-ATPase	3.159	5.502	7.024	7.759	0.002989	1
1MWP5	Ribosomal RNA methyltransferase RrmJ FtsJ	0.3139	0.6163	0.07271	0.1101	0.002989	1
24JVV	Enoyl-(Acyl carrier protein) reductase	0.6122	0.7567	0.1944	0.2446	0.002989	1
3X0HX	response regulator	0.5302	1.217	0.06953	0.189	0.003052	1
4CW9N	Nucleotidyltransferase substrate binding protein like	1.813	3.761	6.155	8.192	0.003052	1
2N6H2	Pyruvate ferredoxin/flavodoxin oxidoreductase	0.1472	0.2152	0.02422	0.08211	0.003116	1
25CUM	Restriction endonuclease	3.931	5.006	12.7	16.87	0.003116	1
4C05P	Type I restriction modification DNA specificity domain	0.4343	0.6872	3.55	5.909	0.003116	1
2FM3Z	SusD family	6.401	9.599	1.23	1.911	0.003116	1
4CVSV	UbiC transcription regulator-associated domain protein	1.599	3.987	4.707	5.721	0.003116	1
1TT2W	Adenine-specific methyltransferase EcoRI	3.224	9.125	11.79	21.43	0.003116	1
COG4185	unknown	98.57	53.86	61.83	44.84	0.003116	1
30H6P	unknown	3.566	5.563	7.97	9.749	0.003182	1
1UH7G	unknown	3.566	5.563	7.97	9.749	0.003182	1
25M8V	Dihydrodipicolinate synthetase family	0.9513	1.359	2.721	2.928	0.003182	1
25PWK	unknown	3.566	5.563	7.97	9.749	0.003182	1
27WSZ	Dihydrodipicolinate synthetase family	0.9513	1.359	2.721	2.928	0.003182	1
3Y1ZU	unknown	3.566	5.563	7.97	9.749	0.003182	1
25VPM	Haloacid dehalogenase-like hydrolase	7.67	6.594	14.77	11.65	0.003182	1
COG4264	siderophore biosynthetic process	4.663	13.94	0.3783	0.6454	0.003182	1
2I2JH	site-specific DNA-methyltransferase (adenine-specific) activity	0.344	0.5861	2.136	3.892	0.003248	1
25EJI	Involved in the restart of stalled replication forks. Recognizes and binds the arrested nascent DNA chain at stalled replication forks. It can open the DNA duplex, via its helicase activity, and promote assembly of the primosome and loading of the major replicative helicase DnaB onto DNA	8.996	6.442	19.42	15.59	0.003248	1
4HDD2	Transcriptional regulator	0.6434	1.099	0.2304	0.3904	0.003248	1
1WPT8	LrgA family	0.1808	0.2173	0.07369	0.132	0.003248	1
1MWW7	COG0433 Predicted ATPase	3.897	10.17	0.2503	0.7312	0.003248	1
1WPJJ	Flavodoxin-like fold	0.04387	0.06056	0.003333	0.01333	0.003248	1
1UI22	Involved in the restart of stalled replication forks. Recognizes and binds the arrested nascent DNA chain at stalled replication forks. It can open the DNA duplex, via its helicase activity, and promote assembly of the primosome and loading of the major replicative helicase DnaB onto DNA	9.557	6.693	20.27	15.93	0.003248	1
1UK6A	signal transduction protein with a C-terminal ATPase domain	1.178	3.628	7.913	22.58	0.003248	1
25G0E	UMP catabolic process	0.4685	0.9339	2.496	4.614	0.003248	1
3WSF1	Putative ATPase subunit of terminase (gpP-like)	2.021	5.331	4.536	9.675	0.003248	1
4CX59	PFAM PTS system mannose fructose sorbose family IID component	1.598	4.061	5.526	6.818	0.003248	1
25FMQ	signal transduction protein with a C-terminal ATPase domain	1.178	3.628	7.913	22.58	0.003248	1
25FCJ	Cro/C1-type HTH DNA-binding domain	2.981	4.564	0.6059	0.9615	0.003316	1
21Y86	unknown	1.163	1.852	0.3629	0.7521	0.003316	1
2HWDG	unknown	2.986	7.09	9.773	12.5	0.003385	1
36M9D	Psort location Cytoplasmic, score	0.5874	1.223	0.7068	0.6429	0.003385	1
4CYA5	unknown	2.986	7.09	9.773	12.5	0.003385	1
4CUMI	Catalyzes the transfer of a lysyl group from L-lysyl- tRNA(Lys) to membrane-bound phosphatidylglycerol (PG), which produces lysylphosphatidylglycerol (LPG), a major component of the bacterial membrane with a positive net charge. LPG synthesis contributes to bacterial virulence as it is involved in the resistance mechanism against cationic antimicrobial peptides (CAMP) produces by the host's immun…	1.015	0.9111	0.5322	0.5647	0.003385	1
268QS	Methyl-accepting chemotaxis-like domains (chemotaxis sensory transducer).	0.6288	0.7472	0.334	0.6456	0.003385	1
2B2ET	unknown	2.986	7.09	9.773	12.5	0.003385	1
31UZF	unknown	2.986	7.09	9.773	12.5	0.003385	1
2HUHA	Catalyzes the transfer of a lysyl group from L-lysyl- tRNA(Lys) to membrane-bound phosphatidylglycerol (PG), which produces lysylphosphatidylglycerol (LPG), a major component of the bacterial membrane with a positive net charge. LPG synthesis contributes to bacterial virulence as it is involved in the resistance mechanism against cationic antimicrobial peptides (CAMP) produces by the host's immun…	1.015	0.9111	0.5322	0.5647	0.003385	1
2B1HE	Psort location Cytoplasmic, score	9.021	13.8	23.09	25.61	0.003385	1
31TYD	Psort location Cytoplasmic, score	9.021	13.8	23.09	25.61	0.003385	1
1V6EY	small molecule binding protein (contains 3H domain)	163.6	38.99	190.1	45.71	0.003385	1
1V8YM	Psort location Cytoplasmic, score	9.021	13.8	23.09	25.61	0.003385	1
24IAH	unknown	10.46	17.15	19.91	31.5	0.003456	1
4ASBK	COG COG5492 Bacterial surface proteins containing Ig-like domains	6.567	18.53	0.595	1.396	0.003528	1
2MDBY	Tetratricopeptide repeat	0.6412	0.9182	0.07306	0.1535	0.003528	1
2HU5K	protein encoded in hypervariable junctions of pilus gene clusters	1.519	4.041	8.78	13.1	0.003528	1
36QBP	beta-galactosidase activity	0.1507	0.4897	0.8123	2.589	0.003528	1
COG0527	aspartate kinase activity	402.8	39.51	376.7	40.59	0.003528	1
42WA9	Tetratricopeptide repeat	0.6412	0.9182	0.07306	0.1535	0.003528	1
1MVVP	PFAM AAA ATPase central domain protein	1.519	4.161	0.04044	0.1353	0.003528	1
1N7IH	Tetratricopeptide repeat	0.6412	0.9182	0.07306	0.1535	0.003528	1
4CWTD	protein encoded in hypervariable junctions of pilus gene clusters	1.519	4.041	8.78	13.1	0.003528	1
25XW6	Cytoplasmic, score	7.304	8.538	16.98	18.7	0.003528	1
2WRD8	Tetratricopeptide repeat	0.6412	0.9182	0.07306	0.1535	0.003528	1
25W8D	Aspartate carbamoyltransferase regulatory chain, allosteric domain	14.06	15.83	22.85	16.55	0.003528	1
2G0BQ	AAA domain, putative AbiEii toxin, Type IV TA system	2.522	4.123	0.5352	1.77	0.003528	1
26ACS	Pyruvate:ferredoxin oxidoreductase core domain II	0.4607	0.5113	0.2315	0.4553	0.003528	1
3WJAR	SMART Hedgehog intein hint domain protein	14.91	38.72	29.81	64.83	0.003528	1
COG3262	NADH dehydrogenase (ubiquinone) activity	12.13	19.19	3.518	4.144	0.003528	1
4AP92	Carboxypeptidase regulatory-like domain	8.788	10.69	2.299	4.614	0.003528	1
1VGED	unknown	47.43	85.85	13.6	18.48	0.003601	1
25A4Y	Domain of unknown function (DUF4317)	0.2481	0.4359	0.5915	0.8139	0.003601	1
32ZIJ	unknown	47.43	85.85	13.6	18.48	0.003601	1
22483	Binding-protein-dependent transport system inner membrane component	0.8923	3.298	0.09447	0.2177	0.003601	1
36H4Y	Domain of unknown function (DUF4317)	0.2481	0.4359	0.5915	0.8139	0.003601	1
2FPS3	Transposase IS4 family	34	40.96	8.995	18.08	0.003676	1
3X1MB	Belongs to the UPF0502 family	0.3512	0.9603	0.02413	0.06901	0.003676	1
26BWC	YjbR	0.3576	0.5309	0.1066	0.2526	0.003676	1
27WF8	HAD-hyrolase-like	0.8044	0.9451	2.445	2.936	0.003676	1
1V09Y	phosphoribosyltransferase	3.819	5.024	8.024	7.31	0.003676	1
3Y0IE	HxlR-like helix-turn-helix	7.353	8.858	3.934	7.562	0.003676	1
26S5Z	Cell division protein FtsX	4.318	8.455	4.805	4.757	0.003676	1
4NIN4	Transposase	34	40.96	8.995	18.08	0.003676	1
24R5G	Helix-turn-helix XRE-family like proteins	15.56	31.86	28.91	27.86	0.003676	1
24B25	nicotinate	3.819	5.024	8.024	7.31	0.003676	1
3WRJ3	Helix-turn-helix XRE-family like proteins	15.53	31.87	28.91	27.86	0.003676	1
36PD8	unknown	0.03624	0.178	0.4738	1.251	0.003752	1
24RCD	Psort location Cytoplasmic, score	46.95	85.92	13.55	18.5	0.003752	1
1V8ZH	unknown	8.945	31.26	13.11	25.11	0.003752	1
36NFH	Heavy-metal-associated domain	2.317	3.764	6.219	7.061	0.003752	1
24WHR	unknown	0.6881	1.732	5.734	14.74	0.003752	1
32F6S	unknown	8.945	31.26	13.11	25.11	0.003752	1
1WUW2	The UvrABC repair system catalyzes the recognition and processing of DNA lesions. UvrC both incises the 5' and 3' sides of the lesion. The N-terminal half is responsible for the 3' incision and the C-terminal half is responsible for the 5' incision	0.1041	0.1545	0.02267	0.0619	0.003829	1
2TP2Q	Activation of pyruvate formate-lyase under anaerobic conditions by generation of an organic free radical, using S- adenosylmethionine and reduced flavodoxin as cosubstrates to produce 5'-deoxy-adenosine	0.1387	0.147	0.06718	0.1513	0.003829	1
1SPIH	HAD-hyrolase-like	0.07678	0.2173	2.05	6.225	0.003829	1
2TQHJ	Polysaccharide biosynthesis protein	0.0631	0.1177	0.01556	0.02988	0.003829	1
1MV1W	Catalyzes the activation of phenylacetic acid (PA) to phenylacetyl-CoA (PA-CoA)	4.607	4.864	1.906	1.726	0.003829	1
1VAJX	PFAM 6-pyruvoyl tetrahydropterin synthase	64.36	33.94	91.25	35.56	0.003829	1
4AR8Q	COG NOG06093 non supervised orthologous group	2.368	6.172	0.5074	2.319	0.003829	1
32FMH	unknown	8.062	10.21	13.57	11.78	0.003829	1
26B65	EXOIII	0.1396	0.2212	0.05948	0.172	0.003829	1
1V0B8	Periplasmic binding protein domain	0.9979	1.31	2.942	3.791	0.003829	1
1V9ZV	Transcriptional regulator	7.821	11.07	25.93	31.29	0.003829	1
2BM45	unknown	8.062	10.21	13.57	11.78	0.003829	1
1V9CH	unknown	8.062	10.21	13.57	11.78	0.003829	1
25BI8	Periplasmic binding protein domain	0.9979	1.31	2.942	3.791	0.003829	1
25V1F	Belongs to the ABC transporter superfamily	16.14	11.7	25.59	16.37	0.003829	1
4CV6W	Transketolase, pyrimidine binding domain	2.52	6.848	6.599	8.247	0.003908	1
2HU2G	YdjC-like protein	0.2096	0.7011	2.658	4.988	0.003988	1
4CY33	Pfam:DUF340	0.625	0.6104	0.2915	0.3422	0.003988	1
1MU0F	TRAP-type C4-dicarboxylate transport system, large permease component	16.41	23.27	5.572	4.72	0.003988	1
4CWMV	YdjC-like protein	0.2096	0.7011	2.658	4.988	0.003988	1
267WV	unknown	0.5824	0.6258	0.4563	1.205	0.003988	1
25BDK	Kinase, PfkB family	0.8999	1.368	3.019	3.943	0.003988	1
2HW7H	Pfam:DUF340	0.625	0.6104	0.2915	0.3422	0.003988	1
3WNGA	unknown	0.3132	0.4651	0.08739	0.3478	0.00407	1
24N0Z	Cro/C1-type HTH DNA-binding domain	4.525	8.494	9.165	10.69	0.00407	1
4NH3B	helicase	16.1	18.35	5.042	9.476	0.00407	1
3WCZ9	AAA domain	0.06169	0.1131	0.02439	0.06974	0.00407	1
1VEMA	Cro/C1-type HTH DNA-binding domain	4.525	8.494	9.165	10.69	0.00407	1
25FSW	helix_turn_helix gluconate operon transcriptional repressor	1.408	3.189	0.4859	1.575	0.00407	1
4CVG0	Converts the aldose L-fucose into the corresponding ketose L-fuculose	1.529	3.781	4.77	5.739	0.004153	1
1V93C	Domain of unknown function (DUF4869)	23.34	20.85	36.72	26.66	0.004153	1
2AYH2	Domain of unknown function (DUF4869)	23.34	20.85	36.72	26.66	0.004153	1
1MWIE	Siderophore biosynthesis protein	2.288	7.7	0.1973	0.3443	0.004153	1
1VAZ2	Psort location Cytoplasmic, score	133.9	39.39	162.6	43.43	0.004153	1
2ZTDS	unknown	1.848	3.406	5.395	6.43	0.004153	1
2963B	unknown	1.848	3.406	5.395	6.43	0.004153	1
1UZK6	4Fe-4S ferredoxin, iron-sulfur binding	0.138	0.4595	0.2258	0.4021	0.004153	1
31QKF	Domain of unknown function (DUF4869)	23.34	20.85	36.72	26.66	0.004153	1
24907	AraC family	6.341	8.925	2.698	2.595	0.004153	1
2TP94	Amino acid permease	0.1946	0.2141	0.09752	0.1373	0.004153	1
1W1KC	unknown	1.848	3.406	5.395	6.43	0.004153	1
25DHZ	4Fe-4S binding domain	0.138	0.4595	0.2258	0.4021	0.004153	1
3NI3V	Cytidylyltransferase	0.1065	0.3637	2.14	6.914	0.004153	1
2HURR	Converts the aldose L-fucose into the corresponding ketose L-fuculose	1.529	3.781	4.77	5.739	0.004153	1
4I23G	unknown	1.848	3.406	5.395	6.43	0.004153	1
1S2ID	Siderophore biosynthesis protein	2.288	7.7	0.1973	0.3443	0.004153	1
4CWCY	phospholipase Carboxylesterase	1.258	3.122	3.707	4.895	0.004238	1
2HV5U	phospholipase Carboxylesterase	1.258	3.122	3.707	4.895	0.004238	1
268IP	Psort location Cytoplasmic, score	0.6535	0.7387	0.3075	0.628	0.004238	1
2499K	Psort location Cytoplasmic, score 8.87	17.33	14.22	34.83	25.77	0.004325	1
4D6QB	unknown	5.785	10.86	12.23	14.55	0.004325	1
1TV7M	unknown	1.783	3.123	7.456	15.54	0.004325	1
2IF22	Transposase	1.622	2.447	10.09	17.13	0.004325	1
30TJK	unknown	5.785	10.86	12.23	14.55	0.004325	1
29Z7W	unknown	1.783	3.123	7.456	15.54	0.004325	1
2A4XT	unknown	5.785	10.86	12.23	14.55	0.004325	1
30M5Y	unknown	1.783	3.123	7.456	15.54	0.004325	1
2HAQV	unknown	5.785	10.86	12.23	14.55	0.004325	1
259W5	unknown	1.783	3.123	7.456	15.54	0.004325	1
3WQT2	unknown	1.783	3.123	7.456	15.54	0.004325	1
24C47	Psort location Cytoplasmic, score 8.87	5.116	5.962	10.35	11.66	0.004325	1
2N8FU	Uncharacterised protein family (UPF0167)	0.5737	1.096	0.1793	0.3222	0.004413	1
24FYQ	COG2755 Lysophospholipase L1 and related esterases	29.79	15.95	47.17	25.63	0.004503	1
222QV	HpcH/HpaI aldolase/citrate lyase family	0.9926	1.509	0.388	0.7972	0.004503	1
1VBSZ	DNA-templated transcription, initiation	3.371	3.379	10.24	22.55	0.004503	1
25DYG	DNA-templated transcription, initiation	3.371	3.379	10.24	22.55	0.004503	1
1U60C	Bacterial regulatory proteins, gntR family	1.523	3.191	0.6929	1.692	0.004503	1
3X20M	Glycyl-tRNA synthetase beta subunit	1.553	2.925	0.1756	0.3135	0.004503	1
22257	Psort location Cytoplasmic, score 8.87	0.1963	0.2466	0.112	0.2651	0.004503	1
24IJW	unknown	33.52	26.31	18.96	10.84	0.004503	1
2TNEZ	Putative esterase	0.03514	0.05141	0.01053	0.02404	0.004503	1
COG2033	superoxide reductase activity	187.2	56.99	239.1	73.15	0.004503	1
25NJ9	Psort location Cytoplasmic, score 8.87	0.1963	0.2466	0.112	0.2651	0.004503	1
32SQ6	unknown	33.52	26.31	18.98	10.83	0.004503	1
1VBA5	unknown	33.52	26.31	18.98	10.83	0.004503	1
1S05V	reverse transcriptase	4.534	13.41	0.4803	0.93	0.004503	1
1VFEC	unknown	339.5	122.6	419.5	115.5	0.004503	1
25A2W	HNH endonuclease	0.5802	0.8598	0.1998	0.4198	0.004594	1
24ESD	helix_turn_helix, arabinose operon control protein	0.1339	0.25	0.4423	0.7414	0.004594	1
1U9MA	COG1028 Dehydrogenases with different specificities (related to short-chain alcohol dehydrogenases)	1.044	1.22	0.8825	3.166	0.004594	1
1UVP8	HNH endonuclease	0.5802	0.8598	0.1998	0.4198	0.004594	1
28NG0	unknown	9.327	31.19	13.39	25.03	0.004594	1
25TWY	HNH endonuclease	0.5802	0.8598	0.1998	0.4198	0.004594	1
25V8Q	Pyrophosphatase that catalyzes the hydrolysis of nucleoside triphosphates to their monophosphate derivatives, with a high preference for the non-canonical purine nucleotides XTP (xanthosine triphosphate), dITP (deoxyinosine triphosphate) and ITP. Seems to function as a house-cleaning enzyme that removes non-canonical purine nucleotides from the nucleotide pool, thus preventing their incorporation…	10.85	6.529	18.16	10.67	0.004594	1
2MH7J	Transposase IS200 like	1.181	2.442	0.3283	1.258	0.004687	1
1MUIM	ABC-type nitrate sulfonate bicarbonate transport system ATPase component	1.37	2.536	0.3694	0.7225	0.004687	1
3X1PG	Phosphonate C-P lyase system	0.5363	1.452	0.05189	0.1531	0.004687	1
1U0AM	Helix-turn-helix domain	1.542	2.763	0.3473	0.7957	0.004687	1
2E5Y5	YjcQ protein	5.677	8.948	10.46	10.69	0.004687	1
43BHF	PFAM Transposase IS200 like	1.181	2.442	0.3283	1.258	0.004687	1
33SCM	unknown	0.3037	0.9213	0.02553	0.1239	0.004687	1
269ES	Hsp20/alpha crystallin family	14.35	9.475	23.44	13.05	0.004687	1
26C0Z	Helix-turn-helix domain	1.542	2.763	0.3473	0.7957	0.004687	1
4CY0W	Addiction module toxin, RelE StbE family	1.626	2.043	0.7341	1.238	0.004687	1
1TQDS	AraC family	7.155	9.222	3.136	3.546	0.004687	1
2EZ6N	unknown	0.3037	0.9213	0.02553	0.1239	0.004687	1
1VS3P	unknown	0.3037	0.9213	0.02553	0.1239	0.004687	1
25U8C	Methyltransferase	0.7654	2.232	0.07758	0.2019	0.004687	1
25ATA	Helix-turn-helix domain	1.542	2.763	0.3473	0.7957	0.004687	1
24RVE	sequence-specific DNA binding	12.63	15.78	3.784	4.173	0.004687	1
2TNXS	Belongs to the nlpA lipoprotein family	0.1128	0.132	0.05515	0.1237	0.004687	1
1RQKM	Band 7 protein	2.04	6.376	0.1917	0.5286	0.004687	1
24Y9K	unknown	0.3037	0.9213	0.02553	0.1239	0.004687	1
3WR3M	unknown	0.4367	0.8342	1.404	2.102	0.004687	1
2WQUJ	PFAM Transposase IS200 like	1.181	2.442	0.3283	1.258	0.004687	1
1MWG2	Transcriptional regulator	5.917	10.59	1.408	2.062	0.004687	1
3XPFJ	Catalyzes the transfer of sulfuryl groups between phenolic compounds	1.969	5.935	0.2005	0.5093	0.004687	1
330MW	YjcQ protein	5.677	8.948	10.46	10.69	0.004687	1
4ATBJ	4Fe-4S binding domain	0.6595	1.272	0.07094	0.323	0.004782	1
25USY	3-hydroxyacyl-CoA dehydrogenase, C-terminal domain	0.3342	0.838	1.116	2.409	0.004782	1
24SG0	domain, Protein	0.7084	1.167	0.2872	0.8189	0.004782	1
1UZY1	Radical SAM	5.038	20.44	4.44	12.19	0.004782	1
265I7	permease	0.1858	0.3257	0.9813	2.029	0.004878	1
1ZEQI	Membrane dipeptidase (Peptidase family M19)	1.006	1.4	2.283	2.267	0.004878	1
36ICW	Helix-turn-helix XRE-family like proteins	1.49	2.594	5.299	6.699	0.004878	1
4APF7	MATE efflux family protein	9.537	13.74	3.515	5.133	0.004878	1
1V8SP	unknown	3.965	4.033	1.479	1.921	0.004878	1
1R7P8	transglycosylase	2.056	4.139	0.2709	0.5565	0.004878	1
25WXM	Psort location CytoplasmicMembrane, score	5.297	7.879	10.83	10.01	0.004878	1
3X0ZI	SbmA/BacA-like family	0.4488	1.201	0.05644	0.1587	0.004878	1
2WSCA	Ethanolamine utilisation protein EutA	0.1755	0.2035	0.06142	0.1279	0.004976	1
2HF15	Periplasmic binding protein LacI transcriptional regulator	1.806	4.246	5.168	6.545	0.004976	1
4CX39	periplasmic binding protein LacI transcriptional regulator	1.806	4.246	5.168	6.545	0.004976	1
42WP6	Ethanolamine utilisation protein EutA	0.1755	0.2035	0.06142	0.1279	0.004976	1
4H5T0	Psort location Cytoplasmic, score	2.172	3.88	6.401	11.3	0.004976	1
COG3486	L-lysine 6-monooxygenase (NADPH) activity	3.236	9.839	0.5655	1.375	0.004976	1
2MFM1	Ethanolamine utilisation protein EutA	0.1755	0.2035	0.06142	0.1279	0.004976	1
36W2G	Sigma-70, region 4	0.5828	1.228	1.608	1.92	0.004976	1
1V7W8	restriction endonuclease	4.094	4.991	12.73	16.88	0.004976	1
1VNVH	Protein of unknown function (DUF2971)	3.73	9.225	6.003	6.742	0.005076	1
267KP	Transmembrane secretion effector	0.443	0.6812	0.3124	0.6581	0.005076	1
25WVB	Psort location Cytoplasmic, score	19.43	13.57	30.23	18.62	0.005076	1
1VFEI	unknown	3.396	3.076	1.761	3.122	0.005076	1
4CVD2	QueT transporter	1.713	1.772	1.423	3.616	0.005076	1
4CYHE	4Fe-4S dicluster domain	0.6341	1.048	0.141	0.2855	0.005076	1
27HDB	Phosphoenolpyruvate-dependent sugar phosphotransferase system, EIIA 2	0.2715	0.415	0.08201	0.1343	0.005076	1
4H5UD	unknown	3.396	3.076	1.761	3.122	0.005076	1
2EM47	unknown	0.7036	1.728	5.743	14.74	0.005076	1
33ART	YopX protein	47.84	74.4	74.25	68.31	0.005076	1
25E4J	COG2207 AraC-type DNA-binding domain-containing proteins	1.196	1.972	0.3851	1.062	0.005076	1
1W0J4	- Catabolite gene activator and regulatory subunit of cAMP-dependent protein	0.8878	1.892	0.3927	1.097	0.005076	1
2HUQ3	QueT transporter	1.713	1.772	1.423	3.616	0.005076	1
2EA33	unknown	3.396	3.076	1.761	3.122	0.005076	1
1TT9B	COG0330 Membrane protease subunits stomatin prohibitin homologs	6.859	6.167	12.09	9.174	0.005076	1
4PKZF	anaerobic ribonucleoside-triphosphate reductase activating protein	5.929	13.9	0.5322	1.799	0.005076	1
2EGZP	YopX protein	47.84	74.4	74.25	68.31	0.005076	1
24QZR	- Catabolite gene activator and regulatory subunit of cAMP-dependent protein	0.8878	1.892	0.3927	1.097	0.005076	1
2FS3V	anaerobic ribonucleoside-triphosphate reductase activating protein	5.929	13.9	0.5322	1.799	0.005076	1
33486	unknown	3.396	3.076	1.761	3.122	0.005076	1
33ETP	unknown	0.7036	1.728	5.743	14.74	0.005076	1
1VM01	unknown	0.7036	1.728	5.743	14.74	0.005076	1
4CU7D	Domain of unknown function (DUF4143)	3.537	6.402	8.047	9.66	0.005178	1
4D0CK	Terminase	0.5247	1.881	3.525	10.96	0.005178	1
27X52	branched-chain amino acid permease (azaleucine resistance)	4.1	4.589	11.61	12.59	0.005178	1
24P2J	Dak2	1.095	1.52	0.3957	0.7607	0.005178	1
221FV	unknown	0.8846	1.191	0.4268	0.4781	0.005282	1
2MD3V	transporter antisigma-factor antagonist STAS	1.21	2.883	0.09588	0.2573	0.005282	1
4HB5A	Subunit R is required for both nuclease and ATPase activities, but not for modification	10.44	23.81	15.14	14.97	0.005282	1
42V4M	anti-sigma regulatory factor, serine threonine protein kinase	0.5946	0.9498	0.06181	0.1161	0.005282	1
221XU	Protein of unknown function (DUF1266)	0.4261	0.8995	0.1316	0.4123	0.005282	1
2WRH0	PFAM Sulfate transporter antisigma-factor antagonist STAS	1.21	2.883	0.09588	0.2573	0.005282	1
3X0WD	Transcriptional regulator	0.472	1.088	0.03637	0.1386	0.005282	1
1MV0M	Participates in initiation and elongation during chromosome replication	3.594	10.23	0.2922	0.8985	0.005282	1
27T95	LytTr DNA-binding domain	0.8007	0.9208	2.025	3.795	0.005282	1
30J2H	unknown	0.8846	1.191	0.4268	0.4781	0.005282	1
4CXNZ	Psort location Cytoplasmic, score	1.561	3.712	4.368	6.414	0.005282	1
1UVJS	unknown	0.8846	1.191	0.4268	0.4781	0.005282	1
2243B	Psort location Cytoplasmic, score 8.87	4.987	6.683	14.28	18.77	0.005282	1
2DBUT	unknown	5.657	10.59	2.786	9.205	0.005282	1
2WRKJ	anti-sigma regulatory factor, serine threonine protein kinase	0.5946	0.9498	0.06181	0.1161	0.005282	1
2ZB7R	unknown	5.657	10.59	2.786	9.205	0.005282	1
42V1I	PFAM Sulfate transporter antisigma-factor antagonist STAS	1.21	2.883	0.09588	0.2573	0.005282	1
47KQ5	Pfam:Methyltransf_6	0.02121	0.0674	0.2119	0.3474	0.005282	1
24U93	Catalyzes the N-acylation of UDP-3-O-acylglucosamine using 3-hydroxyacyl-ACP as the acyl donor. Is involved in the biosynthesis of lipid A, a phosphorylated glycolipid that anchors the lipopolysaccharide to the outer membrane of the cell	3.118	6.95	1.331	2.73	0.005282	1
1N9RD	anti-sigma regulatory factor, serine threonine protein kinase	0.5946	0.9498	0.06181	0.1161	0.005282	1
25937	unknown	0.8846	1.191	0.4268	0.4781	0.005282	1
27Q9T	Spore coat associated protein JA (CotJA)	11.37	19.34	20.36	23.99	0.005282	1
220KX	C-5 cytosine-specific DNA methylase	3.683	6.288	8.186	9.133	0.005282	1
2MDM6	Histidine kinase-like ATPase domain	0.5946	0.9498	0.06181	0.1161	0.005282	1
2TPCW	Pfam:Methyltransf_26	0.1224	0.1762	0.03513	0.04338	0.005282	1
1N7D9	Belongs to the anti-sigma-factor antagonist family	1.21	2.883	0.09588	0.2573	0.005282	1
29XCN	unknown	0.8846	1.191	0.4268	0.4781	0.005282	1
21ZNC	Transcriptional regulator, TetR family	6.338	4.255	9.171	4.335	0.005282	1
2IA1S	IstB-like ATP binding protein	1.715	6.659	2.107	3.428	0.005282	1
21ZHF	ABC transporter transmembrane region	0.5095	0.985	0.1233	0.2988	0.005282	1
1UVG7	Catalyzes the N-acylation of UDP-3-O-acylglucosamine using 3-hydroxyacyl-ACP as the acyl donor. Is involved in the biosynthesis of lipid A, a phosphorylated glycolipid that anchors the lipopolysaccharide to the outer membrane of the cell	3.118	6.95	1.331	2.73	0.005282	1
2TPQ9	Galactose-1-phosphate uridyl transferase, C-terminal domain	0.08473	0.1393	0.0298	0.08272	0.005387	1
1MYQ8	Type IV secretory system, conjugal DNA-protein transfer	4.031	11.63	0.3039	0.9204	0.005495	1
1WPEJ	Catalyzes the folate-dependent formation of 5-methyl- uridine at position 54 (M-5-U54) in all tRNAs	0.2037	0.2069	0.1022	0.1622	0.005495	1
3WZY1	Belongs to the 5'-nucleotidase family	0.5679	1.069	0.08979	0.1867	0.005495	1
24MU1	Putative HNHc nuclease	11.65	16.44	5.151	12.14	0.005495	1
1NGEI	Belongs to the bacterial ribosomal protein bL36 family	1.505	2.209	0.4635	1.462	0.005495	1
1V9YS	branched-chain amino acid	124.6	49.98	162.9	58.22	0.005495	1
1S4TV	Cleaves peptides in various proteins in a process that requires ATP hydrolysis. Has a chymotrypsin-like activity. Plays a major role in the degradation of misfolded proteins	1.146	2.717	0.2542	0.6484	0.005495	1
24GBV	Protein of unknown function (DUF1266)	0.5447	0.9618	0.1918	0.5109	0.005495	1
1MZSE	#NAME?	5.771	12.24	1.167	2.433	0.005495	1
1RRT1	Belongs to the transferase hexapeptide repeat family	5.771	12.24	1.167	2.433	0.005495	1
2I69R	6-O-methylguanine DNA methyltransferase, DNA binding domain	4.813	9.21	10.26	11.73	0.005495	1
27MSJ	ComF family	4.232	5.345	6.918	7.502	0.005495	1
1VAFM	CAAX amino terminal protease family protein	19.3	13.18	31.13	20.52	0.005495	1
24VJP	Psort location Cytoplasmic, score 8.87	0.9558	1.913	3.117	5.167	0.005495	1
1VP7K	Belongs to the class I-like SAM-binding methyltransferase superfamily. RNA M5U methyltransferase family	2.52	7.446	4.429	5.012	0.005495	1
4CWIN	acetyltransferase	3.02	5.153	6.058	6.796	0.005495	1
25BFV	Belongs to the class I-like SAM-binding methyltransferase superfamily. RNA M5U methyltransferase family	2.52	7.446	4.429	5.012	0.005495	1
1RS5U	Sugar ABC transporter substrate-binding protein	3.442	7.988	0.7174	1.415	0.005495	1
2A4JB	unknown	1.485	3.94	3.223	7.309	0.005495	1
1MVHV	ABC-type sugar transport system periplasmic component	3.442	7.988	0.7174	1.415	0.005495	1
2I6UN	acetyltransferase	3.02	5.153	6.058	6.796	0.005495	1
1RBNX	Cleaves peptides in various proteins in a process that requires ATP hydrolysis. Has a chymotrypsin-like activity. Plays a major role in the degradation of misfolded proteins	1.192	2.732	0.2542	0.6484	0.005495	1
2TP6J	Pyrimidine nucleoside phosphorylase C-terminal domain	0.1088	0.13	0.05152	0.09674	0.005495	1
2PSYA	VRR_NUC	0.3002	0.8882	1.482	2.376	0.005495	1
4CW36	6-O-methylguanine DNA methyltransferase, DNA binding domain	4.813	9.21	10.26	11.73	0.005495	1
2HVH2	Hpt domain	5.292	9.182	11.19	12.99	0.005604	1
COG4313	unknown	0.2382	0.289	0.08105	0.1395	0.005604	1
4CWDP	Nitroreductase family	3.216	5.851	7.695	9.984	0.005604	1
32F20	unknown	3.975	4.023	1.49	1.913	0.005604	1
2G0AI	4Fe-4S binding domain	0.6595	1.272	0.08425	0.3319	0.005604	1
4CWUG	Hpt domain	5.292	9.182	11.19	12.99	0.005604	1
4PM3E	4Fe-4S binding domain	0.6595	1.272	0.08425	0.3319	0.005604	1
2N6DT	Flagellin is the subunit protein which polymerizes to form the filaments of bacterial flagella	0.3039	0.4298	0.08299	0.1665	0.005604	1
2HG57	nitroreductase family	3.216	5.851	7.695	9.984	0.005604	1
25H3G	phosphoglycerate kinase activity	0.8972	1.145	1.806	1.493	0.005604	1
1UNQP	phosphoglycerate kinase activity	0.8972	1.145	1.806	1.493	0.005604	1
3VNS3	Glutamine amidotransferase domain	0.6186	1.203	0.8243	0.6286	0.005604	1
2G6DA	Specifically dimethylates two adjacent adenosines (A1518 and A1519) in the loop of a conserved hairpin near the 3'-end of 16S rRNA in the 30S particle. May play a critical role in biogenesis of 30S subunits	0.1655	0.1798	0.07069	0.1681	0.005715	1
27T5G	unknown	1.875	2.539	5.273	6.589	0.005715	1
1R3T3	outer membrane autotransporter barrel domain protein	0.9823	1.479	0.3438	0.7687	0.005715	1
26AWQ	N-terminal phage replisome organiser (Phage_rep_org_N)	1.65	2.151	3.944	4.445	0.005715	1
4AKEZ	Psort location Cytoplasmic, score 8.96	6.225	19.31	0.5108	1.436	0.005715	1
4CV6T	FGGY family of carbohydrate kinases, N-terminal domain	0.4282	0.7038	1.547	1.86	0.005715	1
2TP6I	Major intrinsic protein	0.2505	0.3088	0.08732	0.1464	0.005715	1
4CYIT	SdpI/YhfL protein family	0.6997	0.7745	0.3914	0.733	0.005715	1
1RQPD	Catalyzes the transfer of sulfuryl groups between phenolic compounds	2.298	5.974	0.4247	0.9581	0.005715	1
3NHRY	Flavin reductase like domain	0.02889	0.06236	0.1362	0.187	0.005715	1
29CHX	HutP	5.617	4.3	2.801	2.349	0.005715	1
220ZU	CRISPR (clustered regularly interspaced short palindromic repeat), is an adaptive immune system that provides protection against mobile genetic elements (viruses, transposable elements and conjugative plasmids). CRISPR clusters contain sequences complementary to antecedent mobile elements and target invading nucleic acids. CRISPR clusters are transcribed and processed into CRISPR RNA (crRNA). Fun…	8.978	9.14	3.792	5.455	0.005715	1
30396	unknown	1.875	2.539	5.273	6.589	0.005715	1
269KK	Psort location Cytoplasmic, score	34.55	81.46	7.553	9.481	0.005715	1
22013	Catalyzes the specific phosphorylation of the 3-hydroxyl group of shikimic acid using ATP as a cosubstrate	0.9408	1.219	2.212	2.708	0.005715	1
2203N	Amidohydrolase family	1.489	2.161	3.087	3.919	0.005715	1
4AV6G	COG COG3436 Transposase and inactivated derivatives	29.26	84.79	1.759	7.115	0.005715	1
1TTW4	unknown	1.875	2.539	5.273	6.589	0.005715	1
1VDB3	diguanylate cyclase	0.8361	1.564	0.1878	0.4219	0.005715	1
25J2V	unknown	1.875	2.539	5.273	6.589	0.005715	1
25V0R	Conserved carboxylase domain	9.824	5.825	16.04	10.53	0.005715	1
2G0EY	COG COG3436 Transposase and inactivated derivatives	29.26	84.79	1.759	7.115	0.005715	1
1UHVN	helix_turn_helix, arabinose operon control protein	1.281	2.054	0.3959	1.069	0.005715	1
2ZZGD	HutP	5.617	4.3	2.801	2.349	0.005715	1
1UUIQ	unknown	1.803	4.183	0.5258	1.177	0.005829	1
268V9	Psort location CytoplasmicMembrane, score	0.514	0.6194	0.2474	0.515	0.005829	1
256VX	unknown	1.803	4.183	0.5258	1.177	0.005829	1
29ZP0	unknown	1.803	4.183	0.5258	1.177	0.005829	1
30MPQ	unknown	1.803	4.183	0.5258	1.177	0.005829	1
4CUQY	FGGY family of carbohydrate kinases, N-terminal domain	1.227	2.922	3.775	4.741	0.005829	1
2H270	glycosyl hydrolase family 1	2.593	4.694	5.651	8.081	0.005829	1
25V33	Catalyzes the reduction of hydroxylamine to form NH(3) and H(2)O	28.05	23.3	40.07	21.54	0.005944	1
1UJMF	Belongs to the 'phage' integrase family	4.142	7.081	13.67	17.03	0.005944	1
2TQ1A	Transposase	0.2239	1.151	0	0	0.005944	1
255QV	unknown	0.4692	1.326	0	0	0.005944	1
36HK7	Belongs to the 'phage' integrase family	4.088	7.09	13.56	17.04	0.005944	1
1R7HC	Diguanylate cyclase	4.472	8.336	0.9491	1.112	0.005944	1
1N69F	Lipoprotein	0.3795	0.5127	0.07005	0.1217	0.005944	1
25IEF	AAA ATPase domain	0.2394	0.5083	0.5988	1.414	0.005944	1
1VIKD	unknown	0.4692	1.326	0	0	0.005944	1
4HF27	unknown	0	0	0.5247	1.505	0.005944	1
2MB6M	Secretory protein of YscJ/FliF family	0.3795	0.5127	0.07005	0.1217	0.005944	1
220G7	Psort location Cytoplasmic, score	1.322	2.198	0.3525	0.8154	0.005944	1
1VQBP	Transposase	0.2239	1.151	0	0	0.005944	1
2WPNY	Secretory protein of YscJ/FliF family	0.3795	0.5127	0.07005	0.1217	0.005944	1
1RA7P	This enzyme is involved in nucleotide metabolism it produces dUMP, the immediate precursor of thymidine nucleotides and it decreases the intracellular concentration of dUTP so that uracil cannot be incorporated into DNA	23.61	34.91	8.229	25.66	0.005944	1
2DMGI	unknown	23.8	21.96	34.65	22.92	0.005944	1
4HE9K	Polysaccharide biosynthesis protein	0.1544	0.4459	0.02602	0.03683	0.005944	1
2BREV	Protein of unknown function (DUF2975)	3.425	3.977	1.296	3.045	0.005944	1
2PT28	AAA ATPase domain	0.2394	0.5083	0.5988	1.414	0.005944	1
24P8V	unknown	3.946	4.043	1.449	1.906	0.005944	1
2IAZW	Protein of unknown function (DUF1593)	2.162	6.422	5.072	6.878	0.005944	1
1UK7Q	Belongs to the 'phage' integrase family	6.78	9.724	20.96	25.4	0.005944	1
4HF3C	Transposase	0.2239	1.151	0	0	0.005944	1
4CXM8	Protein of unknown function (DUF1593)	2.162	6.422	5.072	6.878	0.005944	1
42DX9	Recombinase zinc beta ribbon domain	0.7074	2.461	0.8291	1.451	0.005944	1
42T6F	Secretory protein of YscJ/FliF family	0.3795	0.5127	0.07005	0.1217	0.005944	1
32RD9	unknown	23.8	21.96	34.65	22.92	0.005944	1
4CUP9	Methylenetetrahydrofolate reductase	2.615	4.508	5.313	5.794	0.005944	1
34CDZ	unknown	0.4692	1.326	0	0	0.005944	1
32KDP	Protein of unknown function (DUF2975)	3.425	3.977	1.296	3.045	0.005944	1
1V7HZ	unknown	23.8	21.96	34.65	22.92	0.005944	1
42N30	Belongs to the pyruvate kinase family	0.2818	0.2839	0.1053	0.1303	0.005944	1
2C1XX	unknown	0.4692	1.326	0	0	0.005944	1
2EYEC	unknown	5.184	6.465	11.71	11.22	0.005944	1
231YF	AraC-like ligand binding domain	0.7882	2.378	0.0627	0.159	0.005944	1
1VNKX	Filamentation induced by cAMP protein fic	9.696	14.77	15.5	12.96	0.006062	1
25X3U	Cytoplasmic, score 8.87	11.26	7.431	18.03	11.81	0.006062	1
2WM6F	Bacterial type II/III secretion system short domain	0.3436	0.4594	0.06109	0.1098	0.006181	1
1US08	Psort location CytoplasmicMembrane, score	59.32	28.25	83	36.11	0.006181	1
COG0794	arabinose-5-phosphate isomerase activity	134.3	65.05	96.08	72.24	0.006181	1
1MU8T	phosphatase	0.8528	1.53	0.322	1.162	0.006181	1
2MAXR	Bacterial type II/III secretion system short domain	0.3436	0.4594	0.06109	0.1098	0.006181	1
1VDPT	Domain of Unknown Function with PDB structure (DUF3862)	0.5739	1.877	2.328	13.33	0.006181	1
COG1827	3H domain	171.4	42.73	201.8	50.61	0.006181	1
2DMH3	unknown	3.742	12.21	0.1984	0.4039	0.006181	1
24MBC	diguanylate cyclase	0.8155	1.566	0.1833	0.4197	0.006181	1
3WZVR	Lysin motif	0.5627	1.43	0.06071	0.1717	0.006181	1
24DPK	Psort location CytoplasmicMembrane, score	59.32	28.25	83	36.11	0.006181	1
1V0PH	mannose-6-phosphate isomerase, class I	56.3	23.48	77.59	33.95	0.006181	1
1RMIU	Phosphatase	0.8528	1.53	0.322	1.162	0.006181	1
3WGXN	Facilitates the functional incorporation of the urease nickel metallocenter. This process requires GTP hydrolysis, probably effectuated by UreG	1.94	4.696	3.911	7.191	0.006181	1
3X15Y	Belongs to the flagella basal body rod proteins family	0.4815	1.319	0.04684	0.1316	0.006181	1
1VEQ7	Protein conserved in bacteria	302.4	91.51	366.4	96.6	0.006181	1
27FNK	Catalyzes the attachment of tyrosine to tRNA(Tyr) in a two-step reaction tyrosine is first activated by ATP to form Tyr- AMP and then transferred to the acceptor end of tRNA(Tyr)	0.08571	0.08046	0.04414	0.06717	0.006181	1
32RGP	unknown	3.742	12.21	0.1984	0.4039	0.006181	1
4CW7D	Removes the formyl group from the N-terminal Met of newly synthesized proteins	3.938	6.467	8.82	10.53	0.006181	1
42NP3	Bacterial type II/III secretion system short domain	0.3436	0.4594	0.06109	0.1098	0.006181	1
25Q3T	Facilitates the functional incorporation of the urease nickel metallocenter. This process requires GTP hydrolysis, probably effectuated by UreG	1.94	4.696	3.911	7.191	0.006181	1
4NFXX	Belongs to the sigma-70 factor family. ECF subfamily	3.305	7.468	0.9854	1.834	0.006181	1
1UUVH	Bacterial regulatory proteins, tetR family	1.89	3.668	0.7601	2.384	0.006303	1
3Y1JB	Bacterial regulatory proteins, tetR family	1.89	3.668	0.7601	2.384	0.006303	1
25MJR	Bacterial regulatory proteins, tetR family	1.89	3.668	0.7601	2.384	0.006303	1
1VDJ0	unknown	0.5079	1.102	3.959	8.949	0.006303	1
2BVQZ	unknown	0.5079	1.102	3.959	8.949	0.006303	1
36K1D	unknown	0.6115	0.8744	0.4176	1.226	0.006303	1
24R3F	unknown	0.5079	1.102	3.951	8.95	0.006303	1
24P05	Uroporphyrinogen decarboxylase (URO-D)	0.1189	0.3859	0.004584	0.01321	0.006303	1
1QJHU	glycyl-radical enzyme activating protein family	8.266	16.21	1.833	2.241	0.006303	1
32XZ5	unknown	0.5079	1.102	3.959	8.949	0.006303	1
24BHN	Adenine-specific methyltransferase EcoRI	0.9939	1.856	4.431	6.856	0.006303	1
36J4S	Major Facilitator Superfamily	0.5824	1.252	2.403	5.205	0.006426	1
32IVN	unknown	0.2806	0.6949	3.852	10.77	0.006426	1
25EDE	Belongs to the 'phage' integrase family	4.092	7.087	13.61	17.01	0.006426	1
3X110	Key enzyme in the regulation of glycerol uptake and metabolism. Catalyzes the phosphorylation of glycerol to yield sn- glycerol 3-phosphate	1.243	2.399	0.2244	0.4318	0.006426	1
25I6Y	Domain of unknown function DUF11	0.7541	1.621	0.212	0.5012	0.006426	1
4AMP2	COG NOG37815 non supervised orthologous group	17.51	29.79	6.24	18.37	0.006426	1
24ED8	unknown	7.486	9.884	12.69	11.57	0.006426	1
25WYB	Produces ATP from ADP in the presence of a proton gradient across the membrane	8.789	7.665	15.64	11.41	0.006426	1
2DM9D	unknown	17.51	29.79	6.24	18.37	0.006426	1
1W0QQ	Domain of unknown function DUF11	0.7541	1.621	0.212	0.5012	0.006426	1
2EUI6	Domain of unknown function (DUF4489)	0.9146	1.745	0.2631	0.8248	0.006426	1
1RGWT	FliN is one of three proteins (FliG, FliN, FliM) that form the rotor-mounted switch complex (C ring), located at the base of the basal body. This complex interacts with the CheY and CheZ chemotaxis proteins, in addition to contacting components of the motor that determine the direction of flagellar rotation	9.518	18	1.904	3.118	0.006426	1
COG2193	ferroxidase activity	16.4	24.69	4.519	4.292	0.006426	1
2BQ1C	unknown	0.2806	0.6949	3.852	10.77	0.006426	1
24DW8	PFAM extracellular solute-binding protein family 1	1.053	3.596	0.09645	0.2085	0.006426	1
27QYB	unknown	0.2344	0.6499	1.775	5.135	0.006426	1
3X3FG	Catalyzes the conversion of epoxyqueuosine (oQ) to queuosine (Q), which is a hypermodified base found in the wobble positions of tRNA(Asp), tRNA(Asn), tRNA(His) and tRNA(Tyr)	0.4787	1.479	0.05651	0.1666	0.006426	1
4NPRC	unknown	17.51	29.79	6.24	18.37	0.006426	1
223HV	Domain of unknown function DUF11	0.7541	1.621	0.212	0.5012	0.006426	1
4CVW8	Catalyzes the irreversible cleavage of the glycosidic bond in both 5'-methylthioadenosine (MTA) and S- adenosylhomocysteine (SAH AdoHcy) to adenine and the corresponding thioribose, 5'-methylthioribose and S-ribosylhomocysteine, respectively	2.694	5.237	5.562	6.63	0.006426	1
1UD53	unknown	0.2806	0.6949	3.852	10.77	0.006426	1
25NPS	unknown	0.2806	0.6949	3.852	10.77	0.006426	1
328C5	unknown	17.51	29.79	6.24	18.37	0.006426	1
1VGZ2	DNA-binding helix-turn-helix protein	12.78	12.89	27.4	24.34	0.006426	1
3WGIH	Histidine kinase- DNA gyrase B	42.9	26.19	61.61	30.44	0.006426	1
3X0ID	Catalyzes the interconversion of 2-phosphoglycerate and 3-phosphoglycerate	0.6835	1.572	0.08586	0.1988	0.006426	1
2PTTB	unknown	0.2806	0.6949	3.852	10.77	0.006426	1
2FRTC	unknown	17.51	29.79	6.24	18.37	0.006426	1
21ZMP	AP endonuclease family 2 C terminus	0.4724	1.126	0.144	0.39	0.006552	1
1TVEB	domain protein	0.1114	0.238	0.3315	0.5746	0.006552	1
25JFP	domain protein	0.1114	0.238	0.3315	0.5746	0.006552	1
2WNAD	Essential for recycling GMP and indirectly, cGMP	0.2595	0.3324	0.07985	0.1721	0.006552	1
4H5MM	glyoxalase bleomycin resistance protein dioxygenase	4.84	5.453	1.331	1.833	0.006552	1
42R4H	Essential for recycling GMP and indirectly, cGMP	0.2595	0.3324	0.07985	0.1721	0.006552	1
25W29	Flavin reductase like domain	7.901	11	15.27	14.5	0.006552	1
222G5	domain protein	0.1114	0.238	0.3315	0.5746	0.006552	1
3X091	Catalyzes the reduction of tatronate semialdehyde to D- glycerate	0.5012	1.228	0.07016	0.2003	0.006552	1
42PPD	Type IV secretory pathway VirD4	0.2889	0.535	0.04429	0.1506	0.006552	1
24N7X	unknown	8.832	31.23	12.98	25.15	0.006552	1
268C0	Psort location CytoplasmicMembrane, score	1.194	1.756	0.3273	0.6362	0.006552	1
COG1514	2'-5'-RNA ligase activity	15.88	13.34	8.463	5.512	0.00668	1
25VG0	Psort location CytoplasmicMembrane, score	30.17	15.84	45.15	22.51	0.00668	1
248CE	Involved in the biosynthesis of the central metabolite phospho-alpha-D-ribosyl-1-pyrophosphate (PRPP) via the transfer of pyrophosphoryl group from ATP to 1-hydroxyl of ribose-5-phosphate (Rib-5-P)	3.558	4.661	7.483	6.74	0.00668	1
26891	unknown	3.159	3.952	1.001	1.399	0.00668	1
42M3E	Attaches a formyl group to the free amino group of methionyl-tRNA(fMet). The formyl group appears to play a dual role in the initiator identity of N-formylmethionyl-tRNA by promoting its recognition by IF2 and preventing the misappropriation of this tRNA by the elongation apparatus	0.3828	0.4566	0.1644	0.2479	0.00668	1
4ANX5	Belongs to the glycosyl hydrolase 43 family	10.18	10.88	3.853	7.636	0.00668	1
21Z94	Arm DNA-binding domain	10.67	11.4	18.68	15.24	0.00668	1
1VEQ1	Exonuclease	17.44	21.35	29.58	25.32	0.00668	1
2WKMK	Attaches a formyl group to the free amino group of methionyl-tRNA(fMet). The formyl group appears to play a dual role in the initiator identity of N-formylmethionyl-tRNA by promoting its recognition by IF2 and preventing the misappropriation of this tRNA by the elongation apparatus	0.3828	0.4566	0.1644	0.2479	0.00668	1
4D5RY	AAA domain	0.1279	0.2111	0.0459	0.07036	0.00668	1
22386	Psort location Cytoplasmic, score 8.87	1.986	2.831	4.862	5.35	0.00668	1
222ZI	unknown	2.146	2.849	5.055	4.899	0.00668	1
COG4628	DNA-binding protein VF530	4.384	5.611	1.685	2.79	0.00668	1
2TNUE	Glycosyl hydrolase family 65, N-terminal domain	0.846	2.613	0.3145	0.9001	0.00668	1
1V5J9	Involved in the biosynthesis of the central metabolite phospho-alpha-D-ribosyl-1-pyrophosphate (PRPP) via the transfer of pyrophosphoryl group from ATP to 1-hydroxyl of ribose-5-phosphate (Rib-5-P)	3.558	4.661	7.483	6.74	0.00668	1
36NQZ	ThiF family	0.5398	1.086	3.185	5.664	0.00668	1
223YE	Branched-chain amino acid transport system / permease component	0.137	0.3827	0.5237	1.488	0.00668	1
3X254	amino acid ABC transporter	0.3566	0.7978	0.03755	0.1093	0.00668	1
4NK5P	Belongs to the glycosyl hydrolase 43 family	10.18	10.88	3.853	7.636	0.00668	1
2G2PV	Belongs to the glycosyl hydrolase 43 family	10.18	10.88	3.853	7.636	0.00668	1
249J7	response regulator receiver	1.912	3.451	0.5921	0.9383	0.00668	1
25V75	CytoplasmicMembrane, score 9.99	8.62	5.078	16.65	12.98	0.00668	1
4AZSE	DnaJ molecular chaperone homology domain	7.282	33.82	15.99	40.14	0.00668	1
36NKD	Domain of unknown function (DUF4367)	0.5538	0.8912	1.421	1.499	0.00668	1
24BYP	Catalyzes the NADPH-dependent reduction of 7-cyano-7- deazaguanine (preQ0) to 7-aminomethyl-7-deazaguanine (preQ1)	59.41	35.24	82.52	36.07	0.00668	1
4H71Y	AAA domain	0.196	0.3021	1.338	2.639	0.00668	1
2MAUR	Type I phosphodiesterase / nucleotide pyrophosphatase	0.1471	0.2165	0.03602	0.07638	0.00668	1
1RKK9	HAD-hyrolase-like	0.08589	0.2202	2.05	6.225	0.006811	1
42X4Z	Essential subunit of the Sec protein translocation channel SecYEG. Clamps together the 2 halves of SecY. May contact the channel plug during translocation	0.8969	1.334	0.2262	0.6577	0.006811	1
24TV2	unknown	13.66	24.56	33.57	81.42	0.006811	1
36DDD	helix_turn _helix lactose operon repressor	5.448	5.488	10.19	9.117	0.006811	1
25WU6	Psort location Cytoplasmic, score	14.54	11.96	25.8	18.66	0.006811	1
1Q1BI	Essential subunit of the Sec protein translocation channel SecYEG. Clamps together the 2 halves of SecY. May contact the channel plug during translocation	0.8969	1.334	0.2262	0.6577	0.006811	1
2MD79	Essential subunit of the Sec protein translocation channel SecYEG. Clamps together the 2 halves of SecY. May contact the channel plug during translocation	0.8969	1.334	0.2262	0.6577	0.006811	1
2WSQ8	Essential subunit of the Sec protein translocation channel SecYEG. Clamps together the 2 halves of SecY. May contact the channel plug during translocation	0.8969	1.334	0.2262	0.6577	0.006811	1
36K0Y	PFAM Lanthionine synthetase	0.5655	0.824	1.369	1.586	0.006811	1
1R44F	RNA-directed DNA polymerase	5.119	13.5	1.007	2.285	0.006811	1
2ZC4F	unknown	8.493	7.889	15.3	10.84	0.006943	1
4PM9B	IS66 family	48.15	89.61	7.726	21	0.006943	1
4CXUZ	PFAM PTS system fructose subfamily IIA component	2.387	6.051	9.56	12.46	0.006943	1
24EBE	Psort location Cytoplasmic, score	2.115	2.396	1.199	2.085	0.006943	1
32YE0	unknown	14.41	24.78	34.3	81.24	0.006943	1
2IDD0	Enoyl-(Acyl carrier protein) reductase	2.634	4.038	5.871	6.06	0.006943	1
2E3F3	unknown	14.41	24.78	34.3	81.24	0.006943	1
36R11	4Fe-4S single cluster domain	0.06252	0.1943	0.7138	1.934	0.006943	1
36VVG	unknown	6.038	8.677	11.78	13.2	0.006943	1
4AMGU	unknown	2.017	3.838	1.92	7.272	0.006943	1
2Z9E1	PFAM TnsA endonuclease	7.53	11.59	1.683	3.409	0.006943	1
1TRS0	aldo keto reductase	88.42	39.16	117.9	44.88	0.006943	1
4H331	Sporulation initiation inhibitor protein Soj	6.213	8.193	2.821	3.91	0.006943	1
2246G	DNA mismatch endonuclease Vsr	2.326	3.657	8.692	13	0.006943	1
1MVZB	Belongs to the 'phage' integrase family	16.16	40.54	3.161	5.348	0.006943	1
4CVT4	Enoyl-(Acyl carrier protein) reductase	2.634	4.038	5.871	6.06	0.006943	1
2TNGM	tRNA synthetases class II (D, K and N)	0.1741	0.1833	0.08321	0.1119	0.006943	1
1MV20	Zn-dependent hydrolases of the beta-lactamase fold	2.399	4.013	0.7862	1.335	0.006943	1
4HG6W	FOG Transposase and inactivated	1.324	1.689	0.4109	0.5209	0.006943	1
21YRZ	Oligopeptide/dipeptide transporter, C-terminal region	0.6409	1.026	0.2721	0.5282	0.006943	1
3WTIK	Adenine-specific methyltransferase EcoRI	0.1794	0.5393	2.713	5.023	0.006943	1
4CVGI	Domain of unknown function (DUF5060)	0.2435	0.6668	0.4262	0.7117	0.006943	1
2TP0B	ABC transporter substrate binding protein	0.07314	0.1547	0.02197	0.05389	0.006943	1
1MVUU	IucA IucC family protein	2.162	6.811	0.1648	0.2673	0.006943	1
1V4DQ	ANTAR	2.792	1.979	1.604	1.423	0.006943	1
2HW0Z	PFAM PTS system fructose subfamily IIA component	2.387	6.051	9.56	12.46	0.006943	1
3VT0S	Psort location Cytoplasmic, score 8.87	3.592	5.645	18.56	31.89	0.006943	1
28PBX	unknown	8.493	7.889	15.3	10.84	0.006943	1
1RPN4	Siderophore biosynthesis protein	2.162	6.811	0.1648	0.2673	0.006943	1
2DBI0	TnsA endonuclease N terminal	7.53	11.59	1.683	3.409	0.006943	1
24J7H	ANTAR	2.792	1.979	1.604	1.423	0.006943	1
1NJAJ	Flagellar assembly protein Flih	0.4465	0.6615	0.07169	0.1306	0.007078	1
28JZ6	unknown	16.37	33.59	28.71	28.67	0.007078	1
24H43	Cysteine-rich VLP	1.643	4.497	2.374	3.099	0.007078	1
4QPU0	recombinase activity	3.919	3.55	10.69	10.54	0.007078	1
2Z9PA	unknown	16.37	33.59	28.71	28.67	0.007078	1
2WPHC	Nodulation protein NolV	0.4465	0.6615	0.07169	0.1306	0.007078	1
2MB0R	Nodulation protein NolV	0.4465	0.6615	0.07169	0.1306	0.007078	1
42P5I	flagellar assembly protein FliH	0.4465	0.6615	0.07169	0.1306	0.007078	1
2ETBW	unknown	25.59	32.55	8.69	7.472	0.007078	1
1VTU0	unknown	25.59	32.55	8.69	7.472	0.007078	1
33KVT	unknown	25.59	32.55	8.69	7.472	0.007078	1
1VBMI	Cell surface heme-binding protein Shp	1.561	3.104	1.3	5.599	0.007078	1
24MNQ	Cell surface heme-binding protein Shp	1.561	3.104	1.3	5.599	0.007078	1
24EBZ	Psort location Cytoplasmic, score 8.87	0.855	1.658	0.3124	1.213	0.007078	1
1VI5T	unknown	5.849	10.21	18.54	27.78	0.007216	1
2DQDX	unknown	5.849	10.21	18.54	27.78	0.007216	1
1V1BU	PFAM Glycosyl transferase, group 1	5.907	6.107	11.46	10.13	0.007216	1
1MU9P	Involved in the aerobic and anaerobic degradation of long-chain fatty acids via beta-oxidation cycle. Catalyzes the formation of 3-oxoacyl-CoA from enoyl-CoA via L-3-hydroxyacyl-CoA. It can also use D-3-hydroxyacyl-CoA and cis-3-enoyl-CoA as substrate	18.75	29.27	5.534	7.573	0.007216	1
30H15	unknown	4.335	7.755	11.76	15.99	0.007216	1
3Y26Q	unknown	4.335	7.755	11.76	15.99	0.007216	1
1MXA9	BFD domain protein 2Fe-2S -binding domain protein	0.7677	1.246	0.1886	0.2667	0.007216	1
25P1M	Psort location Cytoplasmic, score 8.87	3.063	4.635	7.039	8.415	0.007216	1
2WIR9	amino acids such as threonine, to avoid such errors, it has a posttransfer editing activity that hydrolyzes mischarged Thr-tRNA(Val) in a tRNA-dependent manner	0.3191	0.3777	0.1183	0.1467	0.007216	1
2DQAP	unknown	2.049	10.8	0.08119	0.2643	0.007216	1
4CY19	Transposase	3.105	8.963	6.19	8.708	0.007216	1
1S54G	single-species biofilm formation on inanimate substrate	7.194	15.43	1.214	2.47	0.007216	1
335P3	unknown	2.049	10.8	0.08119	0.2643	0.007216	1
1REUG	single-species biofilm formation on inanimate substrate	7.194	15.43	1.214	2.47	0.007216	1
42MPZ	amino acids such as threonine, to avoid such errors, it has a posttransfer editing activity that hydrolyzes mischarged Thr-tRNA(Val) in a tRNA-dependent manner	0.3191	0.3777	0.1183	0.1467	0.007216	1
1VFTJ	Transcriptional regulator	5.353	6.642	8.701	9.327	0.007216	1
21YN9	Catalyzes the conversion of D-ribulose 5-phosphate to formate and 3,4-dihydroxy-2-butanone 4-phosphate	0.7968	1.369	0.2433	0.5898	0.007216	1
3XMMG	Required for disulfide bond formation in some proteins. Part of a redox system composed of DsbI and DsbL that mediates formation of an essential disulfide bond in AssT	3.116	9.6	0.1872	0.502	0.007216	1
2TPWB	Ribosomal L27 protein	0.3268	0.349	0.1485	0.2456	0.007216	1
1UGJ9	Psort location Cytoplasmic, score 8.87	3.063	4.635	7.039	8.415	0.007216	1
2BGQY	unknown	3.063	4.635	7.039	8.415	0.007216	1
2ERTC	unknown	4.081	5.428	11.09	12.32	0.007216	1
25X76	Psort location Cytoplasmic, score	17.01	12.15	28.15	19.51	0.007216	1
2G0VR	Pfam:SusD	3.654	10.13	0.5458	1.742	0.007216	1
3WCYE	Oligopeptide/dipeptide transporter, C-terminal region	0.1623	0.3661	0.03052	0.06824	0.007216	1
3367M	unknown	5.849	10.21	18.54	27.78	0.007216	1
32APZ	Psort location Cytoplasmic, score 8.87	3.063	4.635	7.039	8.415	0.007216	1
2HGWR	Transposase	3.105	8.963	6.19	8.708	0.007216	1
3Y23J	Psort location Cytoplasmic, score 8.87	3.063	4.635	7.039	8.415	0.007216	1
1RPUR	Protein involved in sequence-specific DNA binding transcription factor activity, DNA binding and regulation of transcription, DNA-templated	0.6901	1.79	0.05538	0.1438	0.007216	1
223WB	Binding-protein-dependent transport system inner membrane component	3.024	4.025	5.82	5.897	0.007216	1
1TP1P	Catalyzes the oxidation of 5,10- methylenetetrahydrofolate to 5,10-methenyltetrahydrofolate and then the hydrolysis of 5,10-methenyltetrahydrofolate to 10- formyltetrahydrofolate	156.3	42.92	182.4	40.13	0.007216	1
33JCK	unknown	4.081	5.428	11.09	12.32	0.007216	1
1UGZD	unknown	4.335	7.755	11.76	15.99	0.007216	1
2HB92	unknown	4.081	5.428	11.09	12.32	0.007216	1
26MI2	Protein of unknown function (DUF3533)	0.1727	0.186	0.07634	0.1165	0.007216	1
25PKS	unknown	4.335	7.755	11.76	15.99	0.007216	1
COG4868	Domain of unknown function (DUF1846)	127.1	36.3	151.9	43.23	0.007216	1
25XAD	S4 domain protein	20.04	20.91	34.39	26.15	0.007216	1
29VIU	unknown	4.335	7.755	11.76	15.99	0.007216	1
COG0220	tRNA (guanine-N7-)-methyltransferase activity	264.8	27.24	279.6	23.97	0.007216	1
3X1NM	Assembles around the rod to form the L-ring and probably protects the motor basal body from shearing forces during rotation	0.5933	1.567	0.05875	0.1693	0.007216	1
3X0BW	fructose-1,6-bisphosphatase	0.5902	1.523	0.0724	0.212	0.007355	1
2FQNS	Domain of unknown function (DUF4960)	3.557	6.965	0.699	1.366	0.007355	1
4NMD8	Domain of unknown function (DUF4960)	3.557	6.965	0.699	1.366	0.007355	1
4D4D2	unknown	0.07983	0.2255	0.1293	0.1512	0.007355	1
2ZBYT	Domain of unknown function (DUF4960)	3.557	6.965	0.699	1.366	0.007355	1
2FTK5	Transcription termination antitermination factor NusG	8.286	13.26	1.587	2.58	0.007355	1
4ARN4	Transcription termination antitermination factor NusG	8.286	13.26	1.587	2.58	0.007355	1
3X1FY	Topoisomerase IV is essential for chromosome segregation. It relaxes supercoiled DNA. Performs the decatenation events required during the replication of a circular DNA molecule	0.7431	1.453	0.1501	0.2727	0.007355	1
2GQND	unknown	0.07983	0.2255	0.1293	0.1512	0.007355	1
4P45F	Transcription termination antitermination factor NusG	8.286	13.26	1.587	2.58	0.007355	1
25Q62	DNA binding domain with preference for A/T rich regions	1.243	3.548	3.312	6.717	0.007497	1
1MU2C	Diguanylate cyclase	16.98	22.17	6.633	8.736	0.007497	1
1WQJD	Belongs to the peptidase S11 family	0.05976	0.1188	0.1202	0.1876	0.007497	1
4CW8H	Thiamine-binding protein	5.245	9.036	9.757	10.16	0.007497	1
2HVKE	Protein of unknown function (DUF4038)	1.322	3.229	3.967	5.22	0.007497	1
1VGR6	unknown	5.098	6.619	10.38	13.16	0.007497	1
4CX0S	Protein of unknown function (DUF4038)	1.322	3.229	3.967	5.22	0.007497	1
1TGHX	unknown	4.559	15.51	0.337	1.198	0.007497	1
2X9RI	Transcriptional regulator PadR-like family	0.02541	0.1022	0.5949	1.345	0.007497	1
KOG0059	ATPase activity, coupled to transmembrane movement of substances	1.169	2.252	0.5275	1.446	0.007497	1
34383	Pentapeptide repeats (9 copies)	0.3856	0.745	1.565	3.116	0.007497	1
3WHH6	DNA binding domain with preference for A/T rich regions	1.243	3.548	3.312	6.717	0.007497	1
31KT3	unknown	4.559	15.51	0.337	1.198	0.007497	1
1MU3G	Type II secretory pathway component ExeA	1.466	3.684	0.1564	0.2414	0.007497	1
3WIPA	ParB-like nuclease domain	0.3685	0.3443	0.1722	0.2143	0.007497	1
1QDKQ	Transcriptional regulator PadR-like family	0.02541	0.1022	0.5949	1.345	0.007497	1
1GDKK	unknown	0.5824	1.54	1.673	2.933	0.007497	1
24A1C	helix_turn_helix gluconate operon transcriptional repressor	1.063	1.668	0.3373	0.8417	0.007497	1
32Y0W	unknown	1.9	5.681	4.514	8.556	0.007497	1
3F4XU	Type II restriction enzyme, methylase subunits	1.838	6.622	4.596	10.59	0.007497	1
COG3274	Responsible for the incorporation of O-acetyl groups into the enterobacterial common antigen (ECA) trisaccharide repeat units	279.6	90.2	214.7	86.83	0.007497	1
COG2115	xylose isomerase activity	52.23	31.99	32.67	22.47	0.007497	1
COG1690	RNA ligase activity	83.74	64.61	47.95	17.61	0.007497	1
1QINK	unknown	4.559	15.51	0.337	1.198	0.007497	1
1VKB4	thiamine biosynthesis protein ThiS	147.3	81.83	182.3	47.07	0.007497	1
1WPFI	Catalyzes the formation of phosphoribosylamine from phosphoribosylpyrophosphate (PRPP) and glutamine	0.06485	0.07357	0.01971	0.04168	0.007497	1
3X18U	Transporter associated domain	0.5164	1.225	0.1058	0.2928	0.007497	1
2G5TK	DNA ligase that catalyzes the formation of phosphodiester linkages between 5'-phosphoryl and 3'-hydroxyl groups in double-stranded DNA using NAD as a coenzyme and as the energy source for the reaction. It is essential for DNA replication and repair of damaged DNA	0.06962	0.09955	0.02357	0.05882	0.007497	1
2GCH9	Required for morphogenesis under gluconeogenic growth conditions	0.08321	0.09958	0.0266	0.05161	0.007497	1
3NMJF	Catalyzes the condensation of para-aminobenzoate (pABA) with 6-hydroxymethyl-7,8-dihydropterin diphosphate (DHPt-PP) to form 7,8-dihydropteroate (H2Pte), the immediate precursor of folate derivatives	4.21	11.28	0.3582	0.6382	0.007497	1
2DNZD	unknown	5.098	6.619	10.38	13.16	0.007497	1
32JIU	unknown	0.7119	2.896	0.02566	0.08494	0.007497	1
2BQNH	unknown	0.7119	2.896	0.02566	0.08494	0.007497	1
32ZWW	unknown	5.098	6.619	10.38	13.16	0.007497	1
2FB1E	Pentapeptide repeats (9 copies)	0.3856	0.745	1.565	3.116	0.007497	1
437XR	Transcriptional regulator PadR-like family	0.02541	0.1022	0.5949	1.345	0.007497	1
3X011	Transcriptional regulator	0.2828	0.7074	0.0399	0.1203	0.007497	1
3XR3U	unknown	4.559	15.51	0.337	1.198	0.007497	1
2MSBE	Transcriptional regulator PadR-like family	0.02541	0.1022	0.5949	1.345	0.007497	1
27XIY	DNA ligase that catalyzes the formation of phosphodiester linkages between 5'-phosphoryl and 3'-hydroxyl groups in double-stranded DNA using NAD as a coenzyme and as the energy source for the reaction. It is essential for DNA replication and repair of damaged DNA	0.06962	0.09955	0.02357	0.05882	0.007497	1
431F6	Putative transposase of IS4/5 family (DUF4096)	1.38	2.663	0.1362	0.5092	0.007642	1
24F3U	unknown	16.37	33.59	28.7	28.68	0.007642	1
4QVPB	recombinase activity	4.006	3.6	10.77	10.54	0.007642	1
2TPP4	Involved in targeting and insertion of nascent membrane proteins into the cytoplasmic membrane. Binds to the hydrophobic signal sequence of the ribosome-nascent chain (RNC) as it emerges from the ribosomes. The SRP-RNC complex is then targeted to the cytoplasmic membrane where it interacts with the SRP receptor FtsY	0.06277	0.06901	0.03586	0.05907	0.007642	1
4H3C1	Represses a number of genes involved in the response to DNA damage (SOS response), including recA and lexA. In the presence of single-stranded DNA, RecA interacts with LexA causing an autocatalytic cleavage which disrupts the DNA-binding part of LexA, leading to derepression of the SOS regulon and eventually DNA repair	2.53	3.091	1.607	3.443	0.007642	1
2WWXZ	Putative transposase of IS4/5 family (DUF4096)	1.38	2.663	0.1362	0.5092	0.007642	1
1RJ4H	Putative transposase of IS4/5 family (DUF4096)	1.38	2.663	0.1362	0.5092	0.007642	1
1UQ35	unknown	16.37	33.59	28.7	28.68	0.007642	1
3X24R	alcohol dehydrogenase	0.6647	1.522	0.2591	1.205	0.007642	1
2499R	Catalyzes the complex heterocyclic radical-mediated conversion of 6-carboxy-5,6,7,8-tetrahydropterin (CPH4) to 7- carboxy-7-deazaguanine (CDG), a step common to the biosynthetic pathways of all 7-deazapurine-containing compounds	39.8	24.08	62.39	42.75	0.007789	1
1UMCX	hmm pf04122	0.1197	0.3362	0.02455	0.04607	0.007789	1
1S20T	Acetyltransferases, including N-acetylases of ribosomal proteins	2.192	4.359	0.5181	1.611	0.007789	1
1VJVH	unknown	14.37	24.8	34.23	81.26	0.007789	1
arCOG03361	Protein of unknown function (DUF1016)	0.4448	1.656	0.5177	0.9302	0.007789	1
1MX36	COG3486 Lysine ornithine N-monooxygenase	3.196	9.852	0.2578	0.4678	0.007789	1
3X2C5	Catalyzes the specific phosphorylation of the 3-hydroxyl group of shikimic acid using ATP as a cosubstrate	0.4991	1.466	0.05515	0.1602	0.007789	1
2CV27	Putative HNHc nuclease	15.55	17.48	10.54	17.48	0.007789	1
4CUI0	Linear amide C-N hydrolases, choloylglycine hydrolase family	4.943	9.512	11.52	16.53	0.007789	1
1VBY4	Putative HNHc nuclease	15.55	17.48	10.54	17.48	0.007789	1
4QKVF	hydrolase activity, acting on ester bonds	0.1206	0.4851	0.7019	1.621	0.007789	1
2Z924	SIR2-like domain	9.326	14.29	3.143	5.414	0.007789	1
32SWP	Putative HNHc nuclease	15.55	17.48	10.54	17.48	0.007789	1
1TQ62	helicase	140.4	53.43	173.2	54.28	0.007789	1
25MCI	unknown	1.062	2.542	0.3392	1.216	0.007789	1
1MUF8	Belongs to the short-chain dehydrogenases reductases (SDR) family	7.938	11.55	2.021	2.278	0.007789	1
25WXZ	Bacterial mobilisation protein (MobC)	0.07999	0.1565	0.8329	1.994	0.007789	1
1UMP4	Helix-turn-helix XRE-family like proteins	0.08569	0.1016	0.03971	0.05528	0.007789	1
1RNB9	l-lysine 6-monooxygenase	3.196	9.852	0.2578	0.4678	0.007789	1
3X1QG	Flavin reductase like domain	0.4323	1.199	0.05764	0.2312	0.007789	1
21YAD	Bacterial regulatory proteins, tetR family	5.246	10.44	1.292	1.924	0.007789	1
COG3969	Domain of unknown function (DUF3440)	44.35	31.53	26.15	24.73	0.007789	1
25GMT	Helix-turn-helix XRE-family like proteins	0.08569	0.1016	0.03971	0.05528	0.007789	1
COG1414	negative regulation of transcription, DNA-templated	208.6	121.2	149.9	107.1	0.007789	1
1WQVS	Catalyzes the conversion of glucosamine-6-phosphate to glucosamine-1-phosphate	0.08291	0.213	0.1433	0.2064	0.007789	1
25GET	hmm pf04122	0.1197	0.3362	0.02455	0.04607	0.007789	1
4NKTU	Psort location Cytoplasmic, score 8.96	25.05	58.77	16.71	66.59	0.007789	1
1TUEG	unknown	1.062	2.542	0.3392	1.216	0.007789	1
2TP8S	DNA repair enzyme that has both DNA N-glycosylase activity and AP-lyase activity. The DNA N-glycosylase activity releases various damaged pyrimidines from DNA by cleaving the N- glycosidic bond, leaving an AP (apurinic apyrimidinic) site. The AP-lyase activity cleaves the phosphodiester bond 3' to the AP site by a beta-elimination, leaving a 3'-terminal unsaturated sugar and a product with a term…	0.32	0.3836	0.08052	0.1574	0.007789	1
223KZ	unknown	1.062	2.542	0.3392	1.216	0.007789	1
21ZJR	Region found in RelA / SpoT proteins	0.7208	1.194	0.197	0.4547	0.007789	1
arCOG14100	SIR2-like domain	9.326	14.29	3.143	5.414	0.007789	1
3X370	transport system permease component	0.4386	0.809	0.07616	0.231	0.007789	1
2208G	DHHW protein	1.309	1.16	2.455	2.219	0.007789	1
2TPI4	Bacterial extracellular solute-binding protein	0.1711	0.1603	0.08509	0.1067	0.007789	1
2BJI3	unknown	5.077	9.542	9.982	12.93	0.007939	1
25IYT	unknown	5.077	9.542	9.982	12.93	0.007939	1
3XQ98	Transposase	3.54	10.32	0.2561	0.6182	0.007939	1
1RCWP	Deacetylates O-acetyl-ADP ribose. Down-regulates ribonuclease 3 (RNase III) activity. Acts by interacting directly with the region of the ribonuclease that is required for dimerization activation	6.664	11.1	1.588	2.193	0.007939	1
1UE49	unknown	5.077	9.542	9.982	12.93	0.007939	1
32DV1	unknown	5.077	9.542	9.982	12.93	0.007939	1
3X27F	Required for disulfide bond formation in some periplasmic proteins. Acts by transferring its disulfide bond to other proteins and is reduced in the process	0.383	0.8987	0.02304	0.0761	0.007939	1
3WZZ3	Gammaproteobacterial periplasmic sensor domain	0.4528	1.173	0.06341	0.1955	0.007939	1
27SZ9	unknown	5.077	9.542	9.982	12.93	0.007939	1
25NQC	COG NOG33934 non supervised orthologous group	3.437	5.609	4.652	4.182	0.008091	1
27FTW	FGGY family of carbohydrate kinases, N-terminal domain	0.1824	0.2317	0.06398	0.1113	0.008091	1
1MXI1	Belongs to the DapA family	2.885	5.789	0.5233	0.8624	0.008091	1
1V4CE	Part of a membrane complex involved in electron transport	16.91	13.05	23.58	12.14	0.008091	1
29XB5	unknown	3.437	5.609	4.652	4.182	0.008091	1
2690U	Cobinamide kinase / cobinamide phosphate guanyltransferase	0.5437	0.7151	0.2774	0.4991	0.008091	1
1UVFJ	COG NOG33934 non supervised orthologous group	3.437	5.609	4.652	4.182	0.008091	1
3XPB0	Involved in disulfide-bond formation. Acts by transferring its disulfide bond to other proteins. Part of a redox system composed of DsbI and DsbL that mediates formation of an essential disulfide bond in AssT	2.286	6.968	0.2181	0.5865	0.008091	1
26A2K	Thiamine pyrophosphate enzyme, C-terminal TPP binding domain	0.4267	0.4741	0.2115	0.3364	0.008091	1
21ZAQ	Psort location CytoplasmicMembrane, score 10.00	4.996	3.563	3.241	4.016	0.008091	1
1VF14	regulatory protein, arsR	1.313	2.256	0.2673	0.5112	0.008091	1
1W86Z	Catalyzes the methylthiolation of N6- (dimethylallyl)adenosine (i(6)A), leading to the formation of 2- methylthio-N6-(dimethylallyl)adenosine (ms(2)i(6)A) at position 37 in tRNAs that read codons beginning with uridine	0.02327	0.04797	0.05328	0.07058	0.008091	1
257Q3	Bax inhibitor 1 like	1.629	3.861	2.938	5.348	0.008091	1
3WE6X	ABC-2 family transporter protein	0.03512	0.07219	0.0246	0.09248	0.008091	1
1V25J	Psort location Cytoplasmic, score	68.12	54.04	92.68	43.74	0.008091	1
24MW7	regulatory protein, arsR	1.093	1.441	0.2673	0.5112	0.008091	1
30J0T	COG NOG33934 non supervised orthologous group	3.437	5.609	4.652	4.182	0.008091	1
247KG	PFAM extracellular solute-binding protein family 1	14.44	11.93	7.626	8.685	0.008091	1
3WJC1	Bax inhibitor 1 like	1.629	3.861	2.938	5.348	0.008091	1
arCOG04966	unknown	2.652	2.833	1.68	4.236	0.008091	1
27HRF	unknown	0.09325	0.2289	0.3145	0.5293	0.008091	1
24CCJ	inner membrane component	3.185	4.02	6.067	5.885	0.008091	1
1V7XW	AAA ATPase domain	7.973	9.27	13.87	11.7	0.008091	1
1TSYP	Acyl-CoA reductase (LuxC)	1.479	3.283	0.4799	1.009	0.008091	1
36HR0	Psort location Cytoplasmic, score 7.50	0.7583	0.9407	2.986	5.655	0.008091	1
1MUKZ	3-carboxymuconate cyclase	3.558	4.321	1.83	3.347	0.008091	1
4I555	unknown	0.09325	0.2289	0.3145	0.5293	0.008091	1
2TP0G	Membrane	0.09267	0.1187	0.05757	0.1185	0.008091	1
3Y1ZC	COG NOG33934 non supervised orthologous group	3.437	5.609	4.652	4.182	0.008091	1
3Y0F6	Psort location Cytoplasmic, score 8.87	14.41	16.48	29.15	28.44	0.008091	1
1WCFC	Htaa	0.08152	0.2307	0.118	0.1987	0.008091	1
3X3KN	Major Facilitator Superfamily	0.4671	1.166	0.06583	0.1695	0.008246	1
3X17C	This protein catalyzes the committed step to the synthesis of the acidic phospholipids	0.475	1.308	0.04164	0.1033	0.008246	1
269MY	Protein of unknown function (DUF1538)	0.5075	0.82	0.9996	1.505	0.008246	1
4CVY9	Membrane	0.2857	0.5038	1.015	1.246	0.008246	1
24TIS	unknown	1.395	2.228	0.635	1.316	0.008246	1
3X0V8	Controls the transcription of genes involved in arginine and lysine metabolism	0.6595	1.445	0.0822	0.2324	0.008246	1
3VR56	HD domain	0.8177	2.814	0.9431	1.168	0.008403	1
36MMV	Cro/C1-type HTH DNA-binding domain	0.3718	0.665	4.667	10.24	0.008403	1
2FQIH	Protein of unknown function DUF262	5.578	9.29	1.53	4.64	0.008403	1
1UW6J	Spoiid lytb domain protein	55.61	27.84	72.42	28.07	0.008403	1
26WKF	Sulfatase	0.08985	0.312	0.5381	0.9662	0.008403	1
1T43D	Domain present in phytochromes and cGMP-specific phosphodiesterases.	0.08514	0.1742	0.2795	0.4603	0.008403	1
318V7	unknown	3.787	6.272	1.121	1.748	0.008403	1
42M0T	Catalyzes the reversible interconversion of serine and glycine with tetrahydrofolate (THF) serving as the one-carbon carrier. This reaction serves as the major source of one-carbon groups required for the biosynthesis of purines, thymidylate, methionine, and other important biomolecules. Also exhibits THF- independent aldolase activity toward beta-hydroxyamino acids, producing glycine and aldehyd…	0.252	0.3522	0.08693	0.1462	0.008403	1
36G8Q	Catalyzes the rearrangement of 1-deoxy-D-xylulose 5- phosphate (DXP) to produce the thiazole phosphate moiety of thiamine. Sulfur is provided by the thiocarboxylate moiety of the carrier protein ThiS. In vitro, sulfur can be provided by H(2)S	16.72	12.68	23.9	13.21	0.008403	1
269A0	Linear amide C-N hydrolases, choloylglycine hydrolase family	0.7705	1.045	0.5495	1.159	0.008403	1
42UCN	BMC domain	0.3744	0.5642	0.07941	0.173	0.008403	1
4NTA6	unknown	10.56	16.5	1.924	4.151	0.008403	1
1R8F2	ggdef domain	0.08514	0.1742	0.2795	0.4603	0.008403	1
4ARPJ	Guanylate kinase	2.892	5.972	0.1918	0.8347	0.008403	1
32T2Y	unknown	10.56	16.5	1.924	4.151	0.008403	1
3X09X	PFAM Xanthine uracil vitamin C permease	1.017	1.69	0.1821	0.4344	0.008403	1
1JDM9	Catalyzes the attachment of glutamate to tRNA(Glu) in a two-step reaction glutamate is first activated by ATP to form Glu-AMP and then transferred to the acceptor end of tRNA(Glu)	0.05064	0.08387	0.008018	0.02124	0.008403	1
43ETZ	unknown	3.787	6.272	1.121	1.748	0.008403	1
4CUSW	PFAM phosphotransferase system PTS	1.492	3.751	5.344	6.54	0.008403	1
2MFZE	BMC domain	0.3744	0.5642	0.07941	0.173	0.008403	1
2MFIZ	unknown	3.787	6.272	1.121	1.748	0.008403	1
2AIDT	unknown	3.787	6.272	1.121	1.748	0.008403	1
223PG	transcriptional regulator (AraC family)	0.857	1.207	2.016	2.485	0.008403	1
21YEG	helix_turn_helix, mercury resistance	0.483	0.8555	0.1426	0.3461	0.008403	1
2WQ3V	BMC domain	0.3744	0.5642	0.07941	0.173	0.008403	1
4CWQZ	Parallel beta-helix repeats	2.95	6.646	5.718	9.993	0.008403	1
2I711	Parallel beta-helix repeats	2.95	6.646	5.718	9.993	0.008403	1
1MV44	short-chain dehydrogenase	0.151	0.2188	0.03925	0.08135	0.008403	1
1N5JY	Band 7 protein	2.058	6.371	0.1992	0.5269	0.008403	1
1V0W3	Phage integrase family	4.061	7.248	11.11	14.89	0.008403	1
4HA01	COG2610 H gluconate symporter and related permeases	0.2612	0.4042	0.8559	1.169	0.008403	1
4H3FG	TRAP transporter, 4TM 12TM fusion protein	2.313	2.7	0.7271	0.974	0.008403	1
33CI7	unknown	0.9164	2.062	1.686	1.833	0.008403	1
4D3ZA	Psort location Cytoplasmic, score 7.50	0.7219	1.181	1.802	2.182	0.008403	1
25F11	Phage integrase family	4.061	7.248	11.11	14.89	0.008403	1
2HUI5	PFAM phosphotransferase system PTS	1.492	3.751	5.344	6.54	0.008403	1
36MFQ	Phage integrase family	4.061	7.248	11.11	14.89	0.008403	1
COG0269	orotidine-5'-phosphate decarboxylase activity	33.63	39.55	18.39	22.39	0.008403	1
21XK7	MBOAT, membrane-bound O-acyltransferase family	3.275	4.042	2.401	7.217	0.008403	1
2G2IQ	unknown	10.56	16.5	1.924	4.151	0.008403	1
2X1RT	unknown	3.787	6.272	1.121	1.748	0.008403	1
24803	Major Facilitator	5.071	6.756	8.135	7.93	0.008403	1
1Q10N	unknown	3.787	6.272	1.121	1.748	0.008403	1
2WJ3C	Catalyzes the reversible interconversion of serine and glycine with tetrahydrofolate (THF) serving as the one-carbon carrier. This reaction serves as the major source of one-carbon groups required for the biosynthesis of purines, thymidylate, methionine, and other important biomolecules. Also exhibits THF- independent aldolase activity toward beta-hydroxyamino acids, producing glycine and aldehyd…	0.252	0.3522	0.08693	0.1462	0.008403	1
2DRPW	unknown	0.9164	2.062	1.686	1.833	0.008403	1
2697Z	unknown	0.2932	0.366	0.1113	0.2262	0.008403	1
4H1VG	Transport permease protein	2.876	3.782	1.296	2.318	0.008403	1
2GISK	Carbohydrate kinase	0.6566	0.7876	1.861	1.997	0.008563	1
24CX3	unknown	0.2923	1.57	2.184	4.689	0.008563	1
3TC70	Glycosyltransferase sugar-binding region containing DXD motif	0.7468	2.342	1.164	2.488	0.008563	1
27NUI	Domain of unknown function (DUF4179)	0.005481	0.01715	0.1238	0.5182	0.008563	1
1VQ5I	unknown	0.7351	1.133	0.3192	0.7454	0.008563	1
42NNW	Abc transporter	0.6929	1.089	0.1205	0.231	0.008563	1
2CF3Y	unknown	0.7351	1.133	0.3192	0.7454	0.008563	1
33CDA	unknown	0.7351	1.133	0.3192	0.7454	0.008563	1
2M9J9	Catalyzes the reversible interconversion of serine and glycine with tetrahydrofolate (THF) serving as the one-carbon carrier. This reaction serves as the major source of one-carbon groups required for the biosynthesis of purines, thymidylate, methionine, and other important biomolecules. Also exhibits THF- independent aldolase activity toward beta-hydroxyamino acids, producing glycine and aldehyd…	0.02388	0.03557	0.007664	0.01184	0.008726	1
2EX2I	unknown	0.5878	0.6276	0.302	0.5077	0.008726	1
24F7Q	Bacterial periplasmic substrate-binding proteins	9.336	9.466	12.46	6.707	0.008726	1
25VNG	MATE efflux family protein	24.3	17.89	36.2	20.02	0.008726	1
42UUZ	unknown	0.3808	0.5105	0.1003	0.2542	0.008726	1
27U6P	lipolytic protein G-D-S-L family	0.2654	0.5762	0.7766	2.39	0.008726	1
31YVT	unknown	2.894	9.612	0.2593	0.7882	0.008726	1
24FGK	unknown	3.673	9.078	0.8594	2.805	0.008726	1
2WQVG	unknown	0.3808	0.5105	0.1003	0.2542	0.008726	1
1MWFC	asparaginase	6.713	11.46	1.767	2.445	0.008726	1
3WJXZ	unknown	0.1762	0.3542	0.5381	0.8078	0.008726	1
4ANVG	ATPase MipZ	3.014	5.591	1.526	4.452	0.008726	1
1N4JV	unknown	0.3808	0.5105	0.1003	0.2542	0.008726	1
2CA66	unknown	2.894	9.612	0.2593	0.7882	0.008726	1
1HW7D	transposase, IS4 family	3.499	4.042	5.545	3.808	0.008726	1
1TQ58	Catalyzes the complex heterocyclic radical-mediated conversion of 6-carboxy-5,6,7,8-tetrahydropterin (CPH4) to 7- carboxy-7-deazaguanine (CDG), a step common to the biosynthetic pathways of all 7-deazapurine-containing compounds	48.96	23.5	72.11	43.69	0.008726	1
1RPYN	L-idonate 5-dehydrogenase	1.051	3.525	0.2355	0.7086	0.008726	1
33QDM	unknown	0.5878	0.6276	0.302	0.5077	0.008726	1
1VTTW	unknown	3.673	9.078	0.8594	2.805	0.008726	1
3WCWF	Rubredoxin	0.115	0.187	0.04036	0.0963	0.008726	1
2MCGB	unknown	0.3808	0.5105	0.1003	0.2542	0.008726	1
24C6E	unknown	0.3694	0.5147	0.1589	0.4115	0.008726	1
1N12P	Protein conserved in bacteria	1.025	2.451	0.2062	0.4426	0.008726	1
2FMFX	helicase	15.09	18.27	4.445	8.759	0.008726	1
24UV7	Peptidase M56	0.5017	1.025	0.06208	0.2556	0.008726	1
2CHRE	unknown	0.3808	0.5105	0.1003	0.2542	0.008726	1
24JUT	Belongs to the Fur family	8.732	9.415	14.18	9.922	0.008726	1
1VBBQ	unknown	0.2335	0.7344	0.4813	0.7509	0.008726	1
COG1580	bacterial-type flagellum-dependent cell motility	9.962	19.7	1.702	3.084	0.008726	1
2FP8K	ATPase MipZ	3.014	5.591	1.526	4.452	0.008726	1
3425P	unknown	0.3808	0.5105	0.1003	0.2542	0.008726	1
1S5YE	FliN is one of three proteins (FliG, FliN, FliM) that form the rotor-mounted switch complex (C ring), located at the base of the basal body. This complex interacts with the CheY and CheZ chemotaxis proteins, in addition to contacting components of the motor that determine the direction of flagellar rotation	8.998	18.12	1.54	2.864	0.008726	1
4BYED	Helix-turn-helix XRE-family like proteins	2.498	6.101	3.392	5.92	0.008892	1
1TP8F	DNA helicase	4.734	9.438	2.767	6.73	0.008892	1
1RD76	COG0663 Carbonic anhydrases acetyltransferases, isoleucine patch superfamily	10.54	17.38	2.737	3.594	0.008892	1
1V7PD	PFAM HutP	4.587	3.561	2.396	2.282	0.008892	1
27RU3	unknown	3.774	5.676	9.22	13.55	0.008892	1
2GC7Z	Group II intron, maturase-specific domain	0.9468	1.605	0.1977	0.4914	0.008892	1
24CZG	SMART Hedgehog intein hint domain protein	26.66	78.05	40.24	80.83	0.008892	1
1UGE4	YidE YbjL duplication domain protein	0.356	0.8752	0.1353	0.2994	0.008892	1
24JAM	ThiF family	0.8098	1.369	3.457	5.715	0.00906	1
2DN4K	HrpJ-like domain	0.3674	0.5201	0.06242	0.1108	0.00906	1
4CUX2	Pfam:HipA_N	2.205	3.768	5.025	5.601	0.00906	1
32VH1	HrpJ-like domain	0.3674	0.5201	0.06242	0.1108	0.00906	1
4BXNE	DegT/DnrJ/EryC1/StrS aminotransferase family	0.8112	1.787	2.505	4.658	0.00906	1
2AP4S	ABC-2 family transporter protein	0.6903	0.8779	0.3682	0.6686	0.00906	1
2WNKE	HrpJ-like domain	0.3674	0.5201	0.06242	0.1108	0.00906	1
COG2131	dCMP deaminase activity	299.4	51.75	323.8	38.91	0.00906	1
3X1CB	Pectinesterase	0.4485	0.9689	0.05934	0.1499	0.00906	1
1V6DI	PFAM UBA THIF-type NAD FAD binding	0.8098	1.369	3.457	5.715	0.00906	1
1RJIG	PFAM CcdB protein	3.523	9.526	0.399	0.865	0.00906	1
3X0UH	Transcriptional regulator	0.4545	1.269	0.04806	0.1558	0.00906	1
2MAES	TyeA	0.3674	0.5201	0.06242	0.1108	0.00906	1
2TNIE	ABC transporter, ATP-binding protein	0.1978	0.2829	0.08251	0.1445	0.00906	1
31E6D	ABC-2 family transporter protein	0.6903	0.8779	0.3682	0.6686	0.00906	1
3WDBY	Bacterial regulatory helix-turn-helix protein, lysR family	0.04407	0.08114	0.01031	0.02904	0.00906	1
27FBJ	Binds directly to 23S rRNA. The L1 stalk is quite mobile in the ribosome, and is involved in E site tRNA release	0.09636	0.1573	0.04887	0.1593	0.00906	1
24JS9	PFAM 6-pyruvoyl tetrahydropterin synthase	57.53	35.8	83.28	39.09	0.00906	1
28IWY	unknown	3.302	6.452	0.7981	1.603	0.00906	1
3X1R4	Catalyzes the oxidation of 3-carboxy-2-hydroxy-4- methylpentanoate (3-isopropylmalate) to 3-carboxy-4-methyl-2- oxopentanoate. The product decarboxylates to 4-methyl-2 oxopentanoate	0.5011	1.2	0.05539	0.1475	0.00906	1
42TKH	Catalyzes the specific phosphorylation of the 3-hydroxyl group of shikimic acid using ATP as a cosubstrate	1.463	4.459	0.1151	0.224	0.00906	1
267PV	PFAM F420-0 gamma-glutamyl	0.2274	0.3162	0.1139	0.2619	0.00906	1
1S5Z9	PFAM CcdB protein	3.523	9.526	0.399	0.865	0.00906	1
31N2R	CcdB protein	3.523	9.526	0.399	0.865	0.00906	1
1TPJK	intracellular protease amidase	1.341	1.725	1.126	3.394	0.00906	1
1TPYC	Belongs to the GTP cyclohydrolase I family. QueF type 1 subfamily	71.04	33.79	97.32	41.29	0.00906	1
1TTCN	ABC-2 family transporter protein	0.6903	0.8779	0.3682	0.6686	0.00906	1
3WP4G	IstB-like ATP binding protein	3.886	7.755	7.498	9.935	0.00906	1
1N3TJ	HrpJ-like domain	0.3674	0.5201	0.06242	0.1108	0.00906	1
24M42	unknown	1.885	4.316	6.912	12.62	0.00906	1
25QJH	Conjugative transposon protein TcpC	31.53	33.45	44.36	31.6	0.00906	1
26BNJ	Psort location Cytoplasmic, score	0.7678	1.241	0.2478	0.781	0.00906	1
3WBK1	Cell division protein FtsA	0.145	0.1753	0.05666	0.08738	0.00906	1
1V120	SMART Hedgehog intein hint domain protein	27.99	79.37	40.71	80.91	0.00906	1
3WCEG	Provides the precursors necessary for DNA synthesis. Catalyzes the biosynthesis of deoxyribonucleotides from the corresponding ribonucleotides	0.1982	0.3937	0.05245	0.1211	0.00906	1
2Z8V1	unknown	3.302	6.452	0.7981	1.603	0.00906	1
42S6U	HrpJ-like domain	0.3674	0.5201	0.06242	0.1108	0.00906	1
25HUK	Cell division protein FtsA	0.145	0.1753	0.05666	0.08738	0.00906	1
1UD79	Cell division protein FtsA	0.145	0.1753	0.05666	0.08738	0.00906	1
269RM	ABC-2 family transporter protein	0.6903	0.8779	0.3682	0.6686	0.00906	1
3X1C5	NADH pyrophosphatase	0.5628	1.424	0.08281	0.2457	0.00906	1
2TP1W	Ligates lysine onto the cytidine present at position 34 of the AUA codon-specific tRNA(Ile) that contains the anticodon CAU, in an ATP-dependent manner. Cytidine is converted to lysidine, thus changing the amino acid specificity of the tRNA from methionine to isoleucine	0.2138	0.2752	0.08241	0.1466	0.00906	1
2DM43	CcdB protein	3.523	9.526	0.399	0.865	0.00906	1
COG1041	tRNA (guanine-N2-)-methyltransferase activity	10.94	6.477	8.289	9.484	0.00906	1
2WQBD	Catalyzes the specific phosphorylation of the 3-hydroxyl group of shikimic acid using ATP as a cosubstrate	1.463	4.459	0.1151	0.224	0.00906	1
258AA	ABC-2 family transporter protein	0.6903	0.8779	0.3682	0.6686	0.00906	1
1V7MJ	unknown	1.885	4.316	6.912	12.62	0.00906	1
26125	PFAM transposase IS66	0.1358	0.4107	1.019	3.545	0.009231	1
27M2J	Psort location Cytoplasmic, score	6.651	11.56	10.18	10.39	0.009231	1
1RH13	Secondary thiamine-phosphate synthase enzyme	10.07	18.62	1.725	2.873	0.009231	1
25175	Endoribonuclease L-PSP	0.3877	0.6866	0.1085	0.24	0.009231	1
1MUTE	transport, permease protein	3.33	10.42	0.47	0.7666	0.009231	1
3WRV4	Forkhead associated domain	7.831	31.74	10.5	23.89	0.009231	1
3X1VK	PFAM alkyl hydroperoxide reductase Thiol specific antioxidant Mal allergen	0.5619	1.483	0.07078	0.2164	0.009231	1
1UFYE	Endoribonuclease L-PSP	0.3877	0.6866	0.1085	0.24	0.009231	1
3WH39	Binding-protein-dependent transport system inner membrane component	2.415	3.264	6.704	7.761	0.009231	1
1ZQ3E	Protein of unknown function (DUF1700)	0.1581	0.2985	0.781	1.915	0.009231	1
261ZR	PFAM Peptidase family M20 M25 M40	0.1341	0.247	0.3634	0.5471	0.009231	1
26CI2	Branched-chain amino acid transport system / permease component	0.6186	0.8335	0.3177	0.5867	0.009231	1
230PE	Domain of unknown function (DUF4838)	0.3305	0.5357	0.07297	0.203	0.009405	1
43DIZ	Type III secretion protein	0.3443	0.4959	0.06258	0.1172	0.009405	1
1U5Y2	unknown	65.37	27.44	89.88	39.67	0.009405	1
4CW1V	Phosphoenolpyruvate-dependent sugar phosphotransferase system, EIIA 2	3.775	6.804	7.938	9.671	0.009405	1
2HUZH	Phosphoenolpyruvate-dependent sugar phosphotransferase system, EIIA 2	3.775	6.804	7.938	9.671	0.009405	1
4NGQB	Psort location CytoplasmicMembrane, score 10.00	8.844	18.57	2.691	5.995	0.009405	1
3VQ9S	Uncharacterised protein, DegV family COG1307	0.1517	0.2338	0.07467	0.2048	0.009405	1
25VWU	Belongs to the TRAFAC class translation factor GTPase superfamily. Classic translation factor GTPase family. CysN NodQ subfamily	4.286	4.117	9.013	10.3	0.009405	1
3X1BH	Catalyzes the hydrolysis of N-succinyl-L,L- diaminopimelic acid (SDAP), forming succinate and LL-2,6- diaminoheptanedioate (DAP), an intermediate involved in the bacterial biosynthesis of lysine and meso-diaminopimelic acid, an essential component of bacterial cell walls	0.4097	1.057	0.04933	0.1408	0.009405	1
4NKRQ	unknown	4.014	6.177	1.175	1.933	0.009405	1
24NZ7	Psort location Cytoplasmic, score	4.989	9.486	9.92	12.8	0.009405	1
4HW1S	DnaJ molecular chaperone homology domain	7.43	33.8	16.41	40.12	0.009405	1
32XQC	Domain of unknown function (DUF4489)	0.2428	0.6349	0.06388	0.1951	0.009405	1
32WTR	unknown	4.989	9.486	9.92	12.8	0.009405	1
1VCDV	Domain of unknown function (DUF4489)	0.2428	0.6349	0.06388	0.1951	0.009405	1
4HG40	Phage minor structural protein	0.1162	0.3665	2.602	10.29	0.009405	1
2TNM2	Bacterial Peptidase A24 N-terminal domain	0.2185	0.258	0.0716	0.1062	0.009405	1
25EQN	NAD(P)H dehydrogenase (quinone) activity	0.5707	0.5042	0.3853	0.6036	0.009405	1
2TNJS	Participates in initiation and elongation during chromosome replication	0.1925	0.2495	0.09708	0.1526	0.009405	1
25YZW	Psort location Cytoplasmic, score	20.78	21.86	40.56	37.38	0.009405	1
2MHJQ	FHIPEP family	0.3443	0.4959	0.06258	0.1172	0.009405	1
1VDET	Psort location Cytoplasmic, score	4.989	9.486	9.92	12.8	0.009405	1
21XVH	Transmembrane secretion effector	0.841	1.889	0.252	0.5732	0.009405	1
42N6Q	Belongs to the BCCT transporter (TC 2.A.15) family	0.1997	0.272	0.04637	0.1229	0.009405	1
1UIRU	NAD(P)H dehydrogenase (quinone) activity	0.5707	0.5042	0.3853	0.6036	0.009405	1
24WP5	unknown	65.37	27.44	89.88	39.67	0.009405	1
2X8Q9	Type III secretion protein	0.3443	0.4959	0.06258	0.1172	0.009405	1
4AQ3N	TonB dependent receptor	1.204	2.682	0.09655	0.2554	0.009405	1
24QAD	Domain of unknown function (DUF4489)	0.2428	0.6349	0.06388	0.1951	0.009405	1
3X0YZ	AsnC-type helix-turn-helix domain	0.8844	2.428	0.1119	0.3626	0.009405	1
2WJVG	Belongs to the BCCT transporter (TC 2.A.15) family	0.1997	0.272	0.04637	0.1229	0.009405	1
4HBJD	COG2355 Zn-dependent dipeptidase, microsomal dipeptidase homolog	1.09	1.397	2.323	2.26	0.009405	1
25QAK	unknown	6.661	6.348	13.7	12.51	0.009582	1
25Z2V	unknown	6.661	6.348	13.7	12.51	0.009582	1
36G3N	PucR C-terminal helix-turn-helix domain	2.149	1.628	1.153	1.039	0.009582	1
36J5Y	sigma factor activity	5.562	8.543	13.7	14.34	0.009582	1
4CVRZ	PFAM PTS system sorbose subfamily IIB component	2.542	6.138	8.794	11	0.009582	1
29XBD	unknown	6.661	6.348	13.7	12.51	0.009582	1
1W2M9	Glycosyl transferases group 1	0.3358	0.8533	1.381	2.599	0.009582	1
1U480	Phage integrase family	4.204	7.155	12.25	15.59	0.009582	1
36I6I	Phage integrase family	4.204	7.155	12.25	15.59	0.009582	1
1TTNS	unknown	6.661	6.348	13.7	12.51	0.009582	1
1UNWF	Transcriptional regulator	0.2229	0.7303	0.2475	0.3777	0.009582	1
1MX01	FliM is one of three proteins (FliG, FliN, FliM) that forms the rotor-mounted switch complex (C ring), located at the base of the basal body. This complex interacts with the CheY and CheZ chemotaxis proteins, in addition to contacting components of the motor that determine the direction of flagellar rotation	4.195	7.821	0.9564	1.711	0.009582	1
1V3WS	reverse transcriptase	3.735	3.199	6.365	5.92	0.009582	1
24G55	Phage integrase family	4.204	7.155	12.25	15.59	0.009582	1
24U16	Glycosyl transferases group 1	0.3358	0.8533	1.381	2.599	0.009582	1
21YU4	Alpha-amylase domain	0.3176	0.7209	0.08748	0.1829	0.009582	1
25W6X	LUD domain	5.792	4.787	10.78	8.031	0.009582	1
3X1UY	Required for the insertion and or proper folding and or complex formation of integral membrane proteins into the membrane. Involved in integration of membrane proteins that insert both dependently and independently of the Sec translocase complex, as well as at least some lipoproteins. Aids folding of multispanning membrane proteins	0.5197	1.301	0.06832	0.1482	0.009582	1
2HUVF	PFAM PTS system sorbose subfamily IIB component	2.542	6.138	8.794	11	0.009582	1
1V7R4	NIF3 (NGG1p interacting factor 3)	3.522	8.26	0.7592	2.249	0.009582	1
26W12	Transcriptional regulator	0.2229	0.7303	0.2475	0.3777	0.009582	1
4IUSK	Transcriptional regulator	0.2229	0.7303	0.2475	0.3777	0.009582	1
24IXD	reverse transcriptase	3.735	3.199	6.365	5.92	0.009582	1
30J13	unknown	6.661	6.348	13.7	12.51	0.009582	1
1TQ89	Belongs to the enoyl-CoA hydratase isomerase family	75.17	28.95	93.98	29.73	0.009763	1
3X06I	Responsible for the low-affinity transport of potassium into the cell, with the	0.8426	1.984	0.09966	0.2408	0.009763	1
1SCKP	flagellar	6.277	13.21	1.467	2.939	0.009763	1
2TNVF	Phosphoglycerate mutase family	0.2098	0.2324	0.1263	0.2897	0.009763	1
25BZU	Phosphoglycerate mutase family	0.3953	1.268	1.197	2.629	0.009763	1
4PIFN	Glycosyltransferase, group 1 family	1.659	2.673	0.3418	0.5825	0.009763	1
28P2Y	Domain of unknown function (DUF4960)	4.834	7.888	1.181	2.408	0.009763	1
3X10W	Transcriptional regulator	1.451	3.89	0.09529	0.2922	0.009763	1
269EW	Part of the energy-coupling factor (ECF) transporter complex CbiMNOQ involved in cobalt import	0.4827	0.81	0.1894	0.4259	0.009763	1
33PJJ	unknown	0.6728	1.305	0.1	0.2071	0.009763	1
26C2B	Choline/ethanolamine kinase	0.3086	0.4532	0.1326	0.2708	0.009763	1
27MMZ	Binds to sigma F and blocks its ability to form an RNA polymerase holoenzyme (E-sigma F). Phosphorylates SpoIIAA on a serine residue. This phosphorylation may enable SpoIIAA to act as an anti-anti-sigma factor that counteracts SpoIIAB and thus releases sigma F from inhibition	7.4	5.045	12.84	11.49	0.009763	1
1N79Z	flagellar	6.277	13.21	1.467	2.939	0.009763	1
1VIND	Polymer-forming cytoskeletal	0.8648	2.135	0.5226	2.186	0.009763	1
2EW6M	unknown	0.6728	1.305	0.1	0.2071	0.009763	1
4CUZH	Glycoside hydrolase family 1	4.213	6.257	10.02	12.25	0.009763	1
25RUP	unknown	1.391	1.247	0.8094	1.024	0.009763	1
24ZV2	unknown	0.6728	1.305	0.1	0.2071	0.009763	1
33GHT	unknown	6.639	12.19	0.7637	1.758	0.009763	1
2FT6Y	Glycosyltransferase, group 1 family	1.659	2.673	0.3418	0.5825	0.009763	1
2ENWV	unknown	6.639	12.19	0.7637	1.758	0.009763	1
1N3WV	Bacterial conjugation TrbI-like protein	0.2445	0.4284	0.03872	0.1241	0.009763	1
1VQM1	unknown	6.639	12.19	0.7637	1.758	0.009763	1
4HS1Z	unknown	6.639	12.19	0.7637	1.758	0.009763	1
1V7BR	single-stranded DNA binding	1.472	3.152	1.305	3.555	0.009763	1
25ZJA	Component of the F(0) channel, it forms part of the peripheral stalk, linking F(1) to F(0)	10.45	6.731	18.5	13.48	0.009763	1
1R3ZY	COG3524 Capsule polysaccharide export protein	2.912	9.484	0.4566	0.7069	0.009763	1
3X2RC	Phage shock protein G (Phageshock_PspG)	1.623	3.504	0.217	0.5554	0.009763	1
1VR85	unknown	0.6728	1.305	0.1	0.2071	0.009763	1
1MYPA	unknown	0.3149	0.6752	0.04114	0.1281	0.009763	1
COG3524	polysaccharide transport	2.912	9.484	0.4566	0.7069	0.009763	1
4C1RH	Bacterial regulatory helix-turn-helix protein, lysR family	0.3922	0.7322	1.011	1.277	0.009763	1
COG0098	rRNA binding	310.7	41.62	335	43.93	0.009763	1
221UT	Psort location Cytoplasmic, score 8.87	0.1796	0.2967	0.4451	0.6424	0.009763	1
4QINS	unknown	5.876	9.014	1.825	2.676	0.009946	1
4CV5N	MATE efflux family protein	4.548	7.452	8.953	9.295	0.009946	1
4CX35	DeoR C terminal sensor domain	0.6091	2.206	4.015	6.773	0.009946	1
1WP4E	E1-E2 ATPase	0.07162	0.0815	0.02354	0.04228	0.009946	1
1V9P6	Integral membrane protein (intg_mem_TP0381)	1.271	1.469	2.527	2.461	0.009946	1
1VHM6	Type IV leader peptidase family	11.47	38.05	15.85	24.16	0.009946	1
3X0IB	Specifically methylates the N3 position of the uracil ring of uridine 1498 (m3U1498) in 16S rRNA. Acts on the fully assembled 30S ribosomal subunit	0.4924	1.399	0.07381	0.2362	0.009946	1
24S1I	Type IV leader peptidase family	11.47	38.05	15.85	24.16	0.009946	1
36WIB	Periplasmic binding protein domain	1.263	1.793	2.674	3.103	0.009946	1
1UZTJ	Psort location Cytoplasmic, score 8.87	0.9297	1.734	0.3391	1.209	0.009946	1
2ID17	MATE efflux family protein	4.548	7.452	8.953	9.295	0.009946	1
3X1UC	NADH dehydrogenase (ubiquinone), 30 kDa subunit	0.6948	1.632	0.1092	0.2119	0.009946	1
4AQ76	unknown	2.492	4.972	0.8114	2.847	0.009946	1
COG1671	Uncharacterized BCR, YaiI/YqxD family COG1671	199	82.5	252.5	90.01	0.01013	1
32Y3D	unknown	0.1449	0.3033	0.1851	0.1909	0.01013	1
248SQ	Psort location CytoplasmicMembrane, score	389	147.4	482.1	143.3	0.01013	1
4CVGY	Fic/DOC family	1.407	3.645	3.505	5.254	0.01013	1
4ANMQ	Psort location Cytoplasmic, score 8.96	4.953	13.74	0.58	1.218	0.01013	1
1V9VN	Permuted papain-like amidase enzyme, YaeF/YiiX, C92 family	2.536	3.972	6.218	6.992	0.01013	1
1TTWI	Sigma-70 region 2	0.1153	0.1516	0.03522	0.06342	0.01013	1
2TP8B	Catalyzes the NADPH-dependent formation of L-aspartate- semialdehyde (L-ASA) by the reductive dephosphorylation of L- aspartyl-4-phosphate	0.2962	0.5067	0.1438	0.3545	0.01013	1
1MW0T	Capsule polysaccharide	2.875	9.394	0.439	0.6894	0.01013	1
32Z68	unknown	1.973	2.638	0.9177	1.597	0.01013	1
2MGNC	CobW/HypB/UreG, nucleotide-binding domain	0.2051	0.3051	0.04113	0.09855	0.01013	1
3X06G	Signal transduction histidine kinase regulating citrate malate metabolism	0.3771	0.8958	0.05537	0.1664	0.01013	1
4CUD3	Psort location Cytoplasmic, score	4.447	7.994	8.791	11.14	0.01013	1
3X18K	Sulfate adenylyltransferase	0.4801	1.061	0.07748	0.2271	0.01013	1
27KW7	Phage integrase, N-terminal SAM-like domain	0.443	2.118	0.412	0.7828	0.01013	1
42VGN	cobalamin synthesis protein	0.2051	0.3051	0.04113	0.09855	0.01013	1
29RMZ	unknown	0.4505	1.399	2.556	7.251	0.01013	1
1WRZ0	unknown	0.4505	1.399	2.556	7.251	0.01013	1
2E338	unknown	0.1449	0.3033	0.1851	0.1909	0.01013	1
21XJN	LytTr DNA-binding domain	0.7416	1.329	0.2501	0.5609	0.01013	1
33W3U	unknown	8.364	13.28	3.242	5.852	0.01013	1
2I6QY	helix_turn_helix, Lux Regulon	0.6297	0.8399	0.2265	0.27	0.01013	1
4P85X	histidine kinase-, DNA gyrase B	3.787	6.3	0.2953	0.5083	0.01013	1
25WK6	Peptidase dimerisation domain	1.134	2.197	2.941	4.346	0.01013	1
COG4481	Bacterial protein of unknown function (DUF951)	309.3	90.52	370.9	96.34	0.01013	1
1MWJE	hydrolase family 65, central catalytic	3.131	7.065	0.6672	1.394	0.01013	1
2F39H	unknown	8.364	13.28	3.242	5.852	0.01013	1
2HF89	Thiamin pyrophosphokinase, vitamin B1 binding domain	1.997	3.879	4.155	5.073	0.01013	1
1UA91	unknown	0.4505	1.399	2.556	7.251	0.01013	1
27G42	Acyl-CoA dehydrogenase, C-terminal domain	0.1146	0.1555	0.0441	0.06364	0.01013	1
1WUGI	Catalyzes the condensation of isopentenyl diphosphate (IPP) with allylic pyrophosphates generating different type of terpenoids	0.05816	0.07261	0.03169	0.08216	0.01013	1
3VR9K	Sigma-70 region 2	0.1153	0.1516	0.03522	0.06342	0.01013	1
296XM	unknown	0.9348	1.783	3.882	8.266	0.01013	1
1RPN6	hydrolase family 65, central catalytic	3.131	7.065	0.6672	1.394	0.01013	1
1N7WS	Baseplate assembly protein	12.69	23.68	3.897	10.01	0.01013	1
4IKKJ	unknown	0.4505	1.399	2.556	7.251	0.01013	1
1UHW4	acetyltransferase	66.09	34.21	43.29	21.33	0.01013	1
1UKRT	carboxylic ester hydrolase activity	1.589	1.858	3.979	5.134	0.01013	1
25G21	carboxylic ester hydrolase activity	1.589	1.858	3.979	5.134	0.01013	1
4CUWC	Thiamin pyrophosphokinase, vitamin B1 binding domain	1.997	3.879	4.155	5.073	0.01013	1
36I4U	CHC2 zinc finger	2.402	5.549	13.01	19.61	0.01013	1
24YDW	Protein of unknown function (DUF3800)	0.7869	1.514	2.335	3.188	0.01013	1
1VP78	unknown	0.5397	0.6202	0.2733	0.5136	0.01013	1
3WCCQ	Cation transporter/ATPase, N-terminus	0.4413	0.602	0.205	0.3728	0.01013	1
2TPS3	Endoribonuclease L-PSP	0.1975	0.213	0.07123	0.1513	0.01013	1
4HBTP	acyl-CoA dehydrogenase	0.1146	0.1555	0.0441	0.06364	0.01013	1
4P376	unknown	8.364	13.28	3.242	5.852	0.01013	1
2FTPI	unknown	8.364	13.28	3.242	5.852	0.01013	1
4CYKS	helix_turn_helix, Lux Regulon	0.6297	0.8399	0.2265	0.27	0.01013	1
30CR9	unknown	0.4505	1.399	2.556	7.251	0.01013	1
4H1X4	FtsK SpoIIIE family protein	2.954	3.216	1.848	3.448	0.01013	1
2ZU6A	unknown	0.9348	1.783	3.882	8.266	0.01013	1
2WS10	cobalamin synthesis protein	0.2051	0.3051	0.04113	0.09855	0.01013	1
4D13G	PIN domain	0.3546	1.712	1.273	4.362	0.01013	1
2DTQ9	unknown	1.272	2.553	3.594	5.361	0.01032	1
3X1J8	binds to the 23S rRNA	0.7032	1.911	0.1101	0.3227	0.01032	1
4AMZ3	pectinesterase activity	14.88	17.61	6.99	10.02	0.01032	1
2FR81	unknown	20.25	30.22	8.087	14.4	0.01032	1
2MGBM	Class III cytochrome C family	0.1511	0.2206	0.03723	0.06891	0.01032	1
22X1F	Chain length determinant protein	7.896	11.45	4.708	13.61	0.01032	1
2IIDQ	Ribose 5-phosphate isomerase	3.346	6.232	5.914	6.978	0.01032	1
1QUM6	Class III cytochrome C family	0.1511	0.2206	0.03723	0.06891	0.01032	1
42M6Y	Class III cytochrome C family	0.1511	0.2206	0.03723	0.06891	0.01032	1
3XNCS	prohibitin homologues	2.029	6.379	0.1917	0.5286	0.01032	1
2WWA7	Protein of unknown function (DUF1653)	0.4115	0.7391	0.1734	0.7594	0.01032	1
1P06B	Protein of unknown function (DUF1653)	0.4115	0.7391	0.1734	0.7594	0.01032	1
2WPCW	Class III cytochrome C family	0.1511	0.2206	0.03723	0.06891	0.01032	1
1V1QQ	P22 coat protein - gene protein 5	0.921	1.838	3.71	7.72	0.01032	1
4CVTP	Glycosyltransferase, group 2 family protein	1.504	3.023	3.274	4.265	0.01032	1
2DG5A	unknown	20.25	30.22	8.087	14.4	0.01032	1
4P7R5	unknown	20.25	30.22	8.087	14.4	0.01032	1
2I6UR	Glycosyltransferase, group 2 family protein	1.504	3.023	3.274	4.265	0.01032	1
2MFF2	Protein of unknown function (DUF1653)	0.4115	0.7391	0.1734	0.7594	0.01032	1
26ATQ	Psort location Cytoplasmic, score 8.87	1.337	1.921	2.806	3.577	0.01032	1
4316N	Protein of unknown function (DUF1653)	0.4115	0.7391	0.1734	0.7594	0.01032	1
33M9R	unknown	1.272	2.553	3.594	5.361	0.01032	1
4APKA	unknown	20.25	30.22	8.087	14.4	0.01032	1
4QBIH	recombinase activity	4.163	3.852	10.79	10.54	0.01032	1
2ZUJX	unknown	20.25	30.22	8.087	14.4	0.01032	1
2FQZK	pectinesterase activity	14.88	17.61	6.99	10.02	0.01032	1
4P0WW	pectinesterase activity	14.88	17.61	6.99	10.02	0.01032	1
4CUX8	Conserved region in glutamate synthase	2.835	3.904	5.257	5.1	0.01051	1
4CUI1	unknown	0.6397	1.874	2.029	4.755	0.01051	1
2FQET	Two component regulator propeller	3.144	5.562	0.7943	3.09	0.01051	1
4CWBM	Universal stress protein family	1.353	1.256	0.9281	1.526	0.01051	1
1UHUZ	Bacterial mobilisation protein (MobC)	2.848	3.688	8.011	13.41	0.01051	1
4AP7S	Two component regulator propeller	3.144	5.562	0.7943	3.09	0.01051	1
1VEN4	Effector of murein hydrolase LrgA	190.1	56.15	218.3	50.37	0.01051	1
2IE1I	unknown	1.13	3.224	2.508	3.997	0.01051	1
2ZJ38	HNH nucleases	1.278	4.539	7.732	23.07	0.01051	1
1NFD1	unknown	1.558	4.164	0.08418	0.2184	0.01051	1
27U2A	Phosphoglycerate mutase family	0.1675	0.2981	0.5474	0.9803	0.01051	1
252KZ	unknown	1.555	1.662	0.6934	1.36	0.01051	1
1N2P6	Putative outer membrane core complex of type IVb secretion	4.28	11.45	0.2999	0.8815	0.01051	1
4NKRH	Two component regulator propeller	3.144	5.562	0.7943	3.09	0.01051	1
269TK	Binds together with S18 to 16S ribosomal RNA	2.945	3.413	6.643	6.563	0.01051	1
29UEQ	Cro/C1-type HTH DNA-binding domain	0.8548	2.058	0.334	1.016	0.01051	1
3ZKKB	Catalyzes the biosynthesis of agmatine from arginine	0.1881	0.3979	0.01061	0.02607	0.01051	1
1WC1T	Methyltransferase domain	0.02511	0.0669	0.06644	0.09935	0.01051	1
3X4B9	Component of the sulfite reductase complex that catalyzes the 6-electron reduction of sulfite to sulfide. This is one of several activities required for the biosynthesis of L- cysteine from sulfate. The flavoprotein component catalyzes the electron flow from NADPH - FAD - FMN to the hemoprotein component	0.3905	0.9015	0.02892	0.0736	0.01051	1
1UKUX	O-methyltransferase activity	0.2909	0.4384	0.152	0.2523	0.01051	1
24QMG	Preprotein translocase SecG subunit	27.72	23.38	40.57	23.22	0.01051	1
30TS5	unknown	1.555	1.662	0.6934	1.36	0.01051	1
30JFI	Protein of unknown function (DUF3990)	12.92	14.01	4.571	5.06	0.01051	1
2GZYB	HNH nucleases	1.278	4.539	7.732	23.07	0.01051	1
2HVA0	EDD domain protein, DegV family	3.815	5.972	7.609	8.084	0.01051	1
1V34H	Type I restriction modification DNA specificity domain	2.095	3.808	6.497	10.21	0.01051	1
36P84	unknown	71.38	43.74	104.6	65.09	0.01051	1
4CUSZ	ATPases associated with a variety of cellular activities	3.226	6.378	6.115	7.359	0.01051	1
4CURN	D-isomer specific 2-hydroxyacid dehydrogenase, catalytic domain	3.105	4.571	6.229	6.104	0.01051	1
32ZHP	unknown	1.558	4.164	0.08418	0.2184	0.01051	1
28X4S	HNH nucleases	1.278	4.539	7.732	23.07	0.01051	1
2I6R4	penicillin binding	0.6555	0.6325	0.3201	0.4508	0.01051	1
2CPXU	Putative outer membrane core complex of type IVb secretion	4.28	11.45	0.2999	0.8815	0.01051	1
3Y1YX	Protein of unknown function (DUF3990)	12.92	14.01	4.571	5.06	0.01051	1
2229K	Helix-turn-helix XRE-family like proteins	0.8548	2.058	0.334	1.016	0.01051	1
1SCB1	unknown	1.558	4.164	0.08418	0.2184	0.01051	1
2WT28	SAF domain	0.4415	0.6431	0.06002	0.1828	0.01051	1
4NI3J	dihydrofolate reductase family protein K00287	11.42	21.45	4.226	12.57	0.01051	1
1UEH4	Cro/C1-type HTH DNA-binding domain	0.8548	2.058	0.334	1.016	0.01051	1
3Y2BA	LysR substrate binding domain protein	44.62	36.96	27.45	19.39	0.01051	1
25CZN	Protein of unknown function (DUF3795)	0.2434	0.2497	0.1174	0.1678	0.01051	1
257QZ	Protein of unknown function (DUF3990)	12.92	14.01	4.571	5.06	0.01051	1
2EQCX	unknown	1.209	2.348	6.022	15	0.01051	1
COG1528	ferric iron binding	124.8	86.25	72.44	55.15	0.01051	1
25MCN	YodL-like	0.1991	0.483	0.005731	0.03292	0.01051	1
25G4J	O-methyltransferase activity	0.2909	0.4384	0.152	0.2523	0.01051	1
30FRG	Cro/C1-type HTH DNA-binding domain	0.8548	2.058	0.334	1.016	0.01051	1
32SK2	Putative outer membrane core complex of type IVb secretion	4.28	11.45	0.2999	0.8815	0.01051	1
254ZU	unknown	12.74	16.05	20.57	17.75	0.01051	1
29XPW	Protein of unknown function (DUF3990)	12.92	14.01	4.571	5.06	0.01051	1
1TSR2	Major facilitator superfamily	5.425	7.975	8.186	7.917	0.01051	1
2TNJ0	Protein of unknown function, DUF536	0.1322	0.1896	0.07207	0.182	0.01051	1
1UTEE	unknown	1.555	1.662	0.6934	1.36	0.01051	1
2A53M	unknown	1.555	1.662	0.6934	1.36	0.01051	1
COG1062	alcohol dehydrogenase (NAD) activity	7.518	11.91	2.079	2.175	0.01051	1
1TQUY	Formation of pseudouridine at positions 38, 39 and 40 in the anticodon stem and loop of transfer RNAs	264.3	69.65	309	65.9	0.01051	1
222RT	YodL-like	0.1991	0.483	0.005731	0.03292	0.01051	1
3X1XK	Catalyzes the ATP-dependent phosphorylation of N-acetyl- L-glutamate	0.621	1.698	0.08037	0.2157	0.01051	1
2TNIB	Forms part of the polypeptide exit tunnel	0.07957	0.08946	0.04556	0.1047	0.01051	1
2FR5J	dihydrofolate reductase family protein K00287	11.42	21.45	4.226	12.57	0.01051	1
2ZB0C	dihydrofolate reductase family protein K00287	11.42	21.45	4.226	12.57	0.01051	1
1ZKMH	Uncharacterised protein conserved in bacteria (DUF2326)	0.1248	0.4039	0.6812	1.627	0.01051	1
1TTS7	Protein of unknown function (DUF3990)	12.92	14.01	4.571	5.06	0.01051	1
4IITG	Uncharacterised protein conserved in bacteria (DUF2326)	0.1248	0.4039	0.6812	1.627	0.01051	1
25CQS	Part of a membrane complex involved in electron transport	16.39	13.15	23.11	12.47	0.01051	1
4CVZY	penicillin binding	0.6555	0.6325	0.3201	0.4508	0.01051	1
2ME65	SAF domain protein	0.4415	0.6431	0.06002	0.1828	0.01051	1
1V7PT	Protein of unknown function (DUF3795)	0.2434	0.2497	0.1174	0.1678	0.01051	1
25J3R	unknown	3.814	5.083	7.476	6.794	0.01051	1
223FC	unknown	3.814	5.083	7.476	6.794	0.01051	1
24DNF	CAAX amino terminal protease family protein	10.02	10.78	21.01	20.28	0.01051	1
27MC4	SpoIIIAH-like protein	2.58	2.638	4.752	5.651	0.01051	1
COG2145	hydroxyethylthiazole kinase activity	168.2	40.63	193.1	36.29	0.01051	1
4CVI3	FecCD transport family	1.722	2.953	3.342	3.651	0.01051	1
4CWJ2	EDD domain protein, DegV family	3.815	5.972	7.609	8.084	0.01051	1
25JE4	Cro/C1-type HTH DNA-binding domain	0.8548	2.058	0.334	1.016	0.01051	1
4D1QM	HNH nucleases	1.278	4.539	7.732	23.07	0.01051	1
4AKAU	Pfam:SusD	3.855	8.491	0.5112	1.255	0.01051	1
2TP78	Bacterial extracellular solute-binding proteins, family 5 Middle	0.1742	0.195	0.0964	0.201	0.01051	1
42XSV	SAF domain	0.4415	0.6431	0.06002	0.1828	0.01051	1
3X0MJ	PFAM secretion protein HlyD	0.4334	1.074	0.08083	0.2675	0.01051	1
33HYZ	unknown	1.209	2.348	6.022	15	0.01051	1
25E3K	Bacterial mobilisation protein (MobC)	2.848	3.688	7.967	13.34	0.01051	1
2DBTQ	RibD C-terminal domain	11.42	21.45	4.226	12.57	0.01051	1
1VEY6	YjcQ protein	3.557	6.081	6.013	7.544	0.01071	1
3X05J	Belongs to the citrate synthase family	0.2616	0.677	0.01682	0.04101	0.01071	1
4H25B	membrane	2.158	2.695	0.7493	1.079	0.01071	1
25M5B	Binding-protein-dependent transport system inner membrane component	0.3377	0.534	1.108	3.14	0.01071	1
25YSZ	Binding-protein-dependent transport system inner membrane component	0.3377	0.534	1.108	3.14	0.01071	1
2210C	Cupin domain	1.717	1.624	2.963	2.212	0.01071	1
26BNT	Winged helix-turn-helix transcription repressor, HrcA DNA-binding	0.9677	1.633	0.6429	2.003	0.01071	1
1MUVQ	Allows the formation of correctly charged Gln-tRNA(Gln) through the transamidation of misacylated Glu-tRNA(Gln) in organisms which lack glutaminyl-tRNA synthetase. The reaction takes place in the presence of glutamine and ATP through an activated gamma-phospho-Glu-tRNA(Gln)	6.726	11.82	2.069	2.339	0.01071	1
1RR5A	oxidoreductase	5.308	9.379	1.19	1.752	0.01071	1
2H1AI	Transcriptional regulator	4.513	8.332	8.328	10.08	0.01071	1
4CW5T	Transcriptional regulator	4.513	8.332	8.328	10.08	0.01071	1
3WFA0	HAD-hyrolase-like	0.1714	0.3534	0.5154	0.8919	0.01071	1
3WNUF	IstB-like ATP binding protein	6.249	12.16	7.302	11.41	0.01071	1
1UXKU	Binding-protein-dependent transport system inner membrane component	0.3377	0.534	1.108	3.14	0.01071	1
21ZVY	Domain of unknown function (DUF5107)	1.387	4.045	0.4388	1.575	0.01071	1
2HVZ5	PFAM thiamine monophosphate synthase	0.3885	0.4679	0.1934	0.322	0.01091	1
25DPF	Phage XkdN-like tail assembly chaperone protein, TAC	1.217	1.366	0.5457	0.9316	0.01091	1
4CXZ7	Ferric reductase like transmembrane component	0.1626	0.5185	0.4089	1.001	0.01091	1
1S11S	transcription regulator, contains HTH domain (MarR family)	0.7053	1.956	0.0396	0.1285	0.01091	1
2TNZ6	Rhodanese Homology Domain	0.1267	0.1398	0.0596	0.09318	0.01091	1
2HVA2	unknown	2.816	4.796	5.176	5.529	0.01091	1
2B1FV	unknown	2.816	4.796	5.176	5.529	0.01091	1
1RR4F	COG2801 Transposase and inactivated derivatives	26.25	53.97	6.026	12.22	0.01091	1
2DU7T	unknown	3.812	4.51	1.329	1.905	0.01091	1
36P6U	Psort location Cytoplasmic, score	6.341	8.719	13.68	15.28	0.01091	1
2WSRC	Type III secretion needle MxiH, YscF, SsaG, EprI, PscF, EscF	0.9652	1.467	0.1265	0.2454	0.01091	1
1VGG4	COG1961 Site-specific recombinases, DNA invertase Pin homologs	3.532	6.979	12.72	25.55	0.01091	1
4CVV2	FabA-like domain	3.057	5.636	7.566	8.998	0.01091	1
1UKRN	CAAX protease self-immunity	1.535	1.569	3.225	3.851	0.01091	1
26BEU	Lysin motif	0.1772	0.6372	0.2344	0.4814	0.01091	1
1S2CZ	Acid phosphatase	0.2552	0.772	0.04257	0.1266	0.01091	1
1VE54	unknown	4.113	4.423	7.342	6.191	0.01091	1
42M4T	Catalyzes the GTP-dependent ribosomal translocation step during translation elongation. During this step, the ribosome changes from the pre-translocational (PRE) to the post- translocational (POST) state as the newly formed A-site-bound peptidyl-tRNA and P-site-bound deacylated tRNA move to the P and E sites, respectively. Catalyzes the coordinated movement of the two tRNA molecules, the mRNA and…	0.6222	0.7732	0.2577	0.4102	0.01091	1
4P148	Concanavalin A-like lectin/glucanases superfamily	6.959	10.44	2.582	4.527	0.01091	1
3X2DH	ATP synthase	0.9537	2.426	0.1402	0.4066	0.01091	1
1WNQ7	LysR substrate binding domain	0.02521	0.02401	0.01709	0.05366	0.01091	1
2MDS8	Type III secretion needle MxiH, YscF, SsaG, EprI, PscF, EscF	0.9652	1.467	0.1265	0.2454	0.01091	1
1NI2Y	Type III secretion needle MxiH, YscF, SsaG, EprI, PscF, EscF	0.9652	1.467	0.1265	0.2454	0.01091	1
2M8YT	PBP superfamily domain	0.2343	0.3642	0.07073	0.1365	0.01091	1
33P97	unknown	3.812	4.51	1.329	1.905	0.01091	1
293XE	Type III secretion needle MxiH, YscF, SsaG, EprI, PscF, EscF	0.9652	1.467	0.1265	0.2454	0.01091	1
26AIE	HDOD domain	0.5133	0.6967	0.2691	0.4966	0.01091	1
25VFH	Catalyzes the GTP-dependent ribosomal translocation step during translation elongation. During this step, the ribosome changes from the pre-translocational (PRE) to the post- translocational (POST) state as the newly formed A-site-bound peptidyl-tRNA and P-site-bound deacylated tRNA move to the P and E sites, respectively. Catalyzes the coordinated movement of the two tRNA molecules, the mRNA and…	17.46	12.05	26.7	15.7	0.01091	1
1VAG3	F(1)F(0) ATP synthase produces ATP from ADP in the presence of a proton or sodium gradient. F-type ATPases consist of two structural domains, F(1) containing the extramembraneous catalytic core and F(0) containing the membrane proton channel, linked together by a central stalk and a peripheral stalk. During catalysis, ATP synthesis in the catalytic domain of F(1) is coupled via a rotary mechanism…	125.1	39.92	146.9	37.27	0.01091	1
2E01S	unknown	4.113	4.423	7.342	6.191	0.01091	1
24P0I	unknown	1.262	6.407	2.243	5.018	0.01091	1
330DD	unknown	2.244	2.94	7.249	8.642	0.01091	1
2E5NK	unknown	2.244	2.94	7.249	8.642	0.01091	1
1UZBT	May be involved in the transport of PQQ or its precursor to the periplasm	0.04403	0.1033	0.376	0.6884	0.01091	1
31TWN	unknown	2.816	4.796	5.176	5.529	0.01091	1
25G1X	CAAX protease self-immunity	1.535	1.569	3.225	3.851	0.01091	1
3VS4H	Helix-turn-helix domain	33.14	30.15	17.67	13.45	0.01091	1
2TPHD	Belongs to the folylpolyglutamate synthase family	0.1691	0.1743	0.09225	0.11	0.01091	1
2GNJQ	ATP corrinoid adenosyltransferase	2.715	5.144	5.432	6.814	0.01091	1
4AP3D	This enzyme is involved in nucleotide metabolism it produces dUMP, the immediate precursor of thymidine nucleotides and it decreases the intracellular concentration of dUTP so that uracil cannot be incorporated into DNA	50.61	45.83	27.74	33.25	0.01091	1
2HW48	Ferric reductase like transmembrane component	0.1626	0.5185	0.4089	1.001	0.01091	1
2IJKZ	Pfam FabA-like domain	3.073	5.635	7.566	8.998	0.01091	1
4CWJ5	unknown	2.816	4.796	5.176	5.529	0.01091	1
4CV8V	Helix-turn-helix XRE-family like proteins	6.255	8.93	13.14	13.08	0.01091	1
1MVE3	Transfers the N-acyl diglyceride group on what will become the N-terminal cysteine of membrane lipoproteins	9.213	12.1	3.626	4.264	0.01091	1
25ZHQ	MerR, DNA binding	5.248	4.271	9.037	6.49	0.01091	1
42NK5	PBP superfamily domain	0.2343	0.3642	0.07073	0.1365	0.01091	1
25DUR	Metallo-beta-lactamase superfamily	0.04403	0.1033	0.376	0.6884	0.01091	1
2TPG3	Ferritin-like domain	0.1847	0.1895	0.07774	0.1461	0.01091	1
1VEHM	unknown	2.244	2.94	7.249	8.642	0.01091	1
1W8KD	Serine threonine protein kinase	0.09158	0.1895	0.2634	0.6388	0.01091	1
24I24	acetyltransferase	65.52	34.44	42.57	21.07	0.01091	1
4CVGR	ABC transporter, permease protein	3.146	5.692	6.253	7.457	0.01091	1
36GSF	Pfam:DUF1446	1.278	4.038	0.1682	0.3051	0.01091	1
42X8B	Type III secretion needle MxiH, YscF, SsaG, EprI, PscF, EscF	0.9652	1.467	0.1265	0.2454	0.01091	1
4D234	Histidine kinase-, DNA gyrase B-, and HSP90-like ATPase	0.426	1.513	0.8443	2.49	0.01091	1
2ICZP	Phage capsid family	0.6347	2.154	3.955	10.22	0.01091	1
2I6RE	Helix-turn-helix domain	6.255	8.93	13.14	13.08	0.01091	1
2WJ49	PBP superfamily domain	0.2343	0.3642	0.07073	0.1365	0.01091	1
4CXS3	PFAM thiamine monophosphate synthase	0.3885	0.4679	0.1934	0.322	0.01091	1
32VQX	unknown	4.113	4.423	7.342	6.191	0.01091	1
36EAT	Binds and transfers iron-sulfur (Fe-S) clusters to target apoproteins. Can hydrolyze ATP	3.709	4.929	10.2	12.78	0.01091	1
3X1NI	PFAM Orn Lys Arg decarboxylase major region	0.4327	1.172	0.05514	0.1515	0.01091	1
COG0417	DNA polymerase activity	15.27	18.66	7.507	9.087	0.01091	1
2ZRCH	Type III secretion needle MxiH, YscF, SsaG, EprI, PscF, EscF	0.9652	1.467	0.1265	0.2454	0.01091	1
24YUR	3-octaprenyl-4-hydroxybenzoate carboxy-lyase	0.1152	0.3205	0.1299	0.1711	0.01091	1
4AVZG	unknown	1.786	2.886	0.4627	1.11	0.01091	1
1R9UX	acid phosphatase	0.2552	0.772	0.04257	0.1266	0.01091	1
COG5631	Winged helix DNA-binding domain	0.7053	1.956	0.0396	0.1285	0.01091	1
27WWE	Histidine kinase-, DNA gyrase B-, and HSP90-like ATPase	17.67	15.78	11.02	12.67	0.01091	1
1MVSF	abc-type tungstate transport system, permease component	0.2343	0.3642	0.07073	0.1365	0.01091	1
1RDM3	transcription regulator, contains HTH domain (MarR family)	0.7053	1.956	0.0396	0.1285	0.01091	1
32QVP	Type-IV b secretion system, inner-membrane complex component	4.947	13.31	0.3577	1.22	0.01111	1
25WID	Psort location Cytoplasmic, score	14.77	11.68	23.45	14.96	0.01111	1
269YA	Protein of unknown function (DUF1016)	6.13	8.093	2.416	3.198	0.01111	1
2BVH1	Type-IV b secretion system, inner-membrane complex component	4.947	13.31	0.3577	1.22	0.01111	1
2G05J	Cupin 2, conserved barrel domain protein	6.776	10.04	1.987	3.418	0.01111	1
1N7GP	polysaccharide export	9.414	17.84	2.132	3.273	0.01111	1
26BST	Transposase	2.815	2.575	1.674	2.856	0.01111	1
3VUG2	Zinc-binding dehydrogenase	0.2552	0.3825	0.5132	0.5546	0.01111	1
2WTV1	Sodium:alanine symporter family	0.3594	0.4848	0.1002	0.1797	0.01111	1
1UI6S	Putative SAM-dependent methyltransferase	1.952	2.446	0.7353	1.183	0.01111	1
4NKT0	Cupin 2, conserved barrel domain protein	6.776	10.04	1.987	3.418	0.01111	1
26AS0	Penicillin-binding Protein dimerisation domain	0.2549	0.4977	0.668	1.469	0.01111	1
1R4GZ	glycosyl transferase family	0.3686	0.8731	0.04556	0.1478	0.01111	1
24U53	Calcineurin-like phosphoesterase	1.114	2.462	4.15	8.292	0.01111	1
1RZ6T	glycosyl transferase family	0.3686	0.8731	0.04556	0.1478	0.01111	1
2M93G	Sodium:alanine symporter family	0.3594	0.4848	0.1002	0.1797	0.01111	1
2N6UE	Rhodanese Homology Domain	7.502	6.163	11.37	7.081	0.01131	1
2FWFI	Psort location Cytoplasmic, score 8.96	6.322	21.07	0.05519	0.317	0.01131	1
4CXQX	Bacterial regulatory protein, Fis family	2.693	5.081	5.792	6.419	0.01131	1
3X05M	FliG is one of three proteins (FliG, FliN, FliM) that forms the rotor-mounted switch complex (C ring), located at the base of the basal body. This complex interacts with the CheY and CheZ chemotaxis proteins, in addition to contacting components of the motor that determine the direction of flagellar rotation	1.425	2.963	0.2168	0.4967	0.01131	1
3X0F2	DNA polymerase III chi subunit	0.6984	1.985	0.08229	0.2955	0.01131	1
3WKT5	Bacterial extracellular solute-binding proteins, family 3	2.455	4.515	4.04	5.591	0.01131	1
4CUCX	SNF2 family N-terminal domain	3.046	4.247	5.244	4.699	0.01131	1
2IC47	Belongs to the D-isomer specific 2-hydroxyacid dehydrogenase family	3.238	4.756	6.379	6.157	0.01131	1
4CWA1	DJ-1/PfpI family	3.203	4.794	6.376	6.433	0.01131	1
1MWF8	cellulose synthase	20.98	39.52	4.612	6.613	0.01131	1
3X2MQ	TIGRFAM Cyd operon protein YbgE	1.124	2.952	0.07808	0.3183	0.01131	1
317ZU	Unextendable partial coding region	41.4	34.25	68.91	49.23	0.01131	1
2HH11	DJ-1/PfpI family	3.203	4.794	6.376	6.433	0.01131	1
25MJB	DNA-directed RNA polymerase sigma subunit (RpoD) K00960	1.075	1.459	2.527	3.169	0.01131	1
1MV9X	FliG is one of three proteins (FliG, FliN, FliM) that forms the rotor-mounted switch complex (C ring), located at the base of the basal body. This complex interacts with the CheY and CheZ chemotaxis proteins, in addition to contacting components of the motor that determine the direction of flagellar rotation	5.947	11.49	1.211	1.962	0.01131	1
3X0SB	Catalyzes the phosphorylation of N-acetyl-D-glucosamine (GlcNAc) derived from cell-wall degradation, yielding GlcNAc-6-P	0.3551	0.8894	0.0419	0.1151	0.01131	1
1MU8H	glycerophosphoryl diester phosphodiesterase	8.021	13.99	2.402	3.941	0.01131	1
1PGMI	hydrolases of the HAD superfamily	7.463	11.08	1.953	2.15	0.01131	1
1MUDV	ABC transporter	5.553	6.008	2.3	1.964	0.01131	1
221J7	DNA-directed RNA polymerase sigma subunit (RpoD) K00960	1.075	1.459	2.527	3.169	0.01131	1
1VP1R	unknown	0.9164	2.062	1.533	1.739	0.01131	1
1T0R7	Has lipid A 3-O-deacylase activity. Hydrolyzes the ester bond at the 3 position of lipid A, a bioactive component of lipopolysaccharide (LPS), thereby releasing the primary fatty acyl moiety	0.1329	0.2053	0.03242	0.08396	0.01131	1
2C1YU	unknown	3.517	6.989	10.62	15.94	0.01131	1
3X125	Catalyzes the NADPH-dependent reduction of ketopantoate into pantoic acid	0.3981	0.9751	0.06042	0.1871	0.01131	1
3X022	Required for both de novo synthesis of the corrin ring for the assimilation of exogenous corrinoids. Participates in the adenosylation of a variety of incomplete and complete corrinoids	0.4391	1.101	0.04301	0.1258	0.01131	1
3X3BA	Periplasmic binding protein domain	0.3064	0.7934	0.04187	0.1118	0.01131	1
25WSY	Domain of unknown function (DUF4867)	6.117	5.263	10.41	7.371	0.01131	1
1N1ZM	Has lipid A 3-O-deacylase activity. Hydrolyzes the ester bond at the 3 position of lipid A, a bioactive component of lipopolysaccharide (LPS), thereby releasing the primary fatty acyl moiety	0.1329	0.2053	0.03242	0.08396	0.01131	1
3WID7	PFAM Phosphoglycerate mutase	4.045	10.07	6.37	9.275	0.01131	1
26RY9	Belongs to the ABC transporter superfamily	0.1853	0.2747	0.4205	0.4817	0.01131	1
36M2V	Domain of unknown function (DUF1934)	5.452	4.623	9.564	7.308	0.01131	1
1UIVJ	group 2 family protein	0.6418	1.858	3.797	12.91	0.01131	1
3WJV7	Probably functions as a manganese efflux pump	1.549	3.266	2.598	5.014	0.01131	1
3WRZ2	Psort location Cytoplasmic, score	0.8576	1.51	0.5852	1.551	0.01131	1
24KZ6	Psort location Cytoplasmic, score 8.87	2.622	7.782	4.58	7.88	0.01131	1
269RB	Periplasmic binding protein	0.7791	0.9031	0.4627	0.894	0.01131	1
21ZG4	Belongs to the ABC transporter superfamily	0.06861	0.1884	0.3336	0.5459	0.01131	1
2689G	NADPH-dependent FMN reductase	0.3242	0.4694	0.1364	0.2435	0.01131	1
COG3563	Capsule polysaccharide biosynthesis protein	3.482	9.516	0.564	0.905	0.01131	1
2HC22	Unextendable partial coding region	41.4	34.25	68.91	49.23	0.01131	1
3WJGY	unknown	28.8	23.66	15.9	10.09	0.01131	1
25UUW	Catalyzes the formation of dTDP-glucose, from dTTP and glucose 1-phosphate, as well as its pyrophosphorolysis	11.43	9.393	17.9	12.01	0.01131	1
27K2T	DNA polymerase alpha chain like domain	2.38	2.974	5.165	8.079	0.01131	1
4CXN4	Ribose/Galactose Isomerase	3.178	6.132	5.709	6.922	0.01131	1
3X21F	Dicarboxylate transport	0.4084	0.8245	0.04016	0.1242	0.01131	1
2HG99	PFAM HIT domain	3.222	6.794	6.906	8.77	0.01131	1
2HVY9	Bacterial regulatory protein, Fis family	2.693	5.081	5.792	6.419	0.01131	1
2FTMS	Protein of unknown function (DUF3823)	4.472	9.353	0.6326	1.201	0.01131	1
27PGM	Transposon-encoded protein TnpW	0.3565	1.119	1.785	6.017	0.01131	1
26BQK	Glutaredoxin-related protein	0.7294	0.9517	0.3698	0.8373	0.01131	1
1W6Z9	DNA-directed RNA polymerase sigma subunit (RpoD) K00960	1.075	1.459	2.527	3.169	0.01131	1
2MBIF	May be involved in recombination	0.2388	0.3454	0.04062	0.08429	0.01131	1
4CW99	PFAM HIT domain	3.222	6.794	6.906	8.77	0.01131	1
2WPFY	May be involved in recombination	0.2388	0.3454	0.04062	0.08429	0.01131	1
2AHMW	unknown	41.4	34.25	68.91	49.23	0.01131	1
4CUN0	UDP-glucose--hexose-1-phosphate uridylyltransferase	2.865	5.069	5.974	6.391	0.01152	1
4CVT5	FHA domain	3.424	5.316	8.162	10.2	0.01152	1
1TTB2	LysR family	0.0344	0.1113	0.52	1.058	0.01152	1
25AZ7	May nick specific sequences that contain T G mispairs resulting from m5C-deamination	6.158	7.121	14.59	15.57	0.01152	1
2WU9G	Na+/H+ antiporter family	0.1613	0.2175	0.04892	0.1016	0.01152	1
2MFY6	Na+/H+ antiporter family	0.1613	0.2175	0.04892	0.1016	0.01152	1
25WY8	helix_turn_helix gluconate operon transcriptional repressor	10.7	8.654	16.03	9.732	0.01152	1
1R85H	Transcriptional regulator	1.684	5.013	0.2812	0.7361	0.01152	1
3X2M3	Has a glutathione-disulfide oxidoreductase activity in the presence of NADPH and glutathione reductase. Reduces low molecular weight disulfides and proteins	1.309	3.543	0.09118	0.2204	0.01152	1
2HUVN	FHA domain	3.424	5.316	8.162	10.2	0.01152	1
1RQUI	methyl-accepting chemotaxis protein	0.6782	2.188	0.04628	0.1227	0.01152	1
2TNM3	PTS system sorbose-specific iic component	0.1474	0.1766	0.06796	0.08672	0.01152	1
269V2	DNA polymerase alpha chain like domain	0.911	1.295	0.5205	0.9522	0.01152	1
1UXVH	Type I restriction modification DNA specificity domain	1.081	1.397	3.901	5.79	0.01152	1
26BUK	LytTr DNA-binding domain	0.5158	0.8261	0.3279	0.9369	0.01152	1
4C0FY	Type I restriction modification DNA specificity domain	1.081	1.397	3.901	5.79	0.01152	1
24CIK	LysR family	0.0344	0.1113	0.52	1.058	0.01152	1
1WNRD	Ligates lysine onto the cytidine present at position 34 of the AUA codon-specific tRNA(Ile) that contains the anticodon CAU, in an ATP-dependent manner. Cytidine is converted to lysidine, thus changing the amino acid specificity of the tRNA from methionine to isoleucine	0.04511	0.08643	0.01041	0.01728	0.01152	1
1WNR6	Glycosyl hydrolase 101 beta sandwich domain	0.1062	0.1066	0.05348	0.0802	0.01152	1
1ZQEQ	Binding-protein-dependent transport system inner membrane component	0.0114	0.02463	0.06685	0.08403	0.01152	1
2WJJD	Belongs to the class-I aminoacyl-tRNA synthetase family	0.6587	2.149	0.1527	0.264	0.01152	1
25N3B	Type I restriction modification DNA specificity domain	1.081	1.397	3.901	5.79	0.01152	1
3WEIV	Pyruvate phosphate dikinase, PEP/pyruvate binding domain	0.01933	0.04195	0.03444	0.1953	0.01152	1
42M04	Belongs to the class-I aminoacyl-tRNA synthetase family	0.6587	2.149	0.1527	0.264	0.01152	1
1SYQC	transcriptional regulator	1.684	5.013	0.2812	0.7361	0.01152	1
4IRXJ	Transcriptional regulator, MarR family	0.1877	0.3943	0.04914	0.1195	0.01174	1
1VPV3	Peptidase M56	0.5636	1.03	0.09424	0.2748	0.01174	1
24N0M	Domain of unknown function (DUF4163)	2.942	3.055	1.624	2.088	0.01174	1
3VNTI	AMP-binding enzyme	3.211	6.965	5.367	7.785	0.01174	1
29H5D	unknown	1.126	2.66	0.3156	0.8983	0.01174	1
42SHC	unknown	0.3681	0.4995	0.07996	0.1337	0.01174	1
1V2KS	NHL repeat containing protein	0.4416	0.6873	0.1838	0.4607	0.01174	1
2WP5N	unknown	0.3681	0.4995	0.07996	0.1337	0.01174	1
2TPQ2	Helix-turn-helix domain	0.2142	0.4105	0.07686	0.1456	0.01174	1
30WB9	unknown	2.938	7.34	0.5232	1.81	0.01174	1
4ASC8	unknown	2.938	7.34	0.5232	1.81	0.01174	1
2FVAF	unknown	2.938	7.34	0.5232	1.81	0.01174	1
22YE7	4Fe-4S dicluster domain	3.487	8	1.007	2.045	0.01174	1
COG0651	ATP synthesis coupled electron transport	27.91	20.61	16.43	9.374	0.01174	1
1V4BN	unknown	1.126	2.66	0.3156	0.8983	0.01174	1
28VJY	unknown	1.317	4.083	4.436	9.064	0.01174	1
222AI	Psort location Cytoplasmic, score 9.98	1.283	1.737	2.938	3.375	0.01174	1
2B11B	unknown	1.865	6.168	0.4884	1.491	0.01174	1
1S7FT	unknown	0.7011	2.898	0.01401	0.03565	0.01174	1
36U72	unknown	1.389	2.127	3.624	3.909	0.01174	1
222WZ	Psort location Cytoplasmic, score 8.87	0.1448	0.3196	0.4024	0.7418	0.01174	1
1RPYI	hydrolases of the HAD superfamily	7.454	11.09	1.947	2.145	0.01174	1
2BV15	Prokaryotic cytochrome b561	0.6071	1.275	0.1145	0.2089	0.01174	1
1V0XA	Bacterial regulatory proteins, tetR family	2.054	4.592	0.5355	1.659	0.01174	1
1MYD3	unknown	0.3681	0.4995	0.07996	0.1337	0.01174	1
COG3300	Bacterial signalling protein N terminal repeat	1.154	2.606	0.3149	0.8694	0.01174	1
24THD	Helix-turn-helix	1.877	3.684	4.17	5.68	0.01174	1
2MC3R	unknown	0.3681	0.4995	0.07996	0.1337	0.01174	1
1UZPV	Radical SAM	6.604	22.34	5.145	14.09	0.01174	1
4P9QS	unknown	2.938	7.34	0.5232	1.81	0.01174	1
3NNQM	Type I restriction modification DNA specificity domain	2.369	5.709	0.5741	2.12	0.01174	1
1MUSH	COG0433 Predicted ATPase	2.344	7.181	0.1888	0.4034	0.01174	1
33CZX	unknown	0.3681	0.4995	0.07996	0.1337	0.01174	1
2ZHNA	unknown	1.317	4.083	4.436	9.064	0.01174	1
COG3627	carbon phosphorus lyase activity	12.67	18.9	4.304	3.857	0.01174	1
1MU08	Heavy metal translocating P-type atpase	21.12	28.46	6.91	6.582	0.01174	1
1VDVF	Domain of unknown function (DUF4163)	2.942	3.055	1.624	2.088	0.01174	1
27MWQ	Domain of unknown function (DUF348)	1.706	4.64	5.815	12.77	0.01174	1
1VN67	Transcriptional regulator, MarR family	0.1877	0.3943	0.04914	0.1195	0.01174	1
25NR5	Domain of unknown function (DUF348)	1.706	4.64	5.815	12.77	0.01174	1
257GR	unknown	1.317	4.083	4.436	9.064	0.01174	1
3042Y	unknown	1.126	2.66	0.3156	0.8983	0.01174	1
32QDR	Prokaryotic cytochrome b561	0.6071	1.275	0.1145	0.2089	0.01174	1
4CUKQ	hydrogenase expression formation protein HypD	4.069	5.035	7.332	6.605	0.01174	1
3X1SR	PFAM glutamine synthetase catalytic region	0.3987	1.268	0.02027	0.04468	0.01174	1
24G8T	Psort location Cytoplasmic, score	58.25	43.6	79.28	38.04	0.01174	1
3X201	Necessary for efficient RNA polymerase transcription elongation past template-encoded arresting sites. The arresting sites in DNA have the property of trapping a certain fraction of elongating RNA polymerases that pass through, resulting in locked ternary complexes. Cleavage of the nascent transcript by cleavage factors such as GreA or GreB allows the resumption of elongation from the new 3'termi…	0.6949	1.818	0.05753	0.1561	0.01174	1
1MY96	unknown	0.7011	2.898	0.01401	0.03565	0.01174	1
COG0161	adenosylmethionine-8-amino-7-oxononanoate transaminase activity	91.34	43.99	71.34	32.49	0.01174	1
4CWAQ	unknown	4.074	5.432	11.02	12.37	0.01174	1
2I2JS	Htaa	0.1335	0.4025	0.159	0.2451	0.01174	1
2G3DT	Ferredoxin	3.487	8	1.007	2.045	0.01174	1
2DRTK	unknown	0.3681	0.4995	0.07996	0.1337	0.01174	1
24FSD	PFAM NHL repeat containing protein	0.4416	0.6873	0.1838	0.4607	0.01174	1
2A7DX	unknown	2.938	7.34	0.5232	1.81	0.01174	1
1RJ98	Prokaryotic cytochrome b561	0.6071	1.275	0.1145	0.2089	0.01174	1
4PKDY	Ferredoxin	3.487	8	1.007	2.045	0.01174	1
1W560	unknown	1.317	4.083	4.436	9.064	0.01174	1
1MVVC	ABC transporter	15.11	26.86	3.73	4.702	0.01174	1
32XHW	unknown	0.9619	1.778	2.533	3.443	0.01195	1
42MB0	Belongs to the class-II aminoacyl-tRNA synthetase family. Phe-tRNA synthetase alpha subunit type 1 subfamily	0.2857	0.3627	0.08794	0.1383	0.01195	1
3NHVD	helix_turn_helix, arabinose operon control protein	0.1505	0.2356	0.4622	0.6269	0.01195	1
3WP78	Enoyl-(Acyl carrier protein) reductase	0.2586	0.3901	0.08073	0.1579	0.01195	1
4NHFM	Bacterial transferase hexapeptide repeat protein	8.428	11.46	7.647	27.09	0.01195	1
3X1JV	Activates expression of the rhaSR operon in response to L-rhamnose	0.3876	0.8842	0.05803	0.1692	0.01195	1
2C6EQ	unknown	0.9619	1.778	2.533	3.443	0.01195	1
24JKP	unknown	0.6488	1.299	3.96	6.973	0.01195	1
1VBIS	unknown	0.6488	1.299	3.96	6.973	0.01195	1
3X25C	Cache domain	0.3606	0.8151	0.0696	0.2156	0.01195	1
1VEAK	unknown	0.9619	1.778	2.533	3.443	0.01195	1
2CC5W	unknown	0.6488	1.299	3.96	6.973	0.01195	1
32VTX	unknown	0.6488	1.299	3.96	6.973	0.01195	1
2WJ42	Belongs to the class-II aminoacyl-tRNA synthetase family. Phe-tRNA synthetase alpha subunit type 1 subfamily	0.2857	0.3627	0.08794	0.1383	0.01195	1
24NWK	unknown	0.9619	1.778	2.533	3.443	0.01195	1
3X0Q6	Involved in cell wall formation. Catalyzes the final step in the synthesis of UDP-N-acetylmuramoyl-pentapeptide, the precursor of murein	0.4547	1.127	0.04719	0.1306	0.01195	1
2G328	Bacterial transferase hexapeptide repeat protein	8.428	11.46	7.647	27.09	0.01195	1
24MMC	Restriction endonuclease	1.668	4.445	0.1764	0.412	0.01195	1
1YBKG	Required for dimerization of active 70S ribosomes into 100S ribosomes in stationary phase	0.1974	0.2957	0.5759	2.165	0.01195	1
28MHU	unknown	4.627	9.236	0.7369	1.562	0.01217	1
2GMHA	hydrogenase expression formation protein HypD	4.095	5.1	7.332	6.605	0.01217	1
2MEDW	Aldehyde dehydrogenase family	0.1551	0.2173	0.05462	0.09469	0.01217	1
2U5SY	unknown	3.038	8.972	0.7642	1.685	0.01217	1
1Q7EW	Short-chain dehydrogenase reductase Sdr	4.24	8.883	0.8334	1.446	0.01217	1
4C0V8	Glycosyl hydrolases family 43	0.04163	0.08022	0.1923	0.3127	0.01217	1
2FRTW	Cupin	0.6057	1.448	0.01863	0.0568	0.01217	1
1W1A7	unknown	8.783	13.43	16.82	14.87	0.01217	1
2ZISF	unknown	0.6007	0.8715	0.1134	0.2145	0.01217	1
4CY7E	unknown	5.562	10.12	16.21	22.89	0.01217	1
2E4VD	SMI1-KNR4 cell-wall	7.84	12.27	4.79	17.44	0.01217	1
24MKT	Polysaccharide pyruvyl transferase	9.54	13.73	17.19	17.51	0.01217	1
2HW0R	Ion channel	3.085	6.467	6.47	8.353	0.01217	1
24PF4	Acetyltransferase (GNAT) domain	25.34	17.16	35.45	17.95	0.01217	1
3X07R	Required for formation of the rod structure of the flagellar apparatus. Together with FliI and FliH, may constitute the export apparatus of flagellin	0.3134	0.7906	0.04277	0.1336	0.01217	1
21XE9	COG COG0834 ABC-type amino acid transport signal transduction systems, periplasmic component domain	0.9853	2.608	0.3151	0.7257	0.01217	1
1UJVV	ATP-grasp domain	0.3887	0.6564	1.451	2.818	0.01217	1
31UXF	unknown	5.562	10.12	16.21	22.89	0.01217	1
3XRJM	Catalyzes the dehydration of D-xylonic acid to form 2- dehydro-3-deoxy-D-pentonate	0.7832	2.706	0.08738	0.1729	0.01217	1
269SY	MgtC family	0.3398	0.4397	0.133	0.2165	0.01217	1
1W2JF	unknown	1.982	2.698	0.8392	1.959	0.01217	1
4NQS0	unknown	12.42	16.41	7.476	23.26	0.01217	1
2MBCW	Inner membrane component of T3SS, cytoplasmic domain	0.3733	0.4883	0.0922	0.1585	0.01217	1
24G60	Domain of unknown function (DUF4355)	3.898	3.596	8.726	8.956	0.01217	1
COG0312	metallopeptidase activity	67.61	37.01	45.42	21.08	0.01217	1
2MC95	TPR repeat	0.235	0.3252	0.05751	0.1171	0.01217	1
248N6	Leucine-rich repeat (LRR) protein	0.09232	0.2868	0.03969	0.1746	0.01217	1
1RZBF	Nicotinamidase	9.894	20.64	2.08	3.543	0.01217	1
36FUY	Psort location CytoplasmicMembrane, score	1.526	2.712	4.871	7.45	0.01217	1
31UNI	Ion channel	3.085	6.467	6.47	8.353	0.01217	1
24WFI	unknown	1.982	2.698	0.8392	1.959	0.01217	1
2BRAW	unknown	12.42	16.41	7.476	23.26	0.01217	1
4CW14	Involved in the restart of stalled replication forks. Recognizes and binds the arrested nascent DNA chain at stalled replication forks. It can open the DNA duplex, via its helicase activity, and promote assembly of the primosome and loading of the major replicative helicase DnaB onto DNA	4.169	7.897	8.19	9.634	0.01217	1
42XIY	TPR repeat	0.235	0.3252	0.05751	0.1171	0.01217	1
1MUGT	Catalyzes the two-step NADP-dependent conversion of GDP- 4-dehydro-6-deoxy-D-mannose to GDP-fucose, involving an epimerase and a reductase reaction	4.748	11.17	1.038	1.94	0.01217	1
36IST	Isochorismatase family	13.68	10.15	21.42	13.15	0.01217	1
2WS77	Type III secretion system YscX (type_III_YscX)	0.6007	0.8715	0.1134	0.2145	0.01217	1
2ZAUM	unknown	4.627	9.236	0.7369	1.562	0.01217	1
1U45W	Phage minor structural protein GP20	1.396	3.586	4.012	8.231	0.01217	1
4PJGV	Cupin	0.6057	1.448	0.01863	0.0568	0.01217	1
1NN33	TPR repeat	0.235	0.3252	0.05751	0.1171	0.01217	1
31QAU	Phage minor structural protein GP20	1.396	3.586	4.012	8.231	0.01217	1
4D0NK	AAA domain (dynein-related subfamily)	0.4765	1.159	0.96	1.505	0.01217	1
24T5D	Phage minor structural protein GP20	1.396	3.586	4.012	8.231	0.01217	1
4HDQB	CRISPR-associated protein (Cas_Csd1)	0.5264	0.9615	0.1553	0.221	0.01217	1
COG3708	glyoxalase III activity	152.1	80.7	109.3	59.97	0.01217	1
42P3A	Aldehyde dehydrogenase family	0.1551	0.2173	0.05462	0.09469	0.01217	1
28YJK	unknown	1.982	2.698	0.8392	1.959	0.01217	1
25X28	Low molecular weight phosphotyrosine protein phosphatase	12.38	17.04	18.86	14.47	0.01217	1
2WSK9	TPR repeat	0.235	0.3252	0.05751	0.1171	0.01217	1
2B25A	Ion channel	3.085	6.467	6.47	8.353	0.01217	1
42R8V	ATPase activity	0.3733	0.4883	0.0922	0.1585	0.01217	1
1TQQI	Branched-chain amino acid aminotransferase	157.3	45.71	185.1	41.46	0.01217	1
27G02	A type II topoisomerase that negatively supercoils closed circular double-stranded (ds) DNA in an ATP-dependent manner to modulate DNA topology and maintain chromosomes in an underwound state. Negative supercoiling favors strand separation, and DNA replication, transcription, recombination and repair, all of which involve strand separation. Also able to catalyze the interconversion of other topol…	0.367	0.4824	0.1377	0.2169	0.01217	1
2B2D1	unknown	5.562	10.12	16.21	22.89	0.01217	1
2FIHD	unknown	8.783	13.43	16.82	14.87	0.01217	1
1TPH9	Catalyzes the conversion of D-ribulose 5-phosphate to formate and 3,4-dihydroxy-2-butanone 4-phosphate	95.58	35.57	115.9	31.2	0.01217	1
2ZKDE	unknown	1.982	2.698	0.8392	1.959	0.01217	1
2MCVV	Type III secretion system YscX (type_III_YscX)	0.6007	0.8715	0.1134	0.2145	0.01217	1
1QTS0	unknown	3.038	8.972	0.7642	1.685	0.01217	1
2FVSC	unknown	4.627	9.236	0.7369	1.562	0.01217	1
32K9E	unknown	12.42	16.41	7.476	23.26	0.01217	1
1TQA0	electron transfer flavoprotein	115.7	41.5	142.6	41.89	0.01217	1
2HWBB	unknown	5.562	10.12	16.21	22.89	0.01217	1
4P8MN	unknown	4.627	9.236	0.7369	1.562	0.01217	1
42E0M	Produces ATP from ADP in the presence of a proton gradient across the membrane. The catalytic sites are hosted primarily by the beta subunits	0.1014	0.1489	0.04199	0.06525	0.01217	1
1RB6P	ATPase activity	0.3733	0.4883	0.0922	0.1585	0.01217	1
22WFD	NAD dependent epimerase dehydratase family	3.288	6.241	0.7185	1.795	0.01217	1
3X0AP	cell wall hydrolase	0.4627	1.1	0.06847	0.2084	0.01217	1
24DSF	HNH endonuclease	0.9718	2.336	2.945	5.311	0.01217	1
2WIJU	Aldehyde dehydrogenase family	0.1551	0.2173	0.05462	0.09469	0.01217	1
24KYP	LysE type translocator	0.6708	1.383	0.1304	0.3705	0.01217	1
1RDNP	Response regulator receiver	8.255	15.31	1.841	2.921	0.01217	1
4CXUK	Ion channel	3.085	6.467	6.47	8.353	0.01217	1
2FPJK	unknown	12.42	16.41	7.476	23.26	0.01217	1
25FBG	ATP-grasp domain	0.3887	0.6564	1.451	2.818	0.01217	1
27UAM	unknown	0.6572	0.9297	1.621	2.597	0.01217	1
3X2CA	Heavy-metal resistance	0.5266	1.39	0.06834	0.194	0.01217	1
2AY8I	Phage minor structural protein GP20	1.396	3.586	4.012	8.231	0.01217	1
28WST	unknown	0.6007	0.8715	0.1134	0.2145	0.01217	1
267YI	unknown	1.061	2.009	0.1689	0.285	0.01217	1
34A9F	unknown	8.783	13.43	16.82	14.87	0.01217	1
1NE42	unknown	0.6007	0.8715	0.1134	0.2145	0.01217	1
42WK4	Type III secretion system YscX (type_III_YscX)	0.6007	0.8715	0.1134	0.2145	0.01217	1
21YD2	COG COG3451 Type IV secretory pathway, VirB4 components	21.8	32.3	26.68	19.08	0.01217	1
1SCD1	Baseplate assembly protein	12.58	23.73	3.653	9.975	0.01217	1
2WN8C	ATPase activity	0.3733	0.4883	0.0922	0.1585	0.01217	1
3X1QU	PFAM Periplasmic binding protein LacI transcriptional regulator	0.7091	1.795	0.09551	0.2657	0.01239	1
4JHMG	Citrate synthase	0.1611	0.3847	0.03145	0.119	0.01239	1
3G8W8	citrate synthase	0.1611	0.3847	0.03145	0.119	0.01239	1
27JNF	FAD dependent oxidoreductase	1.444	3.762	2.559	4.493	0.01239	1
37PZS	citrate synthase	0.1611	0.3847	0.03145	0.119	0.01239	1
2TPMK	CAAX protease self-immunity	0.09301	0.1375	0.04578	0.1372	0.01239	1
4NIBK	domain, Protein	2.04	8.211	14.61	46.82	0.01239	1
1MVBU	Plays a role in the flagellum-specific transport system	7.21	14.01	1.243	2.113	0.01239	1
2MFXC	Relaxase/Mobilisation nuclease domain	0.183	0.2809	0.06884	0.2267	0.01239	1
4DRUQ	Protein of unknown function (DUF3152)	0.0789	0.1117	0.02293	0.04919	0.01239	1
24CVD	Belongs to the sigma-70 factor family	2.016	2.727	0.9074	2.497	0.01239	1
3X12P	Belongs to the aspartate glutamate racemases family	0.4715	1.204	0.06331	0.189	0.01239	1
25XCB	Cysteine protease Prp	10.64	8.701	17.13	10.77	0.01239	1
4CWGB	Belongs to the bacterial ribosomal protein bL33 family	8.466	13.89	18.01	19.83	0.01239	1
27H80	Cleaves the N-terminal amino acid of tripeptides	0.09892	0.1663	0.009324	0.02167	0.01239	1
27MQ2	Glycosyl transferases group 1	0.1997	0.531	0.8501	1.776	0.01239	1
2WSH0	Relaxase/Mobilisation nuclease domain	0.183	0.2809	0.06884	0.2267	0.01239	1
1MUH6	atp synthase	6.277	11.29	1.415	2.242	0.01239	1
KOG2617	citrate (Si)-synthase activity	0.1611	0.3847	0.03145	0.119	0.01239	1
25VK9	Resolvase, N terminal domain	2.062	2.331	5.892	7.608	0.01239	1
25IRN	zinc-ribbon domain	0.731	0.7646	3.785	13.64	0.01262	1
22WBH	Glycosyl hydrolase family 20, catalytic domain	9.931	15.39	2.705	4.094	0.01262	1
3X0E7	Belongs to the carbamate kinase family	0.4242	1.141	0.05431	0.1379	0.01262	1
2TNHG	Thermophilic metalloprotease (M29)	0.3008	0.3213	0.1964	0.3054	0.01262	1
1SKYM	COG3209 Rhs family protein	55.29	123.9	11.3	20.37	0.01262	1
2BN83	unknown	2.505	4.723	4.753	5.79	0.01262	1
2497A	Catalyzes the ATP-dependent conversion of 7-carboxy-7- deazaguanine (CDG) to 7-cyano-7-deazaguanine (preQ(0))	43	24.37	60.1	27.85	0.01262	1
24WKA	C-type lectin (CTL) or carbohydrate-recognition domain (CRD)	1.094	1.832	2.76	5.603	0.01262	1
24Q0I	Permuted papain-like amidase enzyme, YaeF/YiiX, C92 family	2.388	3.97	6.04	6.971	0.01262	1
269ZV	ATPases associated with a variety of cellular activities	0.1763	0.29	0.07782	0.1827	0.01262	1
25B0K	TIGRFAM DegV	0.1244	0.1782	0.1034	0.4505	0.01262	1
222IE	Psort location Cytoplasmic, score 8.87	0.4484	1.103	0.09811	0.3294	0.01262	1
4CWVN	unknown	2.505	4.723	4.753	5.79	0.01262	1
2TP47	Dehydratase family	0.4094	0.5076	0.2197	0.2771	0.01262	1
1TRCV	PFAM Major Facilitator Superfamily	0.1636	0.2322	0.0631	0.08898	0.01262	1
1UYV6	unknown	4.804	5.711	9.681	9.733	0.01262	1
268HK	Psort location Cytoplasmic, score 8.96	44.81	48.09	61.18	41.25	0.01262	1
24BBN	Psort location Cytoplasmic, score	1.128	1.901	0.4133	0.9715	0.01262	1
431VS	Bacterial regulatory protein, Fis family	0.1517	0.232	0.01914	0.06292	0.01262	1
28KUK	Protein of unknown function (DUF3261)	1.238	3.333	0.1729	0.3146	0.01262	1
2HVHI	unknown	7.001	13.06	16.2	19.35	0.01262	1
2HVAP	Psort location CytoplasmicMembrane, score	3.989	5.962	8.261	12.29	0.01262	1
4CVNK	UbiC transcription regulator-associated domain protein	4.335	7.92	8.612	11.04	0.01262	1
2ME8D	Helix-turn-helix domain	0.3064	0.6462	0.03201	0.1025	0.01262	1
32GVG	unknown	2.505	4.723	4.753	5.79	0.01262	1
1UYYR	Divergent AAA domain protein	4.341	5.806	8.334	8.557	0.01262	1
28SJQ	unknown	16.48	17.05	8.537	17.26	0.01262	1
2EEQD	unknown	5.85	12.75	2.694	8.464	0.01262	1
220WB	Acetyltransferase (GNAT) domain	1.343	1.927	0.494	1.023	0.01262	1
27KZH	GDSL-like Lipase/Acylhydrolase	1.486	2.476	2.493	4.265	0.01262	1
30TV9	unknown	0.3149	0.6415	1.709	2.805	0.01262	1
4CX3C	helix_turn _helix lactose operon repressor	2.292	4.027	4.332	4.592	0.01262	1
1MV39	Belongs to the mannose-6-phosphate isomerase type 2 family	6.369	11.58	1.467	2.599	0.01262	1
36W20	Permuted papain-like amidase enzyme, YaeF/YiiX, C92 family	2.388	3.97	6.04	6.971	0.01262	1
4CWK3	Psort location CytoplasmicMembrane, score	3.989	5.962	8.261	12.29	0.01262	1
32D74	zinc-ribbon domain	0.731	0.7646	3.785	13.64	0.01262	1
24DJA	Psort location Cytoplasmic, score 8.87	0.4484	1.103	0.09811	0.3294	0.01262	1
1UDXG	zinc-ribbon domain	0.731	0.7646	3.785	13.64	0.01262	1
1V6FA	domain protein	160.3	48	189.2	45.43	0.01262	1
1VA9M	Transcriptional regulator	386.3	115.9	455.9	119.4	0.01262	1
1UXJ2	Psort location Cytoplasmic, score 8.87	0.4484	1.103	0.09811	0.3294	0.01262	1
4AP40	Catalyzes the synthesis of beta-nicotinate D- ribonucleotide from nicotinate and 5-phospho-D-ribose 1-phosphate at the expense of ATP	12.84	15.96	6.043	9.512	0.01262	1
2TPJ9	Iron-containing alcohol dehydrogenase	0.06766	0.147	0.01128	0.02078	0.01262	1
3X1RT	Required for the expression of anaerobic nitric oxide (NO) reductase, acts as a transcriptional activator for at least the norVW operon. Activation also requires sigma-54	0.3978	0.9373	0.07311	0.2323	0.01262	1
24CK5	PFAM Major Facilitator Superfamily	0.1636	0.2322	0.0631	0.08898	0.01262	1
338I2	unknown	5.85	12.75	2.694	8.464	0.01262	1
27XE4	PD-(D/E)XK nuclease family transposase	10.36	10.23	17.02	12.17	0.01262	1
27SKQ	zinc-ribbon domain	0.731	0.7646	3.785	13.64	0.01262	1
2A56C	unknown	0.3149	0.6415	1.709	2.805	0.01262	1
1P0US	Bacterial regulatory protein, Fis family	0.1517	0.232	0.01914	0.06292	0.01262	1
2WP49	PFAM Exonuclease RNase T and DNA polymerase III	0.1345	0.1635	0.03196	0.06912	0.01262	1
2WWCY	Bacterial regulatory protein, Fis family	0.1517	0.232	0.01914	0.06292	0.01262	1
2ZJCX	unknown	0.6155	2.243	4.471	13.73	0.01262	1
3X2M9	Domain of unknown function (DUF202)	1.094	2.887	0.09092	0.2663	0.01262	1
2MGY0	PFAM Exonuclease RNase T and DNA polymerase III	0.1345	0.1635	0.03196	0.06912	0.01262	1
22V53	unknown	1.61	4.038	0.1344	0.5953	0.01262	1
22VZB	Uncharacterised conserved protein (DUF2156)	2.994	5.112	0.6665	1.061	0.01262	1
24EM1	Cupin domain	1.115	1.961	0.349	0.6431	0.01262	1
4P8K2	unknown	16.48	17.05	8.537	17.26	0.01262	1
2MCR5	Bacterial regulatory protein, Fis family	0.1517	0.232	0.01914	0.06292	0.01262	1
3X03M	Catalyzes the first step in hexosamine metabolism, converting fructose-6P into glucosamine-6P using glutamine as a nitrogen source	0.7407	1.721	0.1168	0.29	0.01262	1
27N6B	Helix-turn-helix diphteria tox regulatory element	36.4	23.92	61.67	42.87	0.01262	1
25YP9	ATPases associated with a variety of cellular activities	0.6998	1.53	2.094	4.135	0.01262	1
COG4492	unknown	149	47.26	176.5	36.64	0.01262	1
1UTEI	unknown	0.3149	0.6415	1.709	2.805	0.01262	1
3WQ5U	glycine betaine L-proline ABC transporter, permease protein	2.03	7.447	3.848	8.348	0.01262	1
25YPB	Iron dependent repressor, N-terminal DNA binding domain	15.21	12.79	27.29	24.27	0.01262	1
4NW8V	unknown	5.85	12.75	2.694	8.464	0.01262	1
2ZEW2	unknown	16.48	17.05	8.537	17.26	0.01262	1
28XFC	unknown	0.6155	2.243	4.471	13.73	0.01262	1
3WDZJ	Substrate binding domain of ABC-type glycine betaine transport system	0.02371	0.06504	0.01737	0.0866	0.01262	1
252MS	unknown	0.3149	0.6415	1.709	2.805	0.01262	1
2HVI1	unknown	2.505	4.723	4.753	5.79	0.01262	1
4H49M	Divergent polysaccharide deacetylase	1.969	2.041	0.7776	1.045	0.01262	1
4CWUY	unknown	7.001	13.06	16.2	19.35	0.01262	1
2FUII	unknown	5.85	12.75	2.694	8.464	0.01262	1
2GX8Y	unknown	1.193	4.535	8.16	25.52	0.01285	1
1RMRA	type I restriction-modification system	10.8	20.6	2.996	4.43	0.01285	1
2ZNQ0	unknown	1.193	4.535	8.16	25.52	0.01285	1
2912G	unknown	1.193	4.535	8.16	25.52	0.01285	1
4D1TI	unknown	1.193	4.535	8.16	25.52	0.01285	1
1TRAF	Phenazine biosynthesis protein phzf family	0.5919	1.055	0.3077	0.6752	0.01285	1
3Y0R9	Alanine dehydrogenase/PNT, N-terminal domain	1.585	3.564	1.05	2.572	0.01285	1
2HVT3	Subtilase family	0.2896	0.6903	0.0741	0.144	0.01285	1
2I8P7	unknown	1.458	6.304	1.72	2.359	0.01285	1
2HUEP	Metallo-beta-lactamase superfamily	2.624	4.903	5.184	6.303	0.01285	1
4CWMW	unknown	1.968	4.236	4.988	6.855	0.01285	1
4CUB6	Metallo-beta-lactamase superfamily	2.624	4.903	5.184	6.303	0.01285	1
3X24H	pfkB family carbohydrate kinase	0.4298	1.106	0.06006	0.1928	0.01285	1
1S9XW	PFAM Post-segregation antitoxin CcdA	4.296	9.94	0.4648	1.112	0.01285	1
1MUG3	UPF0313 protein	7.122	12.14	1.595	2.195	0.01285	1
1MW17	Belongs to the glycosyl hydrolase 8 (cellulase D) family	8.366	12.97	1.787	2.257	0.01285	1
3WSHX	Protein of unknown function (DUF3847)	10.78	18.85	15.81	14.65	0.01285	1
2A198	unknown	1.968	4.236	4.988	6.855	0.01285	1
4CVYD	Excises uracil residues from the DNA which can arise as a result of misincorporation of dUMP residues by DNA polymerase or due to deamination of cytosine	2.42	4.584	4.826	5.694	0.01285	1
2H7SE	unknown	1.968	4.236	4.988	6.855	0.01285	1
3X0WY	PFAM Xanthine uracil vitamin C permease	0.3598	0.8864	0.05212	0.14	0.01285	1
1N3QM	PFAM Post-segregation antitoxin CcdA	4.296	9.94	0.4648	1.112	0.01285	1
21ZNJ	repeat protein	1.318	1.536	0.6248	1.029	0.01285	1
3WN26	Belongs to the arginase family	2.462	4.599	4.327	5.919	0.01285	1
26UMJ	GDSL family lipase	1.517	2.472	4.587	7.029	0.01285	1
1VJU1	Winged helix DNA-binding domain	1.391	2.219	0.4134	0.977	0.01285	1
30PFQ	unknown	1.968	4.236	4.988	6.855	0.01285	1
4NIKC	Protein of unknown function (DUF4435)	4.055	6.345	1.229	1.924	0.01308	1
1W4TG	unknown	3.085	3.456	1.478	1.779	0.01308	1
2N7F8	unknown	0.5033	0.7089	0.1462	0.2322	0.01308	1
42V3Y	One of the early assembly proteins it binds 23S rRNA. One of the proteins that surrounds the polypeptide exit tunnel on the outside of the ribosome. Forms the main docking site for trigger factor binding to the ribosome	0.687	0.8552	0.2174	0.5714	0.01308	1
4362A	spore germination	0.4029	0.868	0.06171	0.2643	0.01308	1
COG0093	rRNA binding	407.3	55.01	439	52.24	0.01308	1
24P85	Periplasmic binding protein domain	0.2836	0.486	0.2544	0.7321	0.01308	1
3X1RF	Belongs to the UPF0324 family	0.3791	0.9207	0.04175	0.1174	0.01308	1
4CX9U	HAD-hyrolase-like	3.49	6.717	6.958	8.55	0.01308	1
2DFXV	unknown	6.62	9.56	16.07	24.11	0.01308	1
1MYX2	type I secretion outer membrane protein, TolC	1.872	3.214	0.662	1.31	0.01308	1
32ZVG	Psort location Cytoplasmic, score	114.3	73.26	141.4	51.41	0.01308	1
251K1	Exodeoxyribonuclease III	0.1129	0.2599	0.9043	2.478	0.01308	1
24KFQ	Psort location Cytoplasmic, score	41.18	48.54	52.34	36.41	0.01308	1
21YIX	AraC-like ligand binding domain	1.146	2.4	0.5206	1.517	0.01308	1
2H5TG	3H domain	3.742	6.262	7.583	8.946	0.01308	1
2X0K1	spore germination	0.4029	0.868	0.06171	0.2643	0.01308	1
1VWYK	Exodeoxyribonuclease III	0.1129	0.2599	0.9043	2.478	0.01308	1
255B2	unknown	6.62	9.56	16.07	24.11	0.01308	1
2HVQG	HAD-hyrolase-like	3.49	6.717	6.958	8.55	0.01308	1
256VW	unknown	3.085	3.456	1.478	1.779	0.01308	1
36J6J	unknown	0.4564	1.39	0.3513	1.506	0.01308	1
25759	Helix-turn-helix XRE-family like proteins	2.338	4.64	8.146	10.74	0.01308	1
2MCHF	One of the early assembly proteins it binds 23S rRNA. One of the proteins that surrounds the polypeptide exit tunnel on the outside of the ribosome. Forms the main docking site for trigger factor binding to the ribosome	0.687	0.8552	0.2174	0.5714	0.01308	1
1W43Q	Helix-turn-helix XRE-family like proteins	2.338	4.64	8.146	10.74	0.01308	1
2TNTM	ATP-binding cassette cobalt transporter	0.132	0.2099	0.05714	0.09891	0.01308	1
22Z8C	Binding-protein-dependent transport system inner membrane component	3.412	9.363	0.7588	1.185	0.01308	1
25V7Y	UPF0210 protein	8.115	4.581	12.16	6.622	0.01308	1
25VPG	Psort location CytoplasmicMembrane, score	5.868	4.325	9.151	5.325	0.01308	1
2IKID	Transposase	0.1648	0.2626	0.02653	0.07224	0.01308	1
1MYGN	unknown	1.094	4.535	0.3968	1.411	0.01308	1
4CWFQ	Bifunctional nuclease	3.505	6.766	6.905	8.172	0.01308	1
26B6Q	sugar isomerase, AgaS family	0.2493	0.3902	0.1093	0.263	0.01308	1
1V3A9	Psort location Cytoplasmic, score 8.87	33.07	17.94	49.46	27.31	0.01308	1
1UQ1T	unknown	0.5033	0.7089	0.1462	0.2322	0.01308	1
2ZPC9	Helix-turn-helix XRE-family like proteins	2.338	4.64	8.146	10.74	0.01308	1
2MCNQ	spore germination	0.4029	0.868	0.06171	0.2643	0.01308	1
2E529	unknown	114.3	73.26	141.4	51.41	0.01308	1
4IT4F	domain, Protein	0.2195	0.1981	0.1199	0.1349	0.01308	1
291SD	Helix-turn-helix XRE-family like proteins	2.338	4.64	8.146	10.74	0.01308	1
3X0EQ	Broad specificity carboxypetidase that releases amino acids sequentially from the C-terminus, including neutral, aromatic, polar and basic residues	0.3026	0.7174	0.03863	0.1052	0.01308	1
31TEP	unknown	1.094	4.535	0.3968	1.411	0.01308	1
25VAD	Psort location Cytoplasmic, score	15.93	10.89	25.43	15.78	0.01308	1
3TBHF	Removes 5-oxoproline from various penultimate amino acid residues except L-proline	0.1376	0.2969	0.3776	0.6793	0.01308	1
21ZUS	Carbohydrate-binding domain-containing protein Cthe_2159	0.6176	1.179	0.1992	0.4427	0.01308	1
26NW3	Cell wall formation. Catalyzes the transfer of a GlcNAc subunit on undecaprenyl-pyrophosphoryl-MurNAc-pentapeptide (lipid intermediate I) to form undecaprenyl-pyrophosphoryl-MurNAc- (pentapeptide)GlcNAc (lipid intermediate II)	0.08272	0.1309	0.02108	0.04787	0.01308	1
3X3D5	Uncharacterised protein family (UPF0014)	0.4331	1.179	0.0512	0.1344	0.01308	1
COG3312	ATP synthase I chain	15.24	28.43	3.405	5.037	0.01308	1
42MG0	histidyl-tRNA synthetase	0.3032	0.3401	0.1373	0.1768	0.01308	1
1TPGZ	type I restriction-modification system	220.3	80.92	272.9	84.72	0.01308	1
1W7R3	Methyltransferase small domain	0.08011	0.2145	0.2081	0.2967	0.01308	1
2BJZB	unknown	0.5033	0.7089	0.1462	0.2322	0.01308	1
1W6Q7	unknown	6.62	9.56	16.07	24.11	0.01308	1
2WJE1	PFAM tRNA synthetase, class II (G, H, P and S)	0.3032	0.3401	0.1373	0.1768	0.01308	1
2ZTN0	unknown	6.62	9.56	16.07	24.11	0.01308	1
299TU	unknown	3.085	3.456	1.478	1.779	0.01308	1
32EC5	unknown	0.5033	0.7089	0.1462	0.2322	0.01308	1
2241M	helix_turn_helix isocitrate lyase regulation	5.083	9.043	1.822	3.237	0.01308	1
1TP4Z	Catalyzes the ATP-dependent conversion of 7-carboxy-7- deazaguanine (CDG) to 7-cyano-7-deazaguanine (preQ(0))	52.54	23.19	74.83	43.75	0.01308	1
3X0SV	Isochorismatase family	0.3862	0.9236	0.04321	0.134	0.01308	1
COG4666	Tripartite ATP-independent periplasmic transporter, DctM component	35.22	16.86	26.63	18.67	0.01308	1
2ZWW0	unknown	3.085	3.456	1.478	1.779	0.01308	1
1TUHF	4'-phosphopantetheinyl transferase superfamily	2.353	7.227	1.957	4.91	0.01308	1
2N8AP	E1-E2 ATPase	0.3573	0.638	0.1115	0.2086	0.01308	1
26AP8	BMC	0.2551	0.3711	0.1352	0.297	0.01308	1
2WRMX	One of the early assembly proteins it binds 23S rRNA. One of the proteins that surrounds the polypeptide exit tunnel on the outside of the ribosome. Forms the main docking site for trigger factor binding to the ribosome	0.687	0.8552	0.2174	0.5714	0.01308	1
25W16	Hydrolyase, tartrate beta subunit fumarate domain protein, Fe-S type	13.41	9.41	20.84	11.64	0.01308	1
4DJYB	Putative transposase of IS4/5 family (DUF4096)	0.1648	0.2626	0.02653	0.07224	0.01308	1
257PI	unknown	0.5033	0.7089	0.1462	0.2322	0.01308	1
4E30W	Endonuclease that specifically degrades the RNA of RNA- DNA hybrids	0.1014	0.1294	0.03093	0.05425	0.01308	1
3VS9T	4'-phosphopantetheinyl transferase superfamily	2.353	7.227	1.957	4.91	0.01308	1
1TRF6	trehalose operon	26.94	14.83	41.63	26.43	0.01308	1
3X16C	L-rhamnose isomerase	0.4977	1.297	0.07601	0.2259	0.01332	1
1VHSX	Calcineurin-like phosphoesterase	1.132	2.457	4.15	8.292	0.01332	1
26AW3	Proline racemase	1.016	1.316	2.243	2.726	0.01332	1
4NFZ8	Short chain dehydrogenase	10.74	18.49	4.669	11.2	0.01332	1
2FPP4	Short chain dehydrogenase	10.74	18.49	4.669	11.2	0.01332	1
2HUNR	DNA/RNA non-specific endonuclease	3.721	5.652	7.447	7.77	0.01332	1
3WNUK	unknown	0.9545	2.857	0.5395	1.874	0.01332	1
4APN2	Short chain dehydrogenase	10.74	18.49	4.669	11.2	0.01332	1
3X0S7	ABC transporter	0.9356	2.069	0.1124	0.2297	0.01332	1
222C1	Tripartite ATP-independent periplasmic transporter, DctM component	0.3357	0.422	0.2137	0.637	0.01332	1
4CV7S	DNA/RNA non-specific endonuclease	3.721	5.652	7.447	7.77	0.01332	1
1VQCG	YjcQ protein	1.952	4.256	3.981	5.232	0.01332	1
3WDT9	FecCD transport family	0.1632	0.2717	0.02467	0.0547	0.01332	1
4CWJU	Antitoxin component of a toxin-antitoxin (TA) module	7.21	18.53	14.52	19.76	0.01356	1
24JXA	Branched-chain amino acid transport system / permease component	2.028	2.214	1.192	1.41	0.01356	1
42WYN	unknown	0.1614	0.2508	0.03112	0.08257	0.01356	1
42YIR	ATP-grasp domain	0.3235	0.4383	0.06195	0.1119	0.01356	1
24DRX	membrane protein involved in the export of O-antigen and teichoic acid	11.01	13.36	20.23	19.4	0.01356	1
2HV4A	Domain of unknown function (DUF956)	4.463	8.43	10.53	12.3	0.01356	1
1NQKG	ATP-grasp domain	0.3235	0.4383	0.06195	0.1119	0.01356	1
42M1Z	aminotransferase class I and II	0.1501	0.1836	0.04486	0.07387	0.01356	1
4CXDN	SIS domain	3.383	6.236	6.026	7.197	0.01356	1
2KZJZ	SEFIR domain	0.919	2.624	3.053	7.544	0.01356	1
3Y1F3	Domain of unknown function (DUF3427)	13.88	10.53	19.07	9.998	0.01356	1
4CW9Z	Domain of unknown function (DUF956)	4.463	8.43	10.53	12.3	0.01356	1
333S6	unknown	0.1418	0.1902	0.04733	0.1043	0.01356	1
1VPY5	unknown	4.168	4.516	2.502	3.57	0.01356	1
299CD	unknown	0.1614	0.2508	0.03112	0.08257	0.01356	1
3Y0NZ	Psort location CytoplasmicMembrane, score	27.04	29.67	12.58	12.53	0.01356	1
25GAB	DNA helicase	1.702	3.615	1.089	3.326	0.01356	1
2MD6F	unknown	0.1614	0.2508	0.03112	0.08257	0.01356	1
4HP4R	Transcriptional regulator	0.5366	1.634	0.9303	1.472	0.01356	1
1V9Z0	Belongs to the UPF0178 family	143.7	71.52	191	74.99	0.01356	1
336K1	Two-component-system connector protein AriR	12.37	25.22	2.338	4.457	0.01356	1
3X008	Acetolactate synthase, large subunit	0.5805	1.622	0.08727	0.2259	0.01356	1
21XSQ	2-keto-3-deoxygluconate permease	0.6681	1.455	0.1246	0.3171	0.01356	1
COG0004	ammonium transmembrane transporter activity	264.7	62.38	300.9	61.43	0.01356	1
2MHEI	ATP-grasp domain	0.3235	0.4383	0.06195	0.1119	0.01356	1
2ZWFA	unknown	0.1614	0.2508	0.03112	0.08257	0.01356	1
2M7YP	aminotransferase class I and II	0.1501	0.1836	0.04486	0.07387	0.01356	1
2EPGP	unknown	4.168	4.516	2.502	3.57	0.01356	1
2TP1M	Cell wall formation. Catalyzes the addition of glutamate to the nucleotide precursor UDP-N-acetylmuramoyl-L-alanine (UMA)	0.4054	0.5371	0.1896	0.3265	0.01356	1
4CW4M	Archaea bacterial proteins of unknown function	1.132	3.248	2.861	5.247	0.01356	1
25Y9Q	Cobalamin-independent synthase, N-terminal domain	0.5553	1.522	1.578	3.592	0.01356	1
3WKJE	Helix-turn-helix domain	6.593	12.25	12.24	20.37	0.01356	1
36G7E	alpha-L-rhamnosidase	0.2207	0.2778	0.523	0.6008	0.01356	1
1VMV7	unknown	8.673	13.35	25.72	35.55	0.01356	1
36PCF	unknown	3.611	4.139	1.206	1.91	0.01356	1
2H0SV	NMT1-like family	1.968	3.614	3.879	4.338	0.01356	1
36UXT	Phage antirepressor protein	2.571	4.052	5.562	7.927	0.01356	1
21YWV	helix_turn_helix gluconate operon transcriptional repressor	1.217	3.148	0.3673	1.39	0.01356	1
25UYJ	Acts as a processive, ATP-dependent zinc metallopeptidase for both cytoplasmic and membrane proteins. Plays a role in the quality control of integral membrane proteins	13.9	9.478	20.14	9.941	0.01356	1
25YNK	unknown	0.278	0.5939	0.8336	1.298	0.01356	1
3X01E	Belongs to the ABC transporter superfamily	0.582	1.348	0.1053	0.2489	0.01356	1
24HWI	Psort location Cytoplasmic, score	12.25	14.58	21.89	26.98	0.01356	1
2EIYR	unknown	8.673	13.35	25.72	35.55	0.01356	1
305QN	unknown	11.55	16.88	20.61	31.55	0.01356	1
4D6B3	Glutaredoxin	0.5711	0.9007	0.4075	0.8213	0.01356	1
2TNFJ	helix_turn _helix lactose operon repressor	0.171	0.2183	0.06258	0.1196	0.01356	1
2C2F4	unknown	11.55	16.88	20.61	31.55	0.01356	1
4AZSH	mannose-6-phosphate isomerase	1.971	2.737	7.212	17.18	0.01356	1
2HVAK	Antitoxin component of a toxin-antitoxin (TA) module	7.21	18.53	14.52	19.76	0.01356	1
1NHE6	unknown	0.1614	0.2508	0.03112	0.08257	0.01356	1
1VGI4	unknown	32.99	20.94	44.52	20.11	0.01356	1
3VPHI	Beta-lactamase	12.82	27.46	5.077	13.73	0.01356	1
2HW6C	Polymer-forming cytoskeletal	2.407	4.549	4.967	5.859	0.01356	1
26ATT	Domain of unknown function (DUF362)	0.2873	0.4053	0.1408	0.2603	0.01356	1
1UYPW	N-Acetylmuramoyl-L-alanine amidase	79.66	39.4	101.4	32.05	0.01356	1
2ECN4	cellular response to acid chemical	12.37	25.22	2.338	4.457	0.01356	1
1N7EC	Two-component-system connector protein AriR	12.37	25.22	2.338	4.457	0.01356	1
2WTMI	ATP-grasp domain	0.3235	0.4383	0.06195	0.1119	0.01356	1
33H39	unknown	4.168	4.516	2.502	3.57	0.01356	1
2WJYC	aminotransferase class I and II	0.1501	0.1836	0.04486	0.07387	0.01356	1
1V1TF	Metal-dependent hydrolases of the beta-lactamase superfamily III	3.376	5.33	8.309	14.19	0.01356	1
3X2EH	Transcriptional regulator	0.9288	2.505	0.1104	0.3173	0.01356	1
COG1636	queuosine biosynthetic process	198.9	34.96	218.3	27.88	0.01356	1
2BZW5	unknown	0.1418	0.1902	0.04733	0.1043	0.01356	1
1VUSI	Branched-chain amino acid transport system / permease component	2.028	2.214	1.192	1.41	0.01356	1
1MU0Q	Belongs to the dicarboxylate amino acid cation symporter (DAACS) (TC 2.A.23) family	21.53	31.92	6.347	6.883	0.01356	1
1P39H	unknown	0.1418	0.1902	0.04733	0.1043	0.01356	1
4HC5R	D-aminopeptidase	2.411	2.925	4.82	4.68	0.01356	1
4CY1Z	Polymer-forming cytoskeletal	2.407	4.549	4.967	5.859	0.01356	1
2WSQD	unknown	0.1614	0.2508	0.03112	0.08257	0.01356	1
24VGC	unknown	8.673	13.35	25.72	35.55	0.01356	1
33CPX	unknown	8.673	13.35	25.72	35.55	0.01356	1
2W87D	SEFIR domain	0.919	2.624	3.053	7.544	0.01356	1
2683N	Amidohydrolase family	0.4142	0.5172	0.4691	1.073	0.01356	1
3X2PP	Glyoxalase bleomycin resistance protein dioxygenase	0.7103	1.852	0.008626	0.03449	0.01356	1
4D82W	helix_turn _helix lactose operon repressor	0.0326	0.03568	0.01499	0.03248	0.01381	1
36KAV	HD domain	0.1297	0.2035	0.4566	0.6173	0.01381	1
1S2YM	transcriptional regulator	4.537	10.24	0.8695	1.701	0.01381	1
1WRJF	cog cog1902	0.04664	0.1102	0.1032	0.1587	0.01381	1
4CWN8	PFAM Uncharacterised protein family UPF0047	3.659	5.605	8.076	11.6	0.01381	1
2HVE3	Protein of unknown function (DUF2812)	1.084	1.315	0.5582	0.8271	0.01381	1
4NMPY	Protein of unknown function (DUF3823)	4.646	10.17	0.6429	1.214	0.01381	1
2FTP1	Transcriptional regulator antitoxin, MazE	128.6	302.6	24.02	57.26	0.01381	1
25D2F	Phenazine biosynthesis protein, PhzF family	0.5679	1.06	0.3012	0.6778	0.01381	1
3VPV1	Oxidoreductase family, NAD-binding Rossmann fold	0.6509	1.902	0.4557	1.613	0.01381	1
4APN4	RibD C-terminal domain	3.315	6.405	1.737	5.305	0.01381	1
2VSX5	tetracycline repressor protein	4.479	16.31	0.614	1.984	0.01381	1
24HMQ	HD domain	0.1297	0.2035	0.4566	0.6173	0.01381	1
1V59B	HD domain	0.1297	0.2035	0.4566	0.6173	0.01381	1
4AXK4	Multicopper oxidase	0.2077	1.094	0.1276	0.2179	0.01381	1
4CXDM	Ligated ion channel L-glutamate- and glycine-binding site	3.195	5.968	5.973	7.025	0.01381	1
4CWQQ	Protein of unknown function (DUF2812)	1.084	1.315	0.5582	0.8271	0.01381	1
2HVC8	PFAM Uncharacterised protein family UPF0047	3.659	5.605	8.076	11.6	0.01381	1
2PQPQ	NlpC/P60 family	2.105	3.059	5.029	6.23	0.01381	1
1MVXM	Transcriptional regulator	4.537	10.24	0.8695	1.701	0.01381	1
2IEHE	lacI family	0.0326	0.03568	0.01499	0.03248	0.01381	1
4ARPI	Transcriptional regulator antitoxin, MazE	128.6	302.6	24.01	57.26	0.01381	1
1MV99	PFAM S-adenosyl-l-methionine hydroxide adenosyltransferase	2.545	7.819	0.2837	0.7299	0.01381	1
267WI	UvrD-like helicase C-terminal domain	0.5833	0.8162	0.3794	0.7239	0.01381	1
2GMWG	reductase	4.906	4.549	7.836	5.292	0.01381	1
2HUVX	methionine synthase	2.885	4.514	5.4	5.641	0.01381	1
22117	unknown	3.373	3.31	6.638	6.579	0.01381	1
2ED1E	Protein of unknown function (DUF3800)	1.625	2.294	3.537	3.898	0.01381	1
3X1WU	Catalytic subunit of the tagatose-1,6-bisphosphate aldolase KbaYZ, which catalyzes the reversible aldol condensation of dihydroxyacetone phosphate (DHAP or glycerone-phosphate) with glyceraldehyde 3-phosphate (G3P) to produce tagatose 1,6- bisphosphate (TBP). Requires KbaZ subunit for full activity and stability	1.344	2.605	0.201	0.3871	0.01381	1
1VJYT	Protein of unknown function (DUF3800)	1.625	2.294	3.537	3.898	0.01381	1
336YD	Protein of unknown function (DUF3800)	1.625	2.294	3.537	3.898	0.01381	1
2GP6K	Catalyzes the NADPH-dependent reduction of ketopantoate into pantoic acid	2.739	4.623	4.592	4.866	0.01381	1
4CVTZ	methionine synthase	2.885	4.514	5.4	5.641	0.01381	1
4CVZE	Catalyzes the NADPH-dependent reduction of ketopantoate into pantoic acid	2.739	4.623	4.592	4.866	0.01381	1
3T3AP	Tetracycline repressor protein	4.479	16.31	0.614	1.984	0.01381	1
3X2GP	LrgA family	0.7953	2.073	0.1222	0.4124	0.01381	1
1RQES	S-adenosyl-l-methionine hydroxide adenosyltransferase	2.545	7.819	0.2837	0.7299	0.01381	1
2ZHV4	Protein of unknown function (DUF3823)	4.646	10.17	0.6429	1.214	0.01381	1
4NSWY	Transcriptional regulator antitoxin, MazE	128.6	302.6	24.02	57.26	0.01381	1
3X0FD	PFAM aminotransferase, class I	0.3675	0.8552	0.04147	0.1186	0.01405	1
3WQZN	Sigma-70 region 2	5.851	6.681	14.25	17.17	0.01405	1
28JBZ	Domain of unknown function (DUF1837)	8.485	11.54	3.627	5.932	0.01405	1
2FP1U	Calcineurin-like phosphoesterase	7.839	8.566	4.469	10.97	0.01405	1
24ISQ	unknown	1.011	2.651	0.2778	0.9036	0.01405	1
1VFX1	unknown	1.807	2.317	0.8665	1.35	0.01405	1
2C2CV	unknown	0.344	1.098	1.37	2.616	0.01405	1
2Z96M	Domain of unknown function (DUF1837)	8.485	11.54	3.627	5.932	0.01405	1
2FGV9	unknown	13.1	11.95	20.06	16.42	0.01405	1
1VZI6	Psort location Cytoplasmic, score 8.87	13.1	11.95	20.06	16.42	0.01405	1
36I5E	AraC-like ligand binding domain	0.4361	0.7499	1.973	3.218	0.01405	1
4CY79	unknown	5.482	10.13	11.6	14.66	0.01405	1
25XET	Histidine kinase	5.084	4.083	8.597	5.743	0.01405	1
1V478	unknown	7.057	24.08	10.52	19.05	0.01405	1
[truncated: 248,000+ more rows]
