# Supplementary material for: Functional signatures of the gut microbiome in middle-aged regular runners: insights from a metagenomic study
Source: Front Physiol. 2026 Jul 10;17:1826138. doi: 10.3389/fphys.2026.1826138 (PMC13395746; doi:10.3389/fphys.2026.1826138)
Supplement: Supplementary file 3 [file Table3.xlsx]

## Sheet: Table S8-2
Table S8-2: EggNOG Functional Annotation: Wilcoxon Rank-Sum Test (RG vs. CG)
Term	description	Mean_Control	Std_Control	Mean_Runner	Std_Runner	pvalue	q-value (FDR)
4H5A1	Lecithin retinol acyltransferase	0.4702	1.66	0.7293	3.568	0.5769	1
36I10	ubiE/COQ5 methyltransferase family	4.005	4.215	4.977	6.441	0.5769	1
27JW9	NADPH-dependent FMN reductase	7.523	5.675	7.373	6.789	0.5769	1
24D4W	unknown	1.593	2.072	2.669	6.095	0.5769	1
24D3D	Calcineurin-like phosphoesterase superfamily domain	7.013	5.41	6.477	5.917	0.5769	1
27MY8	Glyoxalase-like domain	1.101	3.1	1.876	7.397	0.5769	1
4BMFY	Bacterial extracellular solute-binding protein	0.03237	0.08861	0.03033	0.08284	0.5769	1
25IJC	unknown	0.4043	1.042	0.3965	1.413	0.5769	1
25KNA	Peptidase propeptide and YPEB domain	0.3407	0.8513	0.2743	0.5249	0.5769	1
309ZR	Psort location Cytoplasmic, score	13.2	16.24	15.92	21.72	0.5769	1
4B668	Putative sugar diacid recognition	0.003815	0.009197	0.04149	0.1437	0.5769	1
2BWX9	Protein of unknown function (DUF2442)	0.5048	2.437	0.2274	0.755	0.5769	1
1YCQB	Phage integrase family	0.009451	0.01965	0.2085	0.8768	0.5769	1
1UVVQ	Peptidase propeptide and YPEB domain	0.3407	0.8513	0.2743	0.5249	0.5769	1
1VSGJ	repeat protein	3.504	2.744	3.286	3.21	0.5769	1
2DZQU	unknown	6.281	4.951	5.677	4.343	0.5769	1
2ES5Q	unknown	0.337	0.4355	0.3518	0.5645	0.5769	1
1UVDW	phage tail tape measure protein	2.882	6.291	3.196	8.098	0.5769	1
1UVDJ	Helix-turn-helix XRE-family like proteins	0.5691	1.316	2.113	5.894	0.5769	1
1VTCK	Binding-protein-dependent transport system inner membrane component	0.3761	1.844	0.241	0.9793	0.5769	1
36IW1	Putative, 10TM heavy-metal exporter	1.815	3.576	5.096	9.514	0.5769	1
25JN5	Protein of unknown function (DUF445)	0.2067	0.4804	0.1147	0.2803	0.5769	1
COG1442	lipopolysaccharide 3-alpha-galactosyltransferase activity	205.8	71.4	204.2	96.22	0.5769	1
25JPY	unknown	0.1169	0.2862	0.06836	0.238	0.5769	1
4H6BB	LemA family	0.1147	0.3225	0.1591	0.3885	0.5769	1
4H6DK	unknown	8.645	16.83	8.363	10.76	0.5769	1
4AV4Y	Transposase IS66 family	0.8795	2.363	3.883	14.85	0.5769	1
36IT6	unknown	0.2169	0.5365	0.279	0.684	0.5769	1
24DYY	pfkB family carbohydrate kinase	1.848	3.775	2.819	4.878	0.5769	1
36K2X	Part of a membrane complex involved in electron transport	5.173	5.415	6.904	11.47	0.5769	1
27JPI	FGGY family of carbohydrate kinases, N-terminal domain	6.784	4.472	8.024	6.543	0.5769	1
27JP3	Cytidylyltransferase	0.2876	0.5186	0.367	0.9565	0.5769	1
COG4813	Trehalose utilisation	17.77	16.87	14.73	12.98	0.5769	1
4AXJD	Alpha-amylase domain	0.634	3.21	0.1165	0.3473	0.5769	1
1VZBE	Sporulation inhibitor of replication protein SirA	0.8323	1.451	0.8259	2.093	0.5769	1
261HE	Catalyzes the phosphorylation of the position 2 hydroxy group of 4-diphosphocytidyl-2C-methyl-D-erythritol	0.03209	0.1206	0.02411	0.0778	0.5769	1
24E38	DDE superfamily endonuclease	0.1597	0.3193	0.1751	0.4254	0.5769	1
2GM9S	protein conserved in bacteria	0.5954	0.7169	0.6785	0.7356	0.5769	1
1V7R1	Part of a membrane complex involved in electron transport	112.4	26.97	115.1	26.24	0.5769	1
271MQ	Z1 domain	0.02384	0.06667	0.03622	0.1262	0.5769	1
36JJM	Sortase family	1.099	3.06	0.6903	1.761	0.5769	1
36JG5	Peptidase propeptide and YPEB domain	2.69	2.688	1.841	1.603	0.5769	1
24EHM	sigma factor activity	22.12	41.22	20.29	23.81	0.5769	1
24EGJ	Glycosyltransferase like family 2	4.538	8.791	4.3	5.763	0.5769	1
2E1BP	unknown	12.89	20.91	9.031	13.84	0.5769	1
2N75G	L-lactate permease	0.4825	0.9241	0.2917	0.841	0.5769	1
4AXMR	Integrase core domain	0.1058	0.3141	0.1146	0.4609	0.5769	1
1VZDP	unknown	2.502	6.311	1.515	4.41	0.5769	1
24E9Q	domain protein	0.5439	2.334	1.364	3.651	0.5769	1
1EQIP	unknown	0.04834	0.1393	0.08383	0.2424	0.5769	1
2N76G	Single-strand binding protein family	1.723	3.145	1.773	5.242	0.5769	1
2N79C	polysaccharide deacetylase	0.7912	1.312	0.5395	0.9794	0.5769	1
2N7A0	Protein of unknown function (DUF554)	0.8268	1.856	0.3596	0.8116	0.5769	1
1V7DY	TetR family Transcriptional regulator	1.202	1.769	1.33	2.503	0.5769	1
24DZ4	MFS/sugar transport protein	5.71	12.75	2.104	5.747	0.5769	1
4B6I5	Tripartite ATP-independent periplasmic transporters, DctQ component	0.02191	0.05773	0.2837	0.9452	0.5769	1
4H63N	unknown	8.215	10.07	11.75	16.29	0.5769	1
25KDV	Histidine kinase	8.938	7.995	8.314	9.121	0.5769	1
1V6YX	Acetyltransferase (GNAT) domain	2.548	4.848	2.861	5.36	0.5769	1
2GMR1	AAA ATPase forming ring-shaped complexes	8.985	11.84	7.839	14.04	0.5769	1
1V8G8	toxin-antitoxin pair type II binding	13.86	11.55	11.38	9.371	0.5769	1
2N7HR	Glycine cleavage H-protein	1.784	3.139	1.242	2.517	0.5769	1
36K6Z	SpoIIIAH-like protein	10.21	9.587	12.7	12.34	0.5769	1
36KDX	unknown	0.2046	0.559	0.2096	0.3911	0.5769	1
27JKQ	Peptidase C39 family	0.8999	0.9247	0.9693	0.8838	0.5769	1
24DCN	peptidase	0.3334	0.9578	0.2425	0.9936	0.5769	1
24DET	response regulator receiver	0.06378	0.1592	0.01444	0.03201	0.5769	1
4ANYV	Domain of unknown function (DUF4194)	2.23	4.76	3.98	8.227	0.5769	1
4AN6B	Glycosyl transferase family 2	1.641	3.793	1.3	3.566	0.5769	1
1PBZT	unknown	0.2761	1.03	0.2999	1.618	0.5769	1
260QK	PFAM peptidase	0.1053	0.268	0.06012	0.1331	0.5769	1
4AY1Q	Promotes RNA polymerase assembly. Latches the N- and C- terminal regions of the beta' subunit thereby facilitating its interaction with the beta and alpha subunits	0.6312	2.997	0.1803	0.5104	0.5769	1
2GKH0	Catalyzes the first step in hexosamine metabolism, converting fructose-6P into glucosamine-6P using glutamine as a nitrogen source	17.48	17.09	20.29	21.87	0.5769	1
2GKK5	response regulator	22.7	28.28	24.48	24.4	0.5769	1
4013F	Dienelactone hydrolase family	0.6336	2.826	0.1347	0.5025	0.5769	1
24DH6	Psort location Cytoplasmic, score 8.87	32.27	37.44	24.33	16.29	0.5769	1
4H5GK	unknown	0.2243	0.55	0.8391	2.715	0.5769	1
24DK3	Psort location CytoplasmicMembrane, score	47.57	35.84	38.99	20.25	0.5769	1
24DDD	PFAM conserved	29.34	22.31	23.94	13.39	0.5769	1
1YC99	Belongs to the amino acid-polyamine-organocation (APC) superfamily. Basic amino acid polyamine antiporter (APA) (TC 2.A.3.2) family	0.03263	0.07268	0.4414	1.631	0.5769	1
2N72Z	MacB-like periplasmic core domain	1.388	2.296	0.792	1.21	0.5769	1
2N7EP	Haloacid dehalogenase-like hydrolase	0.6156	0.8798	0.4027	0.5905	0.5769	1
25JKM	Psort location Cytoplasmic, score 8.87	9.115	10.96	9.987	11.31	0.5769	1
1UGSC	unknown	0.4913	2.301	0.1886	0.5081	0.5769	1
1YBE9	HD domain	0.02072	0.0421	0.2571	0.9525	0.5769	1
27HBH	Binding-protein-dependent transport system inner membrane component	0.02268	0.03938	0.01803	0.02923	0.5769	1
30FWR	Psort location Cytoplasmic, score 8.87	2.644	5.743	2.248	3.052	0.5769	1
30FV9	unknown	0.1169	0.2862	0.06836	0.238	0.5769	1
1YC31	4-hydroxyphenylacetate 3-hydroxylase C terminal	0.01218	0.0326	0.1938	0.8345	0.5769	1
1YBDB	Sugar transport protein	0.01722	0.04218	0.2275	0.9535	0.5769	1
30J86	ABC-2 family transporter protein	0.01811	0.02491	0.03297	0.09349	0.5769	1
2FPJF	Protein of unknown function (DUF3575)	5.583	14.48	4.453	9.671	0.5769	1
2BT9H	EpsG family	2.481	4.605	2.241	4.816	0.5769	1
4B6WG	helix_turn_helix, cAMP Regulatory protein	0.02143	0.09002	0.01688	0.04417	0.5769	1
25JC9	Listeria-Bacteroides repeat domain (List_Bact_rpt)	0.5756	1.456	0.6285	1.458	0.5769	1
2BUR8	unknown	1.567	7.17	0.3714	1.052	0.5769	1
2N70B	Hsp90 protein	18.62	31.49	18.81	26.7	0.5769	1
36KKA	transcriptional regulator	1.462	3.934	1.208	4.449	0.5769	1
24DKR	Bacterial extracellular solute-binding protein	0.5558	0.904	0.7779	1.175	0.5769	1
261D6	PFAM type II secretion system	0.04027	0.1173	0.1399	0.342	0.5769	1
24GUQ	Psort location CytoplasmicMembrane, score	14.35	8.954	16.07	10.57	0.5769	1
1VA5Q	Belongs to the ArsC family	189	72.78	196.9	74.88	0.5769	1
24BPV	Glycosyl hydrolases family 28	4.368	5.054	5.626	7.215	0.5769	1
36PTE	Cro/C1-type HTH DNA-binding domain	9.325	16.3	10.19	16.29	0.5769	1
24BRB	Transporter, major facilitator family protein	0.3837	0.6045	0.2733	0.3832	0.5769	1
24H1E	SpoIIIAH-like protein	9.373	4.457	10.14	3.929	0.5769	1
1URG9	unknown	0.3575	0.783	0.3225	0.915	0.5769	1
4NGBD	Belongs to the UDP-N-acetylglucosamine 2-epimerase family	48.92	48.74	41.18	51.81	0.5769	1
4AYX5	Arm DNA-binding domain	0.2131	0.8643	0.06008	0.1446	0.5769	1
4AYW5	NLPA lipoprotein	0.4388	2.13	0.09452	0.2072	0.5769	1
1URDI	Transposase IS116/IS110/IS902 family	0.2715	0.7503	0.2127	0.5374	0.5769	1
30MHA	Psort location Cytoplasmic, score 8.87	31.3	28.32	30.08	30.26	0.5769	1
2GJG9	Abortive infection bacteriophage resistance protein	3.127	12.68	1.491	2.184	0.5769	1
2GJJI	dehydratase	1.025	1.083	0.9235	0.9496	0.5769	1
24H6I	unknown	0.6236	1.094	0.6006	1.269	0.5769	1
36G77	peptidase	4.703	10.52	3.58	4.137	0.5769	1
4H42R	Class II Aldolase and Adducin N-terminal domain	3.262	6.654	7.022	19.29	0.5769	1
25GK8	Helix-turn-helix domain	0.1586	0.4674	0.4452	1.512	0.5769	1
2IUMS	HAD-hyrolase-like	0.3014	0.8994	0.2512	0.7319	0.5769	1
25M1X	Transposase IS116/IS110/IS902 family	0.2715	0.7503	0.2127	0.5374	0.5769	1
1ZDKX	Ethanolamine utilisation protein EutA	2.898	10.66	2.769	7.437	0.5769	1
27NHR	AAA domain	3.435	5.174	3.004	3.333	0.5769	1
4BW3I	Binding-protein-dependent transport system inner membrane component	1.054	1.393	1.369	2.218	0.5769	1
4AYMT	Beta-lactamase	0.2878	1.458	0.05691	0.1253	0.5769	1
36PC7	Transposase	8.819	23.47	4.97	6.119	0.5769	1
2N7VH	unknown	1.892	3.472	0.9242	1.494	0.5769	1
2WRHD	Thioredoxin	0.2496	0.379	0.1619	0.2853	0.5769	1
25ZMI	Relaxase/Mobilisation nuclease domain	1.649	2.06	1.457	1.932	0.5769	1
1PGSU	Sulfatase	0.2149	0.8719	0.2065	0.4427	0.5769	1
1SPWY	Represses a number of genes involved in the response to DNA damage (SOS response), including recA and lexA. In the presence of single-stranded DNA, RecA interacts with LexA causing an autocatalytic cleavage which disrupts the DNA-binding part of LexA, leading to derepression of the SOS regulon and eventually DNA repair	0.8548	3.104	0.1284	0.2578	0.5769	1
1VA10	LysM domain protein	6.013	11.46	12.33	38.47	0.5769	1
2GJF2	Belongs to the class-I aminoacyl-tRNA synthetase family	16.77	20.08	19.08	21.06	0.5769	1
2GPD2	Transcriptional regulator, AbiEi antitoxin	4.672	7.793	5.785	17.68	0.5769	1
25GMD	Peptidase family M23	0.6996	1.347	0.7322	1.883	0.5769	1
4PB1T	unknown	1.794	6.771	6.505	22.85	0.5769	1
1VTV5	ROK family	0.2536	0.7394	0.3142	1.166	0.5769	1
2MAWM	Poxvirus D5 protein-like	0.06485	0.1407	0.09232	0.2234	0.5769	1
1UH72	ATPase. Has a role at an early stage in the morphogenesis of the spore coat	0.2665	0.5476	0.1855	0.2675	0.5769	1
4ICFS	unknown	0.1675	0.459	0.8705	2.776	0.5769	1
25KY6	COG0657 Esterase lipase	2.514	5.183	1.022	1.907	0.5769	1
1VTXM	Glycosyl hydrolase family 1	0.03021	0.0529	0.09037	0.2451	0.5769	1
3WXAG	Catalyzes the hydrolysis of 10-formyltetrahydrofolate (formyl-FH4) to formate and tetrahydrofolate (FH4)	0.02775	0.1279	0.1986	0.8186	0.5769	1
2BJTT	unknown	1.327	2.505	1.415	3.657	0.5769	1
2GJ75	amino acid	30.63	33.28	33.87	35.12	0.5769	1
2EZQ9	unknown	0.5512	2.443	0.1088	0.3639	0.5769	1
36PWP	unknown	32.98	28.66	36.04	26.59	0.5769	1
24H5N	Produces ATP from ADP in the presence of a proton gradient across the membrane	58.76	37.88	64.55	41.7	0.5769	1
24H51	Binding-protein-dependent transport system inner membrane component	0.8051	1.329	1.098	2.716	0.5769	1
4QH2W	YjcQ protein	0.3851	1.246	0.2424	1.127	0.5769	1
25ZH2	BioY family	2.264	2.886	2.775	4.705	0.5769	1
28NIV	COG NOG13239 non supervised orthologous group	349.2	169.4	378.4	179.2	0.5769	1
36QT1	Phosphopantetheine attachment site	0.3067	1.249	0.0638	0.1598	0.5769	1
24HAB	Protein of unknown function (DUF1018)	3.115	4.827	1.934	2.606	0.5769	1
COG4627	unknown	39	25.42	35.75	26.59	0.5769	1
4AXBT	Ribosomal protein L11 methyltransferase	0.2758	1.365	0.07695	0.2166	0.5769	1
36FZ4	Endonuclease Exonuclease phosphatase	8.073	6.055	7.696	7.357	0.5769	1
24B9I	Psort location Cytoplasmic, score 8.87	67.21	34.7	74.63	39.86	0.5769	1
2KYAW	Phage integrase, N-terminal SAM-like domain	1.442	3.647	2.023	4.539	0.5769	1
4AYZ0	Protein of unknown function (DUF1129)	0.3421	1.642	0.06821	0.1632	0.5769	1
24BDF	Domain of unknown function (DUF4392)	10.09	12.19	14.98	18.84	0.5769	1
4H8GU	unknown	0.1311	0.4896	0.1314	0.3712	0.5769	1
1VAFX	Transposase zinc-ribbon domain	2.705	3.254	2.613	3.323	0.5769	1
2E3P8	unknown	1.72	3.691	2.696	11.21	0.5769	1
2DY9D	unknown	1.533	3.451	4.494	22.55	0.5769	1
2GJDU	Alpha/beta hydrolase	0.3333	0.4046	0.3736	0.6447	0.5769	1
2IUII	Biotin/lipoate A/B protein ligase family	0.2659	0.8022	0.2398	0.6642	0.5769	1
1VRKA	Phosphoglycerate mutase family	3.588	2.358	4.755	4.473	0.5769	1
2VNWK	CRISPR (clustered regularly interspaced short palindromic repeat), is an adaptive immune system that provides protection against mobile genetic elements (viruses, transposable elements and conjugative plasmids). CRISPR clusters contain spacers, sequences complementary to antecedent mobile elements, and target invading nucleic acids. CRISPR clusters are transcribed and processed into CRISPR RNA (c…	0.1216	0.4296	0.01508	0.03306	0.5769	1
1Y975	DNA uptake protein	0.08999	0.2196	0.1874	0.6026	0.5769	1
308CG	Psort location Cytoplasmic, score	5.638	5.853	4.109	4.502	0.5769	1
2IUGG	Located at the top of the head of the 30S subunit, it contacts several helices of the 16S rRNA. In the 70S ribosome it contacts the 23S rRNA (bridge B1a) and protein L5 of the 50S subunit (bridge B1b), connecting the 2 subunits	0.4807	1.429	0.4613	1.456	0.5769	1
1ZE6A	Transcriptional regulator	0.04175	0.148	0.4796	1.961	0.5769	1
2IUKI	Glycosyl transferase 4-like domain	0.1461	0.4591	0.09611	0.218	0.5769	1
1NRYN	HI0933-like protein	0.5248	1.14	0.2075	0.3973	0.5769	1
36Q17	unknown	0.1091	0.3241	0.1583	0.4888	0.5769	1
36PMV	unknown	0.3575	0.783	0.3225	0.915	0.5769	1
24BEY	succinyl-diaminopimelate desuccinylase	16.08	11.72	16.57	10.06	0.5769	1
4H45R	thiamine	2.46	3.622	3.478	9.616	0.5769	1
1SRGB	unknown	0.5075	1.565	0.5205	2.194	0.5769	1
24BHT	lipid kinase, YegS Rv2252 BmrU family	50.54	21.2	53.36	22.39	0.5769	1
1V68B	Protein of unknown function (DUF1018)	3.115	4.827	1.934	2.606	0.5769	1
1V65S	Hydrolase carbon-nitrogen family	1.508	2.927	1.771	3.271	0.5769	1
2N6WP	haloacid dehalogenase-like hydrolase	1.255	2.136	0.6455	1.031	0.5769	1
2N6WK	Phosphate acyltransferases	1.415	2.628	0.6661	1.082	0.5769	1
4H43H	Protein of unknown function (DUF421)	0.2267	0.5892	1.007	3.432	0.5769	1
24CDA	endoglucanase-related protein, glucosyl hydrolase family 9 protein	79.53	34.79	88.62	43.19	0.5769	1
2DIZX	unknown	3.578	13.11	2.151	5.558	0.5769	1
24G41	pfam rok	0.03953	0.1501	0.0256	0.08306	0.5769	1
36HEY	Bacterial extracellular solute-binding protein, family 7	0.3822	0.4203	0.4582	0.5867	0.5769	1
36HHU	Glycosyl hydrolases related to GH101 family, GH129	0.07888	0.1885	0.03826	0.07341	0.5769	1
24CQB	repeat protein	3.504	2.744	3.286	3.21	0.5769	1
36N68	SdpI/YhfL protein family	0.1236	0.2215	0.1834	0.6228	0.5769	1
2GK5M	isochorismatase	0.1269	0.2667	0.08903	0.1167	0.5769	1
3ZMPT	unknown	2.523	6.212	0.404	0.6736	0.5769	1
2GJWG	Peptide chain release factor 1 directs the termination of translation in response to the peptide chain termination codons UAG and UAA	15.87	17.61	18.73	22.8	0.5769	1
2GJVW	amidohydrolase	13.44	13.13	17.31	20.82	0.5769	1
3ZMPE	Type VI secretion system, phage-baseplate injector	0.3241	1.3	0.3082	1.231	0.5769	1
27JIU	Catalyzes the transfer of an acyl group from acyl- phosphate (acyl-PO(4)) to glycerol-3-phosphate (G3P) to form lysophosphatidic acid (LPA). This enzyme utilizes acyl-phosphate as fatty acyl donor, but not acyl-CoA or acyl-ACP	3.109	3.28	4.54	6.602	0.5769	1
1URU1	Psort location Cytoplasmic, score 8.96	5.795	8.379	5.748	6.608	0.5769	1
1SNB0	unknown	0.03118	0.1153	0.01221	0.02569	0.5769	1
2F1Z5	unknown	0.03118	0.1153	0.01221	0.02569	0.5769	1
4AMY4	unknown	1.716	7.415	0.785	2.603	0.5769	1
36NFX	Heavy-metal-associated domain	8.801	19.48	11.29	21.06	0.5769	1
24C7A	Psort location Cytoplasmic, score	5.904	6.2	7.433	8.372	0.5769	1
3WY6C	Iron permease FTR1 family	0.2068	0.4756	0.1417	0.4464	0.5769	1
2IUYA	Acetyl-CoA hydrolase/transferase C-terminal domain	0.2587	0.7785	0.2088	0.5611	0.5769	1
4AUW0	Cupin domain	3.357	13.74	2.237	7.674	0.5769	1
30J1S	Psort location Cytoplasmic, score 8.96	5.795	8.379	5.748	6.608	0.5769	1
30J9G	unknown	1.716	7.415	0.785	2.603	0.5769	1
27N6A	unknown	8.311	13.25	6.065	7.876	0.5769	1
42NTY	Abc transporter	0.3593	0.8597	0.2206	0.4046	0.5769	1
4PKZS	Gliding motility-associated protein GldM	1.289	4.3	0.6826	1.931	0.5769	1
1R6K5	type iii secretion	3.826	9.047	0.9558	1.822	0.5769	1
2IVXJ	EamA-like transporter family	0.2653	0.7829	0.2318	0.6023	0.5769	1
COG1132	ATPase activity, coupled to transmembrane movement of substances	2762	541.9	2832	559.1	0.5769	1
2IVH9	Peptidase family U32	0.2345	0.6509	0.2203	0.5965	0.5769	1
1ZAQJ	Flagellin is the subunit protein which polymerizes to form the filaments of bacterial flagella	0.09502	0.2665	0.1005	0.2897	0.5769	1
30JWR	CpXC protein	0.3356	0.8941	0.2569	0.8805	0.5769	1
2693N	Domain of unknown function (DUF1934)	4.806	11.02	6.549	13.87	0.5769	1
2MAUI	Phage capsid family	0.05789	0.1432	0.01616	0.04612	0.5769	1
24G6P	Transcriptional regulator, tetr family	6.207	5.609	7.486	6.73	0.5769	1
28Q1F	unknown	1.593	2.072	2.669	6.095	0.5769	1
1V9H8	Spoiid lytb domain protein	12.3	12.04	12.84	10.47	0.5769	1
2N6ZF	Phosphorylase superfamily	2.025	3.101	1.383	1.737	0.5769	1
2N6ZC	ATPases associated with a variety of cellular activities	1.001	1.765	0.6574	0.9966	0.5769	1
2GK09	succinyl-diaminopimelate desuccinylase	10.56	14.15	10.35	18.61	0.5769	1
4H4TY	methylglyoxal synthase	3.816	9.209	8.009	24.85	0.5769	1
268GC	Catalyzes the transfer of a phosphate group to glutamate to form L-glutamate 5-phosphate	1.999	1.614	2.15	1.64	0.5769	1
24C8U	PFAM Nucleotidyltransferase domain	3.951	8.776	5.73	10.45	0.5769	1
2N7US	unknown	0.1465	0.2999	0.05406	0.09968	0.5769	1
2IUXA	unknown	0.4095	1.148	0.3938	0.9968	0.5769	1
4BW1M	Periplasmic binding protein	0.3607	0.758	0.2143	0.4812	0.5769	1
2IUZJ	Belongs to the MraZ family	0.4483	1.272	0.4137	1.117	0.5769	1
3WXXI	Peptidase dimerisation domain	0.02082	0.1058	0.1485	0.7192	0.5769	1
25KWZ	Leucine rich repeats (6 copies)	0.226	0.4028	0.4409	1.054	0.5769	1
2BYEZ	unknown	4.067	6.784	5.528	10.43	0.5769	1
1UW19	Protein of unknown function (DUF1524)	0.4044	0.9022	1.161	4.51	0.5769	1
3WXRK	Catalyzes amidations at positions B, D, E, and G on adenosylcobyrinic A,C-diamide. NH(2) groups are provided by glutamine, and one molecule of ATP is hydrogenolyzed for each amidation	0.01735	0.08708	0.1507	0.6616	0.5769	1
24C95	Uncharacterized protein conserved in bacteria (DUF2264)	13.27	8.002	13.37	11.73	0.5769	1
1UH37	unknown	11.71	10.37	13.39	12.6	0.5769	1
1YA5X	unknown	0.09735	0.3258	0.1063	0.2641	0.5769	1
1UFKE	unknown	0.15	0.4589	0.07606	0.2624	0.5769	1
COG0852	NADH dehydrogenase (ubiquinone) activity	23.63	17.67	21.49	15.13	0.5769	1
30NJI	unknown	1.794	6.771	6.505	22.85	0.5769	1
1RA5H	COG0619 ABC-type cobalt transport system, permease component CbiQ and related transporters	3.097	7.513	0.5411	1.432	0.5769	1
1ZCEY	Belongs to the D-isomer specific 2-hydroxyacid dehydrogenase family	0.7561	2.455	0.4057	0.7424	0.5769	1
COG1099	hydrolase activity, acting on ester bonds	10.12	8.147	8.401	6.327	0.5769	1
2N7UW	Arginase family	0.5701	1.014	0.3619	0.6915	0.5769	1
COG1621	Belongs to the glycosyl hydrolase 32 family	570.1	117.8	564.7	106.3	0.5769	1
2BNZS	unknown	0.7411	1.404	2.046	4.314	0.5769	1
4B61B	Glycosyltransferase like family 2	0.07551	0.2923	0.1001	0.4706	0.5769	1
25KS8	Histidine kinase	2.159	4.823	2.022	4.603	0.5769	1
30994	unknown	0.4245	1.717	0.5211	1.907	0.5769	1
2BXFZ	unknown	3.507	6.109	3.457	8.152	0.5769	1
1ZBJ7	The phosphoenolpyruvate-dependent sugar phosphotransferase system (PTS), a major carbohydrate active - transport system, catalyzes the phosphorylation of incoming sugar substrates concomitant with their translocation across the cell membrane	0.3478	1.826	0.1325	0.4904	0.5769	1
4PMZ9	Bacterial transferase hexapeptide (six repeats)	0.5603	1.709	0.3507	0.9141	0.5769	1
1UVZ7	Chorismate mutase type II	0.3075	0.9055	0.05494	0.147	0.5769	1
KOG1191	GTP binding	0.06051	0.2242	0.08468	0.4367	0.5769	1
42P4T	AsmA family	0.08751	0.2402	0.111	0.3341	0.5769	1
2M8CQ	Diguanylate cyclase phosphodiesterase with PAS PAC sensor(S)	1.993	3.672	1.495	2.207	0.5769	1
1R97E	Sulfite exporter TauE/SafE	0.03796	0.1918	0.2539	1.028	0.5769	1
36H28	3-Oxoacyl-[acyl-carrier-protein (ACP)] synthase III	0.01106	0.03118	0.04475	0.12	0.5769	1
1V9T9	SnoaL-like domain	0.1795	0.2902	0.1792	0.3455	0.5769	1
24C44	DJ-1/PfpI family	7.4	8.146	7.798	7.2	0.5769	1
1W0CT	unknown	2.384	4.37	2.884	7.147	0.5769	1
36H18	Fusaric acid resistance protein-like	2.008	2.383	1.979	3.138	0.5769	1
24CC7	Psort location Cytoplasmic, score	9.757	12.12	10.11	9.745	0.5769	1
4H4MS	PTS system glucitol sorbitol-specific IIA component	1.303	5.17	1.148	5.226	0.5769	1
36H1P	Transport permease protein	0.3932	1.127	0.2607	1.073	0.5769	1
2MBY4	Thioredoxin	0.2496	0.379	0.1619	0.2853	0.5769	1
348RY	unknown	1.533	3.451	4.494	22.55	0.5769	1
4HAR4	Belongs to the MurCDEF family	5.748	10.02	7.306	11.68	0.5769	1
1TFTJ	unknown	0.09735	0.3258	0.1063	0.2641	0.5769	1
27FTJ	Domain in cystathionine beta-synthase and other proteins.	0.04804	0.152	0.1013	0.3024	0.5769	1
1JNUF	Hydantoinase/oxoprolinase N-terminal region	0.008957	0.02666	0.01296	0.05784	0.5769	1
1VPQJ	LemA family	0.1147	0.3225	0.1591	0.3885	0.5769	1
1VPT5	unknown	1.186	1.863	1.327	2.695	0.5769	1
2G354	Binding-protein-dependent transport system inner membrane component	0.09955	0.2671	0.0473	0.1061	0.5769	1
269XJ	unknown	0.8554	1.121	0.9277	0.8851	0.5769	1
4HAY3	Belongs to the short-chain dehydrogenases reductases (SDR) family	0.7577	1.565	1.123	2.751	0.5769	1
1VPK6	Antitoxin Phd_YefM, type II toxin-antitoxin system	4.675	12.53	13.85	48.45	0.5769	1
4QMPH	YjcQ protein	0.3851	1.246	0.2424	1.127	0.5769	1
2HF7A	helix_turn_helix, Lux Regulon	0.8211	0.9991	0.8682	0.8828	0.5769	1
3WRVA	MafB19-like deaminase	46.83	27.95	53.88	33.85	0.5769	1
1UDS2	unknown	0.4043	1.042	0.3965	1.413	0.5769	1
1UQ4F	unknown	1.892	3.472	0.9242	1.494	0.5769	1
4P6UD	permease	0.07007	0.1927	0.2034	0.679	0.5769	1
1V4U7	Protein conserved in bacteria	0.1833	0.5445	0.2945	0.868	0.5769	1
2G2I9	unknown	0.2416	0.5878	0.1683	0.3762	0.5769	1
1Y70X	Converts 2,5-diamino-6-(ribosylamino)-4(3h)-pyrimidinone 5'-phosphate into 5-amino-6-(ribosylamino)-2,4(1h,3h)- pyrimidinedione 5'-phosphate	0.08381	0.2539	0.1895	0.6728	0.5769	1
4NNP4	TIGRFAM RNA polymerase sigma factor, sigma-70 family	0.3575	0.8121	0.06652	0.1867	0.5769	1
4AZR6	Cation transport protein	0.1473	0.5407	2.146	10.94	0.5769	1
2VVYJ	unknown	0.5195	1.249	0.2817	0.4342	0.5769	1
1NUX9	unknown	0.03118	0.1153	0.01221	0.02569	0.5769	1
2VIS0	amidohydrolase	1.173	3.596	0.6254	0.9878	0.5769	1
2J7VN	Fructose-bisphosphate aldolase class-II	0.01816	0.04731	0.03115	0.08845	0.5769	1
1W4JK	Phosphopantetheine attachment site	0.8776	2.643	2.518	8.989	0.5769	1
2N6GC	Belongs to the P-Pant transferase superfamily	0.7808	1.46	0.3936	0.785	0.5769	1
4NDX1	Beta-galactosidase	6.203	8.562	6.467	14.02	0.5769	1
1TP28	aspartate-ammonia ligase	119.7	28.67	124.2	31.91	0.5769	1
2F7CS	unknown	0.6962	2.286	0.2228	0.455	0.5769	1
1VD9T	Uncharacterized conserved protein (DUF2164)	0.2705	1.13	0.1833	0.4514	0.5769	1
1MY08	PFAM FAD linked oxidase domain protein	0.01304	0.04957	0.006176	0.01548	0.5769	1
4HAJA	Participates in transcription elongation, termination and antitermination	12.27	26.94	12.68	19.78	0.5769	1
1VDHH	unknown	6.014	8.021	10.06	19.35	0.5769	1
24M8E	unknown	0.2046	0.559	0.2096	0.3911	0.5769	1
1V502	PFAM Xylose isomerase	1.743	1.863	2.021	4.147	0.5769	1
4FDAB	SNF2 family N-terminal domain	0.01951	0.04308	0.008297	0.02003	0.5769	1
25D02	integrase core domain	2.058	2.32	2.609	4.229	0.5769	1
2XV8V	Transcriptional regulator	0.2065	0.8611	0.1192	0.3901	0.5769	1
1TNYW	MFS/sugar transport protein	5.71	12.75	2.104	5.747	0.5769	1
1V4U9	ubiE/COQ5 methyltransferase family	0.4331	0.7829	0.3433	0.8823	0.5769	1
1QHSP	DNA uptake protein and related DNA-binding proteins	0.05764	0.2179	0.1642	0.4217	0.5769	1
1TP16	Biotin carboxylase	132	45.79	135.4	37.88	0.5769	1
33WX9	Psort location CytoplasmicMembrane, score 9.55	12.22	9.152	10.66	7.112	0.5769	1
3F5Z6	Catalyzes the condensation of iminoaspartate with dihydroxyacetone phosphate to form quinolinate	7.405	11.28	7.52	9.914	0.5769	1
4D707	Immunity protein 61	0.235	0.4113	0.144	0.2569	0.5769	1
379X2	Belongs to the dicarboxylate amino acid cation symporter (DAACS) (TC 2.A.23) family	0.5614	2.056	0.2863	0.9035	0.5769	1
3Y1AC	Transcriptional regulatory protein, C terminal	8.615	7.526	10.13	8.994	0.5769	1
2F7GP	unknown	0.41	1.432	0.187	0.8264	0.5769	1
37A9Y	IA, variant 3	0.6697	2.151	0.4425	1.281	0.5769	1
24KX2	Cytidylate kinase-like family	10.14	9.43	11.69	11	0.5769	1
1VCTP	unknown	1.089	1.962	0.4774	0.8443	0.5769	1
1V53U	NgoMIV restriction enzyme	1.472	2.125	1.354	2.583	0.5769	1
25NZ8	unknown	0.8554	1.121	0.9277	0.8851	0.5769	1
1UCM0	unknown	0.1198	0.2868	0.1572	0.349	0.5769	1
25NDJ	Ribosomal protein L30p/L7e	0.3788	0.9521	0.353	1.053	0.5769	1
1Y6WU	Involved in the restart of stalled replication forks. Recognizes and binds the arrested nascent DNA chain at stalled replication forks. It can open the DNA duplex, via its helicase activity, and promote assembly of the primosome and loading of the major replicative helicase DnaB onto DNA	0.08397	0.2602	0.2253	0.7208	0.5769	1
24KPQ	RAMP superfamily	0.1215	0.3271	0.06096	0.2133	0.5769	1
2IQAR	transcriptional regulator	0.04552	0.1254	0.01883	0.0545	0.5769	1
1Y6S8	Catalyzes the dehydration of inosose (2-keto-myo- inositol, 2KMI or 2,4,6 3,5-pentahydroxycyclohexanone) to 3D- (3,5 4)-trihydroxycyclohexane-1,2-dione (D-2,3-diketo-4-deoxy-epi- inositol)	0.02258	0.08394	0.01719	0.06052	0.5769	1
2DMPY	TrbC/VIRB2 family	0.8711	3.759	0.1001	0.2487	0.5769	1
4BZFF	L-rhamnose mutarotase	2.678	3.386	1.704	1.787	0.5769	1
4HAEC	aspartate--ammonia ligase	4.86	8.907	4.81	6.541	0.5769	1
2IRCP	Glutaredoxin	49.13	77.62	33.07	57.07	0.5769	1
28JFV	unknown	0.15	0.4589	0.07606	0.2624	0.5769	1
1TP9V	transferase	21.09	13.41	23.61	20.34	0.5769	1
1TP9M	Response regulators consisting of a CheY-like receiver domain and a winged-helix DNA-binding domain	566.7	202.5	572.3	143.1	0.5769	1
2X8JI	Condensation domain	0.03026	0.1284	0.01261	0.032	0.5769	1
2FRMB	unknown	0.6602	2.06	0.1465	0.4496	0.5769	1
2BB2P	Domain of unknown function (DUF4830)	18.43	14.29	20.03	15.61	0.5769	1
3F67D	Located on the platform of the 30S subunit, it bridges several disparate RNA helices of the 16S rRNA. Forms part of the Shine-Dalgarno cleft in the 70S ribosome	0.1306	0.2754	0.1591	0.5136	0.5769	1
27XC9	O-methyltransferase	23.59	19.5	25.78	18.65	0.5769	1
42D9G	DHHA2 domain	0.06703	0.1805	0.04277	0.1101	0.5769	1
33VVE	unknown	1.398	2.589	3.477	6.786	0.5769	1
24M67	Lysin motif	0.7609	2.878	0.9058	3.334	0.5769	1
4HCS4	dehydrogenases and related proteins	0.6555	1.393	0.2683	0.7606	0.5769	1
2FRQQ	unknown	1.716	7.415	0.785	2.603	0.5769	1
3WQJA	Psort location Cytoplasmic, score 8.96	5.795	8.379	5.748	6.608	0.5769	1
2BBVY	unknown	0.3575	0.783	0.3225	0.915	0.5769	1
1UXEK	domain protein	0.01063	0.02207	0.03558	0.08122	0.5769	1
3D2FV	N-terminal domain of M60-like peptidases	0.2213	0.9139	0.03075	0.09931	0.5769	1
3WRWE	SIS domain	7.671	19.31	5.013	5.397	0.5769	1
341G8	unknown	0.5426	1.286	0.2117	0.6223	0.5769	1
2NNYN	Belongs to the UDP-glucose GDP-mannose dehydrogenase family	4.377	6.344	4.393	5.133	0.5769	1
25N8A	Winged helix DNA-binding domain	0.2712	0.5365	0.5114	1.608	0.5769	1
1VP92	unknown	3.84	5.04	4.169	7.46	0.5769	1
1UXF0	Major Facilitator Superfamily	0.03413	0.1516	0.02706	0.1024	0.5769	1
42V1H	Thioredoxin	0.2496	0.379	0.1619	0.2853	0.5769	1
1KJX7	Catalyzes the reversible oxidation of malate to oxaloacetate	0.1771	0.4533	0.1774	0.3729	0.5769	1
344BH	unknown	0.433	1.066	0.5507	1.811	0.5769	1
4B591	unknown	0.7411	1.404	2.046	4.314	0.5769	1
21Y4V	GGDEF domain	0.7032	1.107	0.3375	0.6028	0.5769	1
1XXDQ	COG0732 Restriction endonuclease S subunits	1.007	4.992	0.1644	0.4478	0.5769	1
33XTH	unknown	0.7279	1.598	0.7802	2.032	0.5769	1
4BZ4D	Nucleotidyltransferase domain	1.886	2.005	2.145	2.062	0.5769	1
1VV27	unknown	0.3362	1.032	0.579	2.682	0.5769	1
25E2B	Uncharacterized conserved protein (DUF2164)	0.2705	1.13	0.1833	0.4514	0.5769	1
27PWA	Calcineurin-like phosphoesterase	2.868	6.715	4.353	7.721	0.5769	1
1S9WJ	TrbC/VIRB2 family	0.8711	3.759	0.1001	0.2487	0.5769	1
1UHTS	alpha/beta hydrolase fold	4.661	3.738	5.011	3.55	0.5769	1
COG1922	lipopolysaccharide N-acetylmannosaminouronosyltransferase activity	158.1	41.81	169.3	52.34	0.5769	1
1UD1V	thiamine	2.46	3.622	3.478	9.616	0.5769	1
4NET3	McrBC 5-methylcytosine restriction system component	0.03109	0.07679	0.03501	0.1224	0.5769	1
1W4I4	unknown	0.4545	0.8367	0.2161	0.4019	0.5769	1
COG4088	5-carbamoylmethyl uridine residue modification	6.292	9.562	4.778	8.389	0.5769	1
2F7N9	unknown	3.057	6.675	1.985	4.35	0.5769	1
25XEK	Cell envelope-related transcriptional attenuator domain	1.638	2.274	2.145	3.588	0.5769	1
1S891	AAA ATPase domain	0.1936	0.8803	0.09668	0.4485	0.5769	1
4BZ9B	SCP-2 sterol transfer family	7.047	12.95	4.302	7.156	0.5769	1
2N8ZJ	6-O-methylguanine DNA methyltransferase, DNA binding domain	3.359	4.882	3.841	4.806	0.5769	1
4P2BT	type IV secretory pathway VirB4	4.216	8.033	3.708	11.03	0.5769	1
37AJY	Belongs to the thioredoxin family	1.915	4.707	0.4639	1.091	0.5769	1
1QI0W	unknown	0.09735	0.3258	0.1063	0.2641	0.5769	1
4HAUB	Binding-protein-dependent transport system inner membrane component	0.1446	0.2147	0.2841	0.6502	0.5769	1
3F4AQ	Enoyl- acyl-carrier-protein reductase NADH	0.07415	0.1918	0.05982	0.2106	0.5769	1
4HCPR	Glycosyltransferase like family 2	0.596	1.147	0.4367	0.6145	0.5769	1
4AQ1F	Autotransporter beta-domain	5.583	14.48	4.453	9.671	0.5769	1
24Q2H	Collagen triple helix	0.7038	1.158	0.6026	0.8178	0.5769	1
31H1Q	Putative redox-active protein (C_GCAxxG_C_C)	19.76	20.15	26.08	29.27	0.5769	1
26AAB	DAHP synthetase I family	1.389	1.883	1.681	2.769	0.5769	1
4AX3I	Belongs to the short-chain dehydrogenases reductases (SDR) family	0.1393	0.6104	0.02398	0.0572	0.5769	1
42DA9	Thiamin pyrophosphokinase, vitamin B1 binding domain	0.1304	0.3335	0.09959	0.1999	0.5769	1
1UCV5	regulation of single-species biofilm formation	2.67	2.805	2.374	3.076	0.5769	1
21YT0	Transglutaminase-like domain	6.652	6.762	5.604	5.784	0.5769	1
3AT9J	KilA-N domain	0.03359	0.1237	0.02968	0.07432	0.5769	1
38DKV	Peptidase M60-like family	0.2213	0.9139	0.03075	0.09931	0.5769	1
4I0DZ	Domain of Unknown Function with PDB structure (DUF3862)	2.842	8.158	2.71	4.015	0.5769	1
1VDCY	unknown	0.5191	0.8929	0.6002	1.245	0.5769	1
3F4NT	Belongs to the class-II aminoacyl-tRNA synthetase family. Phe-tRNA synthetase alpha subunit type 1 subfamily	0.06902	0.1466	0.07423	0.184	0.5769	1
2H3YE	Nucleoside recognition	0.03436	0.09552	0.05165	0.1041	0.5769	1
1S6K6	Transposase	10.69	33.1	0.9127	1.486	0.5769	1
28IDI	unknown	1.689	3.245	1.806	5.699	0.5769	1
1MXC1	Pfam Glycosyl transferase family 2	0.1143	0.3406	0.1278	0.3768	0.5769	1
4P1S3	helix_turn_helix, arabinose operon control protein	0.6404	2.133	2.467	13.63	0.5769	1
24MXR	toxin secretion phage lysis holin	43.88	30.14	38.45	22.7	0.5769	1
4HB03	Catalyzes the formation of 3-deoxy-D-aribino-hept-2-ulosonate 7-phosphate from phosphoenolpyruvate and D-erythrose 4-phosphate and the formation of prephenate from chorismate	0.4636	1.444	2.553	13.13	0.5769	1
1UPZJ	Protein of unknown function (DUF2695)	1.405	1.794	1.732	2.617	0.5769	1
1VEHF	Flagellar biosynthetic protein FliQ	38.1	28.75	41.02	27.16	0.5769	1
25XA9	Bacterial protein of unknown function (DUF961)	15.96	24.96	11.04	10.24	0.5769	1
1VDHZ	Produces ATP from ADP in the presence of a proton gradient across the membrane	58.76	37.88	64.55	41.7	0.5769	1
1V4QJ	Psort location Cytoplasmic, score	13.2	16.24	15.92	21.72	0.5769	1
1V4UK	Glycosyl transferases group 1	0.1906	0.7439	0.2017	0.8265	0.5769	1
1V4UX	pfkB family carbohydrate kinase	1.848	3.775	2.819	4.878	0.5769	1
4HB25	permease	5.335	9.206	7.297	13.91	0.5769	1
24MMQ	PFAM Small, acid-soluble spore proteins, alpha beta type	163.5	72.85	171.2	68.08	0.5769	1
3F4CX	Peptidase family M13	0.1323	0.2983	0.1483	0.4692	0.5769	1
2H2M4	Psort location CytoplasmicMembrane, score	0.4514	0.613	0.4531	0.4291	0.5769	1
1S8VE	Transcriptional	0.2039	0.4547	0.4174	0.7592	0.5769	1
3489C	unknown	2.384	4.37	2.884	7.147	0.5769	1
3WR7F	unknown	7.69	8.889	7.182	8.959	0.5769	1
1V4GC	DNA binding	7.292	7.736	5.91	7.907	0.5769	1
1S8U5	SpoVT AbrB domain protein	0.2929	0.727	0.351	1.046	0.5769	1
3Y13U	Psort location Cytoplasmic, score 8.87	1.664	1.703	2.055	2.5	0.5769	1
25DW9	viral genome integration into host DNA	0.4493	1.245	0.1362	0.2467	0.5769	1
2VIDE	DNA ligase that catalyzes the formation of phosphodiester linkages between 5'-phosphoryl and 3'-hydroxyl groups in double-stranded DNA using NAD as a coenzyme and as the energy source for the reaction. It is essential for DNA replication and repair of damaged DNA	0.8306	1.112	0.5917	0.6751	0.5769	1
4FT0B	Xylose isomerase-like TIM barrel	0.01697	0.04514	0.02386	0.05973	0.5769	1
2BA7H	unknown	1.892	3.472	0.9242	1.494	0.5769	1
1VDMI	unknown	5.347	7.509	7.293	12.16	0.5769	1
24MS1	Psort location CytoplasmicMembrane, score	17.73	28.43	12.34	18.17	0.5769	1
24NJ5	LytTr DNA-binding	10.99	9.915	12.63	11.08	0.5769	1
3Y12A	VRR-NUC domain	8.657	19.18	5.903	11.3	0.5769	1
1TP7Q	Psort location Cytoplasmic, score	223.6	98.81	230.1	86.98	0.5769	1
3F5D8	Alpha/beta hydrolase of unknown function (DUF915)	0.04672	0.1291	0.03675	0.108	0.5769	1
2685P	Molecular chaperone. Has ATPase activity	3.313	2.72	3.078	3.183	0.5769	1
1TP3K	Peptidase M14	51.79	44.87	52.48	37.66	0.5769	1
27G1U	GntP family permease	0.03944	0.09314	0.02433	0.06083	0.5769	1
2685K	Catalyzes the ATP-dependent amination of UTP to CTP with either L-glutamine or ammonia as the source of nitrogen. Regulates intracellular CTP levels through interactions with the four ribonucleotide triphosphates	2.118	1.637	2.146	2.389	0.5769	1
36DSR	damaged site, the DNA wraps around one UvrB monomer. DNA wrap is dependent on ATP binding by UvrB and probably causes local melting of the DNA helix, facilitating insertion of UvrB beta-hairpin between the DNA strands. Then UvrB probes one DNA strand for the presence of a lesion. If a lesion is found the UvrA subunits dissociate and the UvrB-DNA preincision complex is formed. This complex is subs…	6.424	4.979	10.21	11.63	0.5769	1
1W4F7	arylsulfatase activity	2.731	5.156	4.732	10.86	0.5769	1
1QBWQ	unknown	0.4519	1.522	0.5035	1.763	0.5769	1
4HBE8	Catalyzes the cleavage of L-kynurenine (L-Kyn) and L-3- hydroxykynurenine (L-3OHKyn) into anthranilic acid (AA) and 3- hydroxyanthranilic acid (3-OHAA), respectively	0.08166	0.2152	0.03108	0.1194	0.5769	1
24Q42	unknown	1.089	1.962	0.4774	0.8443	0.5769	1
349Y2	unknown	2.502	6.311	1.515	4.41	0.5769	1
24NHG	unknown	2.615	4.079	3.156	7.284	0.5769	1
4GX7P	Pyrophosphatase that catalyzes the hydrolysis of nucleoside triphosphates to their monophosphate derivatives, with a high preference for the non-canonical purine nucleotides XTP (xanthosine triphosphate), dITP (deoxyinosine triphosphate) and ITP. Seems to function as a house-cleaning enzyme that removes non-canonical purine nucleotides from the nucleotide pool, thus preventing their incorporation…	0.06677	0.09224	0.04488	0.05589	0.5769	1
4GX1I	Belongs to the 'phage' integrase family	0.9919	2.872	1.486	4.448	0.5769	1
24M21	unknown	39.53	35.68	48.59	58.45	0.5769	1
4HCN1	transport systems	0.05344	0.09642	2.121	11.32	0.5769	1
3WRFM	Belongs to the glycosyl hydrolase 28 family	4.317	5.087	5.585	7.221	0.5769	1
21YP6	Psort location Cytoplasmic, score 8.87	14.65	9.712	14.65	12.01	0.5769	1
3BB2X	Peptidase M60-like family	0.2213	0.9139	0.03075	0.09931	0.5769	1
315V1	unknown	13.93	36.9	4.579	13.95	0.5769	1
1XXNJ	unknown	0.6537	2.31	4.033	17.26	0.5769	1
342TK	unknown	0.02808	0.06045	0.09914	0.3652	0.5769	1
30105	unknown	0.9063	4.371	1.137	6.147	0.5769	1
4EEH4	Lipase (class 2)	0.6283	2.661	0.2067	0.8926	0.5769	1
4IEDR	unknown	0.4245	1.717	0.5211	1.907	0.5769	1
31H3I	Immunity protein 61	0.1739	0.3485	0.1082	0.2254	0.5769	1
21XZT	Part of a membrane complex involved in electron transport	8.873	5.249	10.41	7.117	0.5769	1
4QM6J	Phage major capsid protein E	0.5098	0.7871	0.5488	0.994	0.5769	1
21Y1I	Psort location Cytoplasmic, score 8.87	2.321	5.365	1.238	1.567	0.5769	1
379MK	Polysaccharide biosynthesis C-terminal domain	0.2129	0.3896	0.3095	0.5656	0.5769	1
21Y4T	Belongs to the NadC ModD family	3.108	5.176	4.342	8.62	0.5769	1
26A89	helix_turn_helix, mercury resistance	0.3235	0.423	0.3211	0.4348	0.5769	1
21Y26	60Kd inner membrane protein	8.338	6.305	9.339	7.319	0.5769	1
4I0J6	unknown	0.8959	2.206	2.079	4.363	0.5769	1
27MBE	Transcriptional regulatory protein, C terminal	2.131	4.599	2.458	7.585	0.5769	1
2ENA9	unknown	6.291	11.45	4.602	9.112	0.5769	1
3WRNK	DDE domain	3.841	5.213	4.38	5.956	0.5769	1
1TFHI	DNA uptake protein and related dna-binding proteins	0.05764	0.2179	0.1642	0.4217	0.5769	1
2FRTY	Alcohol dehydrogenase GroES-like domain	0.08501	0.2882	0.04166	0.1164	0.5769	1
1R4QQ	DNA strand elongation	0.2123	0.5356	0.07409	0.2583	0.5769	1
21Z10	Domain of unknown function (DUF4091)	1.409	2.725	1.279	1.801	0.5769	1
1UC8Y	Phage tail tube protein	0.03875	0.09952	0.1473	0.7459	0.5769	1
2NNKA	In addition to polymerase activity, this DNA polymerase exhibits 5'-3' exonuclease activity	4.606	4.242	4.704	3.658	0.5769	1
4HABW	Phosphoribosylformylglycinamidine cyclo-ligase	7.071	13.54	7.94	11.71	0.5769	1
34C97	unknown	0.4545	0.8367	0.2161	0.4019	0.5769	1
4HBQG	Membrane protein involved in D-alanine export	7.103	9.513	9.029	12.75	0.5769	1
24KQT	Metallo-beta-lactamase superfamily	1.376	2.535	1.103	1.28	0.5769	1
378UN	Psort location Cytoplasmic, score 8.96	0.3379	1.158	0.2648	0.6203	0.5769	1
2NNMW	thiamine pyrophosphate protein TPP binding domain protein	4.532	4.436	4.628	3.493	0.5769	1
27Q1P	Required for maturation of urease via the functional incorporation of the urease nickel metallocenter	0.1909	0.664	0.0291	0.09996	0.5769	1
3F3TU	membrane	0.1078	0.2818	0.05661	0.1913	0.5769	1
33ZTU	unknown	0.6962	2.286	0.2228	0.455	0.5769	1
299BN	unknown	0.3883	1.675	0.1778	0.6071	0.5769	1
2ITN8	N-terminal TM domain of oligopeptide transport permease C	0.248	0.6995	0.2579	0.7359	0.5769	1
3F3QI	ABC transporter, ATP-binding protein	0.1743	0.3058	0.2504	0.8136	0.5769	1
1IVM4	Belongs to the binding-protein-dependent transport system permease family	0.02092	0.04431	0.02406	0.07494	0.5769	1
4AKDV	Subunit R is required for both nuclease and ATPase activities, but not for modification	15.54	17.55	13.67	17.74	0.5769	1
1VDS9	transporter	0.06334	0.1869	0.08273	0.2852	0.5769	1
1VPXN	unknown	0.238	0.5163	0.2607	0.5767	0.5769	1
1VQ41	unknown	0.7735	3.43	0.3247	1.169	0.5769	1
4AU6G	unknown	14.37	32.71	5.063	12.23	0.5769	1
4NE8M	MotA TolQ ExbB proton channel family	26.25	25.09	25.8	38	0.5769	1
2FR9Z	Psort location Cytoplasmic, score 8.96	8.64	23.19	3.465	5.643	0.5769	1
31HZ5	Immunity protein 61	0.235	0.4113	0.144	0.2569	0.5769	1
21Z3W	Prolyl oligopeptidase family	1.209	1.63	1.139	1.661	0.5769	1
25X9H	Required for flagellar hook formation. May act as a scaffolding protein	0.4674	0.8829	0.336	0.8356	0.5769	1
2ET36	unknown	4.812	8.939	7.452	16.87	0.5769	1
2N6D0	S-adenosylmethionine-dependent methyltransferase	1.546	2.508	0.81	1.451	0.5769	1
4H0NS	Phage minor structural protein	0.0245	0.1061	0.1111	0.2846	0.5769	1
379HZ	Bacterial transcriptional regulator	0.7118	2.924	0.4158	1.164	0.5769	1
4HBHE	ABC transporter, substratebinding protein	2.962	3.204	5.189	13.3	0.5769	1
378PN	Protein of unknown function DUF45	1.178	4.512	0.3231	0.6455	0.5769	1
378JP	Flavin reductase like domain	0.3696	1.257	0.2741	0.7018	0.5769	1
25X2Z	response regulator	4.211	4.668	5.168	6.999	0.5769	1
4IVAK	Domain of unknown function (DUF956)	0.2503	1.213	0.05866	0.1492	0.5769	1
1VY60	unknown	0.6962	2.286	0.2228	0.455	0.5769	1
1V564	Protein of unknown function (DUF2785)	0.1308	0.3518	0.03141	0.06007	0.5769	1
4D5QN	Immunity protein 61	0.1739	0.3485	0.1082	0.2254	0.5769	1
3Y1KM	Produces ATP from ADP in the presence of a proton gradient across the membrane	38.04	22.66	37.11	21.64	0.5769	1
2G1VY	Peptidase family M23	0.1953	0.4057	0.05423	0.1216	0.5769	1
2VJ4S	Cation transport protein	0.3628	1.5	0.08355	0.2056	0.5769	1
2X5UF	FAD linked oxidases, C-terminal domain	0.01304	0.04957	0.006176	0.01548	0.5769	1
1SAZH	Host-nuclease inhibitor protein Gam	4.449	12.9	1.092	2.606	0.5769	1
1V4MA	Putative redox-active protein (C_GCAxxG_C_C)	0.484	0.4965	0.5458	0.9017	0.5769	1
4HA6R	Involved in the oxidation of myo-inositol (MI) and D- chiro-inositol (DCI) to 2-keto-myo-inositol (2KMI or 2-inosose) and 1-keto-D-chiro-inositol (1KDCI), respectively	0.007723	0.02769	0.06155	0.1612	0.5769	1
26AGI	Pyridine nucleotide-disulphide oxidoreductase	0.3218	0.5559	0.2331	0.3767	0.5769	1
2FRUJ	Circularly permuted ATP-grasp type 2	0.4208	1.217	0.3383	0.8999	0.5769	1
4HA67	synthase	5.018	9.047	6.872	12.84	0.5769	1
2NNWP	Belongs to the metallo-dependent hydrolases superfamily. DHOase family. Class I DHOase subfamily	21.61	33.82	21.87	28.36	0.5769	1
26V2U	YheO-like PAS domain	0.325	0.5248	0.3172	0.4842	0.5769	1
2G2YC	Acyltransferase family	0.07585	0.2306	0.2359	1.03	0.5769	1
1W2Y4	ABC-2 family transporter protein	0.8309	1.797	0.5016	1.406	0.5769	1
2F94Q	unknown	0.5426	1.286	0.2117	0.6223	0.5769	1
1TPZ1	Trehalose utilization protein	17.63	16.81	14.58	12.92	0.5769	1
2480B	Flagellar motor switch protein flig	19.51	15.64	20.84	14.46	0.5769	1
4HBIY	Ribonucleoside-triphosphate reductase	7.089	11.26	8.504	12.1	0.5769	1
295H3	unknown	0.1132	0.2123	0.1251	0.3268	0.5769	1
4P1V6	SusD family	9.001	11.92	14.2	29.68	0.5769	1
36DJY	UPF0313 protein	4.418	4.045	7.076	8.409	0.5769	1
1UXFK	Cro/C1-type HTH DNA-binding domain	9.325	16.3	10.19	16.29	0.5769	1
2483V	PFAM Amidase	1.342	1.892	1.726	3.449	0.5769	1
24KB0	Glycosyltransferase like family 2	0.6423	3.364	0.4763	1.27	0.5769	1
1VCIU	unknown	0.2362	0.5874	0.09059	0.1614	0.5769	1
1TPZM	Transcriptional regulator	107.2	35.24	112.6	41.69	0.5769	1
1VCJ9	Transcriptional regulator, GntR family	1.371	1.859	1.32	1.534	0.5769	1
4HBMW	The RuvA-RuvB complex in the presence of ATP renatures cruciform structure in supercoiled DNA with palindromic sequence, indicating that it may promote strand exchange reactions in homologous recombination. RuvAB is a helicase that mediates the Holliday junction migration by localized denaturation and reannealing	6.522	11.32	8.635	15.07	0.5769	1
342WJ	unknown	1.115	2.964	0.7041	1.196	0.5769	1
2NPM0	IstB-like ATP binding protein	0.666	3.786	0.5999	2.129	0.5769	1
1MYVF	protein conserved in bacteria	0.7571	1.159	0.4273	0.5706	0.5769	1
1VCHV	60Kd inner membrane protein	0.9203	3.045	1.096	2.81	0.5769	1
1VDXT	Protein of unknown function (DUF3021)	5.024	14.8	3.875	5.062	0.5769	1
42DIH	Phosphoglycerate kinase	0.09444	0.2137	0.0356	0.05789	0.5769	1
4P1W7	Psort location Cytoplasmic, score 8.96	6.779	25.7	2.64	5.125	0.5769	1
4FBNH	Binds the lower part of the 30S subunit head. Binds mRNA in the 70S ribosome, positioning it for translation	0.01715	0.04043	0.0133	0.04595	0.5769	1
28JZX	unknown	49.4	41.09	53.81	38.84	0.5769	1
2G7Y7	Peptidase family C69	0.06547	0.2557	0.03161	0.1016	0.5769	1
4FK9M	CDP-Glycerol:Poly(glycerophosphate) glycerophosphotransferase	0.1184	0.2684	0.2164	0.5867	0.5769	1
24N7U	depolymerase	3.142	6.241	1.737	3.665	0.5769	1
1S8T9	Toxic component of a type II toxin-antitoxin (TA) system. Plays a significant role in the control of biofilm formation and induction of persister cells in the presence of antibiotics. An mRNA interferase which has been reported to be translation-independent. It has also been reported to be translation- dependent. Cleavage has been reported to occur on either side of G in the sequence GCU. Also re…	2.25	6.949	1.123	2.383	0.5769	1
3F3XG	Provides the precursors necessary for DNA synthesis. Catalyzes the biosynthesis of deoxyribonucleotides from the corresponding ribonucleotides	0.1424	0.3419	0.1607	0.5026	0.5769	1
2VYVU	Phage Tail Collar Domain	0.2109	0.8763	0.1905	0.7928	0.5769	1
42VW6	unknown	0.2761	1.03	0.2999	1.618	0.5769	1
3WSEE	Bacterial mobilisation protein (MobC)	19.94	19.95	24.4	31.14	0.5769	1
42KB4	3-hydroxyacyl-CoA dehydrogenase, C-terminal domain	0.03197	0.1274	0.0221	0.05103	0.5769	1
1G03S	PFAM Calcineurin-like phosphoesterase	0.667	2.43	0.8997	4.079	0.5769	1
4I2Y3	Alpha/beta hydrolase of unknown function (DUF915)	0.04672	0.1291	0.03675	0.108	0.5769	1
42VU3	PFAM Dimethylmenaquinone methyltransferase	0.6924	0.9695	0.9318	1.418	0.5769	1
3402S	unknown	3.057	6.675	1.985	4.35	0.5769	1
4BY6U	unknown	1.465	3.098	2.095	4.909	0.5769	1
26AFA	Bacterial regulatory protein, Fis family	0.4999	0.7305	0.3478	0.4554	0.5769	1
2GYM5	Respiratory-chain NADH dehydrogenase, 30 Kd subunit	0.807	2.396	0.3863	0.8605	0.5769	1
24P67	Psort location Cytoplasmic, score 8.87	1.921	2.366	1.724	2.124	0.5769	1
4HBNB	Flagellar basal body rod	0.06182	0.3116	0.01196	0.02854	0.5769	1
2FRXN	Tricorn protease homolog	0.9912	2.104	0.5367	1.114	0.5769	1
1VCDT	GtrA-like protein	0.6284	2.708	0.8074	3.52	0.5769	1
2N8TS	Phage tail tube protein	0.03882	0.09255	0.2217	0.6642	0.5769	1
4APMD	Belongs to the N(4) N(6)-methyltransferase family	3.409	5.025	3.447	12.11	0.5769	1
4HA0M	ABC transporter substrate-binding protein	0.6844	0.7455	0.6702	0.9328	0.5769	1
1UXNI	with the TIM-barrel fold	8.868	7.35	7.381	6.059	0.5769	1
3Y1PA	Pentapeptide repeats (9 copies)	1.519	5.039	1.061	4.073	0.5769	1
24P58	unknown	0.6962	2.286	0.2228	0.455	0.5769	1
1VYF2	unknown	0.5426	1.286	0.2117	0.6223	0.5769	1
4HBG2	Responsible for synthesis of pseudouridine from uracil	6.829	13.24	7.699	12.03	0.5769	1
2VHIB	protein conserved in bacteria	0.7571	1.159	0.4273	0.5706	0.5769	1
31EKH	unknown	0.4519	1.522	0.5035	1.763	0.5769	1
1VYC7	Psort location CytoplasmicMembrane, score	13.47	8.908	14.33	7.951	0.5769	1
2EMXK	Psort location CytoplasmicMembrane, score	29.27	27.36	22.67	16.26	0.5769	1
2EYT2	unknown	0.3403	0.8162	0.7515	2.32	0.5769	1
1W33F	Putative prokaryotic signal transducing protein	3.423	5.831	4.22	5.788	0.5769	1
3F3PM	Cna protein B-type domain	0.1008	0.2258	0.3174	1.28	0.5769	1
1TP60	peptidase	48.05	24.45	50.02	20.29	0.5769	1
1UPTA	unknown	2.196	2.318	4.063	5.781	0.5769	1
31AM7	cytoplasmic protein'	3.796	7.201	1.172	2.236	0.5769	1
1UPTF	Domain of unknown function (DUF956)	0.2503	1.213	0.05866	0.1492	0.5769	1
2X7FT	HAMP (Histidine kinases, Adenylyl cyclases, Methyl binding proteins, Phosphatases) domain	0.1421	0.4642	0.04774	0.07749	0.5769	1
21Y84	Radical_SAM C-terminal domain	4.45	3.967	3.791	3.393	0.5769	1
247R3	Catalyzes the NADPH-dependent reduction of N-acetyl-5- glutamyl phosphate to yield N-acetyl-L-glutamate 5-semialdehyde	170.5	54.45	174.2	44.96	0.5769	1
1UX83	Leucine rich repeats (6 copies)	0.226	0.4028	0.4409	1.054	0.5769	1
1VP5D	unknown	11.42	41.83	4.995	24.36	0.5769	1
378VW	MazG nucleotide pyrophosphohydrolase domain	0.495	1.839	0.3927	0.9312	0.5769	1
2E7HZ	unknown	0.01777	0.06858	0.009335	0.02584	0.5769	1
33UKK	unknown	0.03816	0.1142	0.5067	2.652	0.5769	1
262ZR	TIGRFAM toxin secretion phage lysis holin	0.09322	0.2405	0.08289	0.2179	0.5769	1
2VI8I	Required to facilitate the formation of correct disulfide bonds in some periplasmic proteins and for the assembly of the periplasmic c-type cytochromes. Acts by transferring electrons from cytoplasmic thioredoxin to the periplasm. This transfer involves a cascade of disulfide bond formation and reduction steps	0.9245	1.319	0.6004	0.8965	0.5769	1
1TGKM	DicB protein	1.945	9.423	0.09172	0.2323	0.5769	1
4D634	Binding-protein-dependent transport system inner membrane component	0.01748	0.04466	0.0348	0.09704	0.5769	1
24KT3	Helix-turn-helix domain	2.808	3.028	2.67	3.739	0.5769	1
24KRN	CAAX protease self-immunity	2.849	9.999	0.04526	0.1813	0.5769	1
2N688	Putative TM nitroreductase	0.05056	0.1288	0.01844	0.06373	0.5769	1
1QIR9	DicB protein	1.945	9.423	0.09172	0.2323	0.5769	1
2N906	Toprim domain	15.1	12.19	12.63	9.354	0.5769	1
2E67P	PcfK-like protein	0.7365	1.83	0.5595	1.047	0.5769	1
34AUB	unknown	0.332	0.4313	0.3967	0.7148	0.5769	1
25XKW	Psort location Cytoplasmic, score	2.958	7.565	3.321	9.222	0.5769	1
4I10M	unknown	0.209	0.4145	0.204	0.4301	0.5769	1
2NPCV	Belongs to the ribF family	21.7	35.07	22.77	30.29	0.5769	1
1REEZ	unknown	0.272	0.7269	0.4768	1.966	0.5769	1
4APNN	Psort location Cytoplasmic, score 8.96	1.072	1.789	1.285	2.404	0.5769	1
1W3VZ	unknown	0.08386	0.2145	0.09145	0.1816	0.5769	1
2G2QT	unknown	2.107	5.169	6.473	21.46	0.5769	1
4I0U9	Helix-turn-helix XRE-family like proteins	0.1025	0.4641	0.06984	0.2385	0.5769	1
2N6KC	Psort location Cytoplasmic, score	4.922	6.567	6.172	11.19	0.5769	1
1V40C	Psort location Cytoplasmic, score 8.87	31.3	28.32	30.08	30.26	0.5769	1
26UUD	ABC-type multidrug transport system, ATPase and permease	8.616	14.94	5.366	7.811	0.5769	1
31B7N	unknown	39.53	35.68	48.59	58.45	0.5769	1
25DJ2	Predicted metal-binding protein (DUF2284)	0.1284	0.3588	0.08086	0.1804	0.5769	1
274IW	helix_turn_helix, mercury resistance	0.01828	0.04673	0.02913	0.07302	0.5769	1
4AZYH	Bacterial extracellular solute-binding protein	0.09324	0.3609	0.01477	0.0626	0.5769	1
25X2R	COG NOG13916 non supervised orthologous group	2.704	4.412	3.863	8.384	0.5769	1
1VCPC	Peptidase, M50 family	0.4029	0.8919	0.2662	0.7222	0.5769	1
1V55C	Methyltransferase FkbM family	0.09328	0.2587	0.1208	0.4428	0.5769	1
3Y0KB	CRISPR (clustered regularly interspaced short palindromic repeat), is an adaptive immune system that provides protection against mobile genetic elements (viruses, transposable elements and conjugative plasmids). CRISPR clusters contain spacers, sequences complementary to antecedent mobile elements, and target invading nucleic acids. CRISPR clusters are transcribed and processed into CRISPR RNA (c…	7.067	9.129	7.537	9.502	0.5769	1
1TP97	amino acid	15.06	28.22	30.97	66.56	0.5769	1
4AX2Z	ABC transporter substrate binding protein	0.29	1.443	0.07139	0.1741	0.5769	1
21YF6	Pyruvate carboxylase, C-terminal domain subunit K01960	6	3.756	6.691	4.595	0.5769	1
3WR1D	Protein of unknown function (DUF2971)	10.62	8.913	8.814	6.911	0.5769	1
2VI7M	Couples transcription and DNA repair by recognizing RNA polymerase (RNAP) stalled at DNA lesions. Mediates ATP-dependent release of RNAP and its truncated transcript from the DNA, and recruitment of nucleotide excision repair machinery to the damaged site	0.9052	1.287	0.5093	0.6353	0.5769	1
25E9K	Histidine kinase	2.258	10.78	0.5709	1.965	0.5769	1
1TPMS	Signal transducing histidine kinase homodimeric	22.78	17.06	24.85	17.09	0.5769	1
21XM0	ABC 3 transport family	5.972	6.659	6.045	4.512	0.5769	1
21XH7	Glycosyl hydrolase family 36 C-terminal domain	1.545	1.696	1.631	1.991	0.5769	1
21XHU	Stereospecific condensation of phosphoenolpyruvate (PEP) and D-erythrose-4-phosphate (E4P) giving rise to 3-deoxy-D- arabino-heptulosonate-7-phosphate (DAHP)	6.628	4.123	6.787	4.961	0.5769	1
4HBV3	Catalyzes the deamination of 5-methylthioadenosine and S-adenosyl-L-homocysteine into 5-methylthioinosine and S-inosyl-L- homocysteine, respectively. Is also able to deaminate adenosine	0.744	1.285	0.5362	0.5866	0.5769	1
3Y0NE	unknown	30.56	21.31	33.43	22.54	0.5769	1
345A1	Protein of unknown function (DUF3021)	0.5759	1.071	0.5938	1.53	0.5769	1
21YGA	Calcineurin-like phosphoesterase	5.129	4.559	5.057	5.689	0.5769	1
2NNK7	DNA polymerase III is a complex, multichain enzyme responsible for most of the replicative synthesis in bacteria. This DNA polymerase also exhibits 3' to 5' exonuclease activity	7.873	8.267	9.949	10.56	0.5769	1
25DPD	Thiamine-binding protein	0.6578	1.474	0.3752	0.7512	0.5769	1
1Y73J	Chaperone SurA	0.09782	0.2948	0.1881	0.6336	0.5769	1
2ITGF	Xylose isomerase-like TIM barrel	0.3195	0.9125	0.2849	0.8181	0.5769	1
3Y0J5	ABC-2 family transporter protein	30.75	20.38	33	23.87	0.5769	1
2DFNW	unknown	8.873	13.24	10.68	20.63	0.5769	1
3WR4F	unknown	0.1132	0.2123	0.1251	0.3268	0.5769	1
4PC8K	unknown	0.06577	0.2127	0.1539	0.5363	0.5769	1
4HA86	Diaminopropionate ammonia-lyase	0.003023	0.007287	0.03317	0.1294	0.5769	1
1T7HN	unknown	0.4519	1.522	0.5035	1.763	0.5769	1
1VP7V	unknown	8.215	10.07	11.75	16.29	0.5769	1
1VY3N	unknown	0.3349	1.235	0.2851	1.499	0.5769	1
2NNSE	Arginyl tRNA synthetase N terminal dom	18.37	27.79	19.45	24.57	0.5769	1
29E27	unknown	0.9063	4.371	1.137	6.147	0.5769	1
24KRG	Psort location CytoplasmicMembrane, score	52.05	38.45	58.14	41.06	0.5769	1
42J02	Coenzyme PQQ synthesis protein D (PqqD)	4.292	8.64	3.631	7.156	0.5769	1
275JM	ABC transporter substrate-binding protein	0.1611	0.4208	0.05571	0.1543	0.5769	1
3F6FJ	Phage head-tail joining protein	0.7684	2.205	0.1255	0.3848	0.5769	1
1UDHR	Transcriptional regulator	0.01663	0.03977	0.04711	0.1172	0.5769	1
33UYG	unknown	0.03118	0.1153	0.01221	0.02569	0.5769	1
4BY9W	Alpha mannosidase, middle domain	4.553	3.899	4.269	4.538	0.5769	1
269UU	ABC transporter, permease protein	6.34	5.357	5.661	5.037	0.5769	1
4BYK6	Psort location Cytoplasmic, score	0.1183	0.2558	0.1675	0.5481	0.5769	1
24P81	Psort location Cytoplasmic, score	13.82	10.96	13.48	11.8	0.5769	1
4BYHA	COG0657 Esterase lipase	2.514	5.183	1.022	1.907	0.5769	1
25N4V	Cro/C1-type HTH DNA-binding domain	9.325	16.3	10.19	16.29	0.5769	1
27PXW	unknown	0.4756	0.6556	0.5298	0.6437	0.5769	1
1IUN2	PFAM Bacterial transferase hexapeptide (three repeats)	0.1479	0.4044	0.3512	1.361	0.5769	1
315RG	unknown	22.37	48.61	9.616	23.82	0.5769	1
25D8Z	Protein of unknown function (DUF1232)	0.2051	0.7106	0.07381	0.1515	0.5769	1
1HZRR	Parallel beta-helix repeats	0.146	0.1918	0.324	0.6435	0.5769	1
3F3JU	Belongs to the pyruvate kinase family	0.1127	0.2569	0.1151	0.3591	0.5769	1
21Y6K	Belongs to the glycosyl hydrolase 13 family	4.915	4.029	4.378	3.89	0.5769	1
33UXI	unknown	0.5408	1.339	3.442	12.44	0.5769	1
1Y3FI	Catalyzes the formation of dTDP-glucose, from dTTP and glucose 1-phosphate, as well as its pyrophosphorolysis	0.8316	4.432	0.1189	0.3934	0.5769	1
4NT0W	unknown	2.168	5.542	0.8469	3.754	0.5813	1
27N6U	Domain of unknown function (DUF1934)	7.593	6.457	10.89	13.43	0.5813	1
25IDM	DnaD domain protein	0.1245	0.3152	0.04326	0.1234	0.5813	1
3F421	response regulator	0.0858	0.1469	0.08517	0.2176	0.5813	1
220ND	MOSC domain	0.09477	0.2266	0.06182	0.2694	0.5813	1
220QJ	Cro/C1-type HTH DNA-binding domain	7.09	6.528	6.08	5.566	0.5813	1
4P4BD	Thioredoxin-like	0.2402	1.096	0.1118	0.2534	0.5813	1
2FRQP	Domain of unknown function (DUF4221)	2.478	7.487	1.099	3.284	0.5813	1
31UP5	unknown	0.665	0.8005	0.6679	0.8913	0.5813	1
1I6NP	Helix-turn-helix domain	0.0314	0.08551	0.1808	0.5539	0.5813	1
4CZ85	Releases the supercoiling and torsional tension of DNA, which is introduced during the DNA replication and transcription, by transiently cleaving and rejoining one strand of the DNA duplex. Introduces a single-strand break via transesterification at a target site in duplex DNA. The scissile phosphodiester is attacked by the catalytic tyrosine of the enzyme, resulting in the formation of a DNA-(5'…	9.513	13.2	7.929	15	0.5813	1
2DV47	unknown	2.168	5.542	0.8469	3.754	0.5813	1
2HKYT	Protein of unknown function (DUF3800)	0.08088	0.1527	0.1007	0.1387	0.5813	1
1TGIJ	Bacterial export proteins, family 3	4.128	13.31	0.1465	0.4619	0.5813	1
4D4FA	Acetyltransferase (GNAT) family	0.5987	0.8754	0.5404	0.6929	0.5813	1
1RPIS	EAL domain	1.092	1.953	0.3275	0.8009	0.5813	1
29EZB	unknown	16.53	24.11	20.21	25.68	0.5813	1
33QI6	unknown	0.5553	0.8037	0.5877	0.6866	0.5813	1
42EYD	Catalyzes the GTP-dependent ribosomal translocation step during translation elongation. During this step, the ribosome changes from the pre-translocational (PRE) to the post- translocational (POST) state as the newly formed A-site-bound peptidyl-tRNA and P-site-bound deacylated tRNA move to the P and E sites, respectively. Catalyzes the coordinated movement of the two tRNA molecules, the mRNA and…	0.1689	0.4351	0.2592	1.424	0.5813	1
1VS07	Catalyzes the conversion of 3-deoxy-D-arabino- heptulosonate 7-phosphate (DAHP) to dehydroquinate (DHQ)	0.1086	0.3967	2.233	11.48	0.5813	1
1VS0H	Bacterial extracellular solute-binding protein	5.69	4.799	5.41	5.72	0.5813	1
2HATS	unknown	5.05	9.703	5.908	17.57	0.5813	1
25RI1	NADH-quinone oxidoreductase subunit E	0.4814	1.025	0.3542	0.9258	0.5813	1
4QPJ5	kinase activity	0.8617	3.841	0.02687	0.09378	0.5813	1
4CWN4	unknown	2.075	2.114	2.051	2.493	0.5813	1
2AA39	unknown	0.4362	1.288	0.9583	2.634	0.5813	1
4DM5J	Binding-protein-dependent transport system inner membrane component	0.1479	0.2765	0.07123	0.1272	0.5813	1
2NNV1	Participates in both transcription termination and antitermination	3.001	3.479	2.826	2.169	0.5813	1
1ZB6Y	In addition to polymerase activity, this DNA polymerase exhibits 5'-3' exonuclease activity	0.07099	0.1919	0.009459	0.03876	0.5813	1
24YVY	Domain of unknown function (DUF3870)	0.3932	1.025	0.1899	0.538	0.5813	1
22V67	Catalyzes the activation of phenylacetic acid (PA) to phenylacetyl-CoA (PA-CoA)	0.08826	0.2435	0.01373	0.04217	0.5813	1
3F3XM	damaged site, the DNA wraps around one UvrB monomer. DNA wrap is dependent on ATP binding by UvrB and probably causes local melting of the DNA helix, facilitating insertion of UvrB beta-hairpin between the DNA strands. Then UvrB probes one DNA strand for the presence of a lesion. If a lesion is found the UvrA subunits dissociate and the UvrB-DNA preincision complex is formed. This complex is subs…	0.1836	0.6365	0.1086	0.2935	0.5813	1
4CZFC	pfkB family carbohydrate kinase	8.721	12.1	7.335	14.2	0.5813	1
4HXTN	Bacterial EndoU nuclease	0.07655	0.1929	0.2294	0.5224	0.5813	1
340SR	unknown	4.621	10.86	9.779	23.01	0.5813	1
24ZC6	M26 IgA1-specific Metallo-endopeptidase C-terminal region	0.8556	1.453	1.157	2.811	0.5813	1
1U9ZK	unknown	0.1216	0.3297	0.03568	0.07916	0.5813	1
1V15T	Single-strand binding protein family	0.5883	1.119	0.6183	1.759	0.5813	1
42HGJ	TIGRFAM DNA binding domain protein, excisionase family	1.363	3.084	2.686	5.535	0.5813	1
2DQ59	unknown	1.558	2.083	1.22	1.057	0.5813	1
1UA4R	Protease prsW family	0.07738	0.1411	0.1025	0.2039	0.5813	1
2AZVS	unknown	2.075	2.114	2.051	2.493	0.5813	1
1SNT2	Serine aminopeptidase, S33	0.1665	0.2976	0.1017	0.1863	0.5813	1
2HZB3	pfkB family carbohydrate kinase	8.721	12.1	7.335	14.2	0.5813	1
27JJ6	Methyl-accepting chemotaxis-like domains (chemotaxis sensory transducer).	0.301	0.5737	0.6037	2.681	0.5813	1
4PR12	EVE domain	0.3971	0.9056	0.1451	0.362	0.5813	1
261WT	Domain of unknown function (DUF4320)	1.113	4.638	0.2524	0.4807	0.5813	1
26A90	MMPL family	0.7119	2.397	0.6634	1.837	0.5813	1
4NHD9	PFAM Branched-chain amino acid transport system permease component	0.2074	0.5304	0.1693	0.3514	0.5813	1
4NHEP	Nucleotidyl transferase AbiEii toxin, Type IV TA system	5.071	7.082	4.989	15.41	0.5813	1
21YNN	Catalyzes the activation of phenylacetic acid (PA) to phenylacetyl-CoA (PA-CoA)	0.7079	1.12	0.4944	0.6423	0.5813	1
32SD5	unknown	0.02084	0.07656	0.05385	0.1364	0.5813	1
1WQNZ	unknown	0.07141	0.1348	0.09554	0.1763	0.5813	1
4QIZK	kinase activity	0.8617	3.841	0.02687	0.09378	0.5813	1
4BZ15	unknown	0.1207	0.2536	0.8636	2.899	0.5813	1
2BASF	unknown	0.8966	2.043	0.6971	2.639	0.5813	1
2GK2W	Extracellular solute-binding protein	0.06638	0.1393	0.04241	0.08027	0.5813	1
2F1GV	unknown	0.004973	0.0147	0.08685	0.3012	0.5813	1
1VEEJ	Acetyltransferase GNAT Family	1.282	1.563	1.094	1.329	0.5813	1
4ARK5	unknown	5.271	11.13	1.767	3.858	0.5813	1
36NJW	Putative zincin peptidase	0.1294	0.3769	0.05536	0.1211	0.5813	1
2VPQJ	Domain of unknown function (DUF4111)	2.618	10.3	0.4617	1.434	0.5813	1
25HPX	Uncharacterized conserved protein (DUF2304)	6.736	6.948	8.391	11.58	0.5813	1
2TNND	This protein promotes the GTP-dependent binding of aminoacyl-tRNA to the A-site of ribosomes during protein biosynthesis	0.3376	0.3486	0.266	0.2604	0.5813	1
2GNFR	NAD(P)H-dependent FMN reductase	0.4363	0.5938	0.5129	0.637	0.5813	1
3WY7B	Oligopeptide/dipeptide transporter, C-terminal region	0.01701	0.06569	0.1559	0.6778	0.5813	1
1ZB60	COG0624 Acetylornithine deacetylase Succinyl-diaminopimelate desuccinylase and related deacylases	0.1156	0.2038	0.1949	0.3799	0.5813	1
302J8	unknown	1.54	3.975	1.702	5.417	0.5813	1
36H82	Bacterial extracellular solute-binding proteins, family 5 Middle	0.1027	0.2212	0.06653	0.1385	0.5813	1
26KWR	Ftsk spoiiie family protein	0.1333	0.3529	0.02089	0.07076	0.5813	1
4D4MN	Glycosyl transferases group 1	0.1377	0.2329	0.07664	0.08818	0.5813	1
4HE1E	Participates in the control of copper homeostasis	2.689	6.005	5.968	16.57	0.5813	1
1URHG	RNA polymerase sigma factor, sigma-70 family	3.921	7.801	2.306	5.947	0.5813	1
2F1YN	Peptidase C10 family	15.13	28.83	12.4	20.5	0.5813	1
331VU	unknown	4.201	7.326	4.438	6.499	0.5813	1
2FNK6	P-loop domain protein	0.3198	1.44	2.973	16.36	0.5813	1
4D4Q8	Alpha/beta hydrolase	0.2526	0.3008	0.3051	0.3608	0.5813	1
30CMN	CRISPR-associated (Cas) DxTHG family	0.6469	3.426	0.7909	2.259	0.5813	1
4039Q	Long polar fimbrial chaperone LpfB	0.4804	1.245	0.1058	0.2908	0.5813	1
25RT6	synthesis protein	0.02285	0.06084	0.01235	0.03653	0.5813	1
4H5P0	NMT1-like family	0.4125	1.036	0.7017	2.394	0.5813	1
4P4R1	unknown	2.64	11.42	0.8401	2.109	0.5813	1
4D62H	Protein of unknown function (DUF3800)	0.08088	0.1527	0.1007	0.1387	0.5813	1
36KSE	unknown	0.8966	2.043	0.6971	2.639	0.5813	1
30FTJ	unknown	0.2262	0.5396	0.9462	2.693	0.5813	1
30FTF	TIGRFAM DNA binding domain protein, excisionase family	1.363	3.084	2.686	5.535	0.5813	1
4QP4A	ATP binding	0.5972	1.237	0.9148	2.97	0.5813	1
4ARUU	PD-(D/E)XK nuclease superfamily	2.056	5.577	0.6459	1.547	0.5813	1
4NTTC	TM2 domain protein	1.877	4.542	16.3	58.88	0.5813	1
403T8	unknown	1.546	4.165	0.2176	0.354	0.5813	1
1YC2M	GXGXG motif	0.004827	0.01165	0.02015	0.0768	0.5813	1
2VHD4	Functions as a peptidoglycan terminase that cleaves nascent peptidoglycan strands endolytically to terminate their elongation	0.7723	1.132	0.4398	0.5554	0.5813	1
1YC1N	Nicotinamide mononucleotide transporter	0.01285	0.03267	0.2303	0.8931	0.5813	1
2EKY4	unknown	0.4024	0.9025	0.5497	1.846	0.5813	1
2HFCI	diguanylate cyclase	1.866	4.6	1.288	3.855	0.5813	1
1YBDV	Catalyzes the removal of elemental sulfur and selenium atoms from L-cysteine, L-cystine, L-selenocysteine, and L- selenocystine to produce L-alanine	0.03351	0.05973	0.2845	0.9167	0.5813	1
1RR3E	mandelate racemase muconate lactonizing	0.02755	0.1089	0.002482	0.006794	0.5813	1
33UY2	Peptidase C10 family	15.13	28.83	12.4	20.5	0.5813	1
2EM2G	unknown	1.546	4.165	0.2176	0.354	0.5813	1
25JJW	TIGRFAM DNA binding domain protein, excisionase family	1.363	3.084	2.686	5.535	0.5813	1
4H5IA	ComF family	0.5649	1.31	0.2181	0.6316	0.5813	1
4D5BQ	Flavin reductase	0.4363	0.5938	0.5129	0.637	0.5813	1
2TQ2Z	LPXTG cell wall anchor motif	0.04154	0.07562	0.05729	0.136	0.5813	1
30C2M	unknown	2.941	8.127	2.84	4.225	0.5813	1
2CKWS	unknown	0.02084	0.07656	0.05385	0.1364	0.5813	1
3WZKK	Post-segregation antitoxin CcdA	2.556	9.489	0.0574	0.1628	0.5813	1
1IB97	unknown	2.87	9.477	12.67	43.42	0.5813	1
27I88	RNase_H superfamily	6.316	7.557	5.401	6.832	0.5813	1
1MUKV	Fad linked oxidase	0.6224	1.524	0.0898	0.1488	0.5813	1
1WQ4Q	Zinc-binding dehydrogenase	1.212	3.275	0.6633	0.996	0.5813	1
2ZEDW	Phage uncharacterised protein (Phage_XkdX)	5.983	21.65	3.869	7.078	0.5813	1
251YH	unknown	4.621	10.86	9.779	23.01	0.5813	1
24DE6	Capsule synthesis protein	0.02285	0.06084	0.01235	0.03653	0.5813	1
4NJJH	Chloramphenicol acetyltransferase	3.087	10.7	0.3224	1.287	0.5813	1
2ZEI8	unknown	2.87	9.477	12.67	43.42	0.5813	1
1QIP7	Bacterial export proteins, family 3	4.128	13.31	0.1465	0.4619	0.5813	1
1V0G4	Belongs to the class-I aminoacyl-tRNA synthetase family	0.6576	2.712	0.1542	0.4674	0.5813	1
2ZF44	unknown	13.91	14.14	17.4	20.09	0.5813	1
2ZENI	unknown	2.307	7.96	6.626	21.4	0.5813	1
4AQ89	Domain of unknown function (DUF4934)	2.918	5.252	2.358	5.294	0.5813	1
3WCKR	Binds the 23S rRNA	0.3087	0.5826	0.3267	0.8926	0.5813	1
1V013	IrrE N-terminal-like domain	2.4	3.771	3.126	7.64	0.5813	1
2G2D0	Psort location CytoplasmicMembrane, score	11.98	13.12	15.16	28.54	0.5813	1
3WCFV	Large family of predicted nucleotide-binding domains	0.7531	0.9976	1.062	1.283	0.5813	1
33T6P	unknown	0.06726	0.2245	0.02201	0.07877	0.5813	1
2IPWT	unknown	0.02084	0.07656	0.05385	0.1364	0.5813	1
2BUH3	Helix-turn-helix domain	34.04	66.27	38.86	61.03	0.5813	1
4B6F7	Conserved hypothetical protein 698	0.05577	0.1898	0.01056	0.02579	0.5813	1
25JUF	Phage uncharacterised protein (Phage_XkdX)	5.983	21.65	3.869	7.078	0.5813	1
2IQ64	peptidase	8.558	11.54	7.711	15.2	0.5813	1
2ERQK	unknown	0.9676	4.753	0.01621	0.0584	0.5813	1
1R4BN	unknown	0.3763	2.018	0.003913	0.01121	0.5813	1
1XSAH	Uridine phosphorylase	0.04773	0.1022	0.03019	0.07422	0.5813	1
4B4JT	Bacterial regulatory proteins, tetR family	0.08426	0.3053	0.009001	0.02923	0.5813	1
1V7EF	oligosaccharyl transferase activity	0.9518	2.09	1.221	4.092	0.5813	1
25CSY	unknown	0.6503	1.642	0.4547	1.852	0.5813	1
1YBID	Uncharacterized protein family (UPF0051)	0.04054	0.1277	0.2897	0.9293	0.5813	1
33TDU	unknown	0.771	1.414	0.5254	0.798	0.5813	1
2F0AJ	unknown	0.771	1.414	0.5254	0.798	0.5813	1
4PD1C	Exopolysaccharide biosynthesis protein	0.2477	0.6511	0.09269	0.2397	0.5813	1
2N783	Stage V sporulation protein T C-terminal, transcription factor	1.264	2.218	0.6978	1.059	0.5813	1
24EHE	Single-strand binding protein family	0.5883	1.119	0.6183	1.759	0.5813	1
1MZ0T	EAL domain	1.092	1.953	0.3275	0.8009	0.5813	1
4H65P	FCD domain	0.03609	0.08116	0.02477	0.0784	0.5813	1
24EED	Psort location Cytoplasmic, score 8.87	1.735	1.508	1.665	1.979	0.5813	1
33UHC	unknown	0.004973	0.0147	0.08685	0.3012	0.5813	1
33UGQ	Domain of unknown function (DUF4320)	0.8096	1.271	0.8203	2.338	0.5813	1
28SUF	unknown	13.91	14.14	17.4	20.09	0.5813	1
1NYP3	unknown	0.05948	0.1746	0.2401	0.5883	0.5813	1
4D5GN	Alpha/beta hydrolase	0.1188	0.2257	0.1774	0.3841	0.5813	1
4CXVJ	unknown	0.665	0.8005	0.6679	0.8913	0.5813	1
1SH69	unknown	1.546	4.165	0.2176	0.354	0.5813	1
4CXM0	Involved in the third step of the chorismate pathway, which leads to the biosynthesis of aromatic amino acids. Catalyzes the cis-dehydration of 3-dehydroquinate (DHQ) and introduces the first double bond of the aromatic ring to yield 3- dehydroshikimate	0.09633	0.2577	0.3149	0.8507	0.5813	1
4AQ5G	Fic/DOC family	5.177	9.952	2.965	8.433	0.5813	1
2G1WC	unknown	1.54	3.975	1.702	5.417	0.5813	1
3F6BA	Phage minor structural protein GP20	0.1846	0.4629	0.3132	0.6635	0.5813	1
29K7P	unknown	0.7224	1.85	2.342	5.722	0.5813	1
1H9TR	PFAM SMP-30 Gluconolaconase LRE-like region	0.01295	0.04303	0.003247	0.008953	0.5813	1
33TZ6	unknown	2.168	5.542	0.8469	3.754	0.5813	1
4PR59	Bacterial regulatory proteins, tetR family	0.2827	0.6532	0.1117	0.2914	0.5813	1
36IZC	Key enzyme in folate metabolism. Catalyzes an essential reaction for de novo glycine and purine synthesis, and for DNA precursor synthesis	4.847	7.783	9.038	14.36	0.5813	1
2GKUI	Belongs to the FPG family	0.6298	1.015	0.3976	0.4511	0.5813	1
3X06T	PFAM binding-protein-dependent transport systems inner membrane component	0.02479	0.1072	0.003217	0.008823	0.5813	1
22U0Z	Homoserine dehydrogenase	0.1365	0.3986	0.09976	0.2512	0.5813	1
4CXR6	LicD family	2.139	2.947	3.058	4.411	0.5813	1
2IPXR	Belongs to the N(4) N(6)-methyltransferase family	0.04611	0.1688	0.1872	0.6385	0.5813	1
25JK7	unknown	0.2262	0.5396	0.9462	2.693	0.5813	1
4P4ZM	lysozyme	2.729	7.663	0.6045	1.856	0.5813	1
4ANK7	Protein of unknown function (DUF3408)	1.991	3.974	2.455	5.932	0.5813	1
30CJ6	unknown	0.1216	0.3297	0.03568	0.07916	0.5813	1
2ZH5B	Hypothetical bacterial integral membrane protein (Trep_Strep)	0.09344	0.2668	0.02992	0.118	0.5813	1
25S99	FtsX-like permease family	0.3026	0.6033	0.2076	0.5499	0.5813	1
1UK3Q	Rib/alpha-like repeat	5.595	10.26	3.137	5.088	0.5813	1
36HME	UvrD-like helicase C-terminal domain	0.4248	0.7811	0.338	0.5602	0.5813	1
arCOG06858	unknown	2.443	5.762	2.82	13.31	0.5813	1
26GN3	ECF transporter, substrate-specific component	0.7822	3.19	0.2529	1.069	0.5813	1
24PHP	unknown	10.6	12.7	12.64	13.45	0.5813	1
2A875	unknown	0.171	0.3598	0.1403	0.413	0.5813	1
1VISV	adenosine 5'-monophosphoramidase activity	1.101	1.607	2.797	9.701	0.5813	1
4I8F9	unknown	0.03181	0.0971	2.917	15.46	0.5813	1
1S6SY	unknown	0.3763	2.018	0.003913	0.01121	0.5813	1
2FPV7	Nucleotidyl transferase AbiEii toxin, Type IV TA system	5.071	7.082	4.989	15.41	0.5813	1
27WZ0	Uncharacterized conserved protein (DUF2304)	6.736	6.948	8.391	11.58	0.5813	1
4PMU8	Pfam Histidine kinase-, DNA gyrase B-, and HSP90-like ATPase	0.1465	0.3187	0.4294	1.997	0.5813	1
42DME	Responsible for channeling the electrons from the oxidation of dihydroorotate from the FMN redox center in the PyrD type B subunit to the ultimate electron acceptor NAD( )	0.07702	0.2219	0.03512	0.05805	0.5813	1
1TZ7G	unknown	0.03181	0.0971	2.917	15.46	0.5813	1
1VSCP	unknown	0.771	1.414	0.5254	0.798	0.5813	1
25RNZ	Heptaprenyl diphosphate synthase component I	0.6187	1.667	0.3752	0.9582	0.5813	1
1S4BD	acetyltransferase	1.184	2.86	0.6049	1.709	0.5813	1
4R0MA	kinase activity	0.8617	3.841	0.02687	0.09378	0.5813	1
4IU67	LPXTG cell wall anchor motif	0.04154	0.07562	0.05729	0.136	0.5813	1
31HA8	Protein of unknown function (DUF3800)	0.08088	0.1527	0.1007	0.1387	0.5813	1
1UJYT	Glycosyl transferase family 2	3.85	6.16	2.416	4.07	0.5813	1
24RJV	unknown	1.558	2.083	1.22	1.057	0.5813	1
1TZIB	Helix-turn-helix XRE-family like proteins	0.03801	0.1196	2.406	12.55	0.5813	1
27MPC	ACT domain	3.563	5.013	4.174	4.898	0.5813	1
283N4	Belongs to the 'phage' integrase family	0.1881	0.6769	0.07134	0.1986	0.5813	1
1NBVS	Bacterial regulatory helix-turn-helix proteins, AraC family	0.3039	1.027	0.02407	0.07474	0.5813	1
4AS46	lysozyme	2.729	7.663	0.6045	1.856	0.5813	1
30J1X	unknown	2.64	11.42	0.8401	2.109	0.5813	1
3F41F	Isochorismatase family	0.3012	0.7941	0.2279	0.8376	0.5813	1
4HM4F	membrane	0.5079	0.7509	0.6181	0.9294	0.5813	1
4PQ4W	Signal peptidase, peptidase S26	0.4669	0.8816	0.2358	0.4793	0.5813	1
2501S	Domain of unknown function (DUF4320)	0.8096	1.271	0.8203	2.338	0.5813	1
4B28K	Beta-lactamase superfamily domain	0.01434	0.0557	0.04175	0.1092	0.5813	1
1UJYP	Helix-turn-helix	0.2642	0.9652	0.09878	0.4387	0.5813	1
29J7U	unknown	0.03181	0.0971	2.917	15.46	0.5813	1
1V137	Glucosyl transferase GtrII	0.9701	1.602	0.8469	1.355	0.5813	1
24CWK	IrrE N-terminal-like domain	2.4	3.771	3.126	7.64	0.5813	1
36MR7	Psort location Cytoplasmic, score 8.87	0.7897	2.909	3.572	8.728	0.5813	1
42F18	Methylates the class 1 translation termination release factors RF1 PrfA and RF2 PrfB on the glutamine residue of the universally conserved GGQ motif	0.01271	0.04239	0.09984	0.2651	0.5813	1
2N6AU	Domain of unknown function (DUF4317)	2.136	3.055	1.592	1.695	0.5813	1
260DQ	PFAM 3-hydroxyacyl-CoA dehydrogenase, C-terminal domain	0.1727	0.3233	0.451	0.843	0.5813	1
4B2GS	unknown	0.03181	0.0971	2.917	15.46	0.5813	1
2WPWP	general secretion pathway protein	0.08159	0.1579	0.0507	0.09584	0.5813	1
1VEK2	hydrolase, family 25	0.2173	0.4444	0.3365	0.7611	0.5813	1
4HN59	sequence-specific DNA binding	0.02729	0.07803	0.175	0.5446	0.5813	1
33RXC	PilZ domain	0.1129	0.2127	0.1118	0.1933	0.5813	1
2NNZX	Creatinase/Prolidase N-terminal domain	4.02	3.328	4.805	3.899	0.5813	1
268KD	Domain of unknown function (DUF4314)	4.403	11.65	3.58	12.05	0.5813	1
27HH9	LicD family	0.007347	0.02206	0.1731	0.5169	0.5813	1
24QE5	D-alanyl-D-alanine carboxypeptidase	0.4512	0.5793	0.4961	0.908	0.5813	1
2VTDC	Aromatic amino acid lyase	0.2624	0.644	0.04129	0.1797	0.5813	1
4P93K	unknown	2.87	9.477	12.67	43.42	0.5813	1
2NQ3R	Ribosomal protein L33	2.998	3.329	2.251	2.059	0.5813	1
2TPIT	Enables the recognition and targeting of unfolded and aggregated proteins to the ClpC protease or to other proteins involved in proteolysis	0.03425	0.07512	0.04695	0.07714	0.5813	1
264X2	Domain of unknown function (DUF4320)	0.8096	1.271	0.8203	2.338	0.5813	1
2I2H1	PFAM glycosyl transferase family 39	0.4122	0.7128	0.2236	0.1895	0.5813	1
4I8SX	Helix-turn-helix XRE-family like proteins	0.03801	0.1196	2.406	12.55	0.5813	1
2659D	unknown	0.05343	0.2095	0.09246	0.2561	0.5813	1
KOG0950	plastid DNA replication	0.09087	0.2589	0.01161	0.04276	0.5813	1
2FVS9	Exopolysaccharide biosynthesis protein	0.2477	0.6511	0.09269	0.2397	0.5813	1
4IN7E	Putative ABC-transporter type IV	2.843	6.573	3.768	11.81	0.5813	1
2DSDP	Protein of unknown function (DUF2971)	0.1535	0.392	1.13	3.38	0.5813	1
4NM25	unknown	4.239	7.369	3.764	12.32	0.5813	1
2FS1Q	unknown	2.168	5.542	0.8469	3.754	0.5813	1
3WCWI	The beta subunit is responsible for the synthesis of L- tryptophan from indole and L-serine	0.01806	0.06599	0.0822	0.2049	0.5813	1
2539W	Sporulation initiation factor Spo0A C terminal	4.227	4.786	4.646	4.453	0.5813	1
4B4UF	Mga helix-turn-helix domain	0.05136	0.1277	0.01081	0.03376	0.5813	1
3WCXK	Biotin carboxylase C-terminal domain	0.07995	0.1481	0.1217	0.2685	0.5813	1
1WFK9	ATPases associated with a variety of cellular activities	0.04891	0.1662	0.1161	0.2996	0.5813	1
301X4	unknown	16.53	24.11	20.21	25.68	0.5813	1
4H75T	unknown	0.1332	0.2682	0.1779	0.4922	0.5813	1
24FSB	LysE type translocator	2.245	2.139	1.733	1.321	0.5813	1
2F031	unknown	0.06726	0.2245	0.02201	0.07877	0.5813	1
1UY3N	Nucleotidyl transferase	0.7591	2.436	0.7186	1.642	0.5813	1
4CX8Z	NADPH-dependent FMN reductase	0.02386	0.07039	0.2995	0.869	0.5813	1
31S57	unknown	2.075	2.114	2.051	2.493	0.5813	1
36KV6	S-layer homology domain	1.407	1.381	1.459	1.204	0.5813	1
4QIIQ	Pfam:Phage_holin_3_1	0.331	1.03	0.04297	0.09763	0.5813	1
4CXC9	diguanylate cyclase	1.866	4.6	1.288	3.855	0.5813	1
2E7CN	unknown	4.201	7.326	4.438	6.499	0.5813	1
3X3MY	Baseplate assembly protein	0.1875	0.4473	0.0696	0.1606	0.5813	1
25PVU	Flagellar hook-basal body complex protein FliE	1.597	2.444	1.713	3.087	0.5813	1
1WQE3	unknown	0.1216	0.3297	0.03568	0.07916	0.5813	1
4D6KH	Psort location CytoplasmicMembrane, score	0.035	0.07978	0.03313	0.05813	0.5813	1
4B4C5	unknown	0.002508	0.007287	0.03261	0.1499	0.5813	1
1KM1M	Probably plays a role in a hydrogenase nickel cofactor insertion step	0.7635	2.028	0.517	1.024	0.5813	1
36I6B	imidazoleglycerol-phosphate dehydratase	6.696	8.067	10.71	14.67	0.5813	1
2DFYV	unknown	0.07141	0.1348	0.09554	0.1763	0.5813	1
1VEQH	unknown	0.5177	0.8265	0.3345	0.5467	0.5813	1
1YCAK	Glycosyl hydrolases family 25	0.02126	0.06925	0.4103	1.797	0.5813	1
4HADE	hydrolase (HAD superfamily)	1.646	8.185	1.015	4.472	0.5813	1
4AQZR	Transcription termination factor nusG	0.5754	1.229	1.388	4.498	0.5813	1
24M0T	oligosaccharyl transferase activity	0.9518	2.09	1.221	4.092	0.5813	1
24U1K	Domain of unknown function (DUF4358)	5.312	6.94	5.645	10.47	0.5813	1
24U5C	unknown	0.8966	2.043	0.6971	2.639	0.5813	1
34BEX	unknown	1.368	2.104	1.128	1.885	0.5813	1
1V5Q3	unknown	1.184	1.661	1.176	2.057	0.5813	1
2N8DR	Sigma-70 region 2	0.7973	1.37	0.556	1.063	0.5813	1
1URZY	unknown	0.5176	1.185	0.3827	1.646	0.5813	1
1W8X3	Glycosyltransferase like family 2	0.02003	0.04646	0.0357	0.0966	0.5813	1
3WKG8	Promotes RNA polymerase assembly. Latches the N- and C- terminal regions of the beta' subunit thereby facilitating its interaction with the beta and alpha subunits	12.37	15.13	14.16	15.92	0.5813	1
1V54H	unknown	16.53	24.11	20.21	25.68	0.5813	1
1W8S9	Catalyzes the formation of N(7)-methylguanine at position 46 (m7G46) in tRNA	0.02739	0.0508	0.04006	0.07156	0.5813	1
4NXK4	Helix-turn-helix domain	0.0314	0.08551	0.1808	0.5539	0.5813	1
1T0DU	Ferredoxin	0.07124	0.247	0.2187	0.6592	0.5813	1
27I96	Domain of unknown function (DUF4143)	4.494	8.509	8.041	16.08	0.5813	1
3VQ2Z	Glycosyl hydrolase family 1	0.2422	0.4171	0.2761	0.7396	0.5813	1
1RZD0	PFAM binding-protein-dependent transport systems inner membrane component	0.9105	2.478	0.1177	0.2333	0.5813	1
222XX	unknown	0.2262	0.5396	0.9462	2.693	0.5813	1
25E2D	unknown	0.1207	0.2536	0.8636	2.899	0.5813	1
222ZC	Virulence activator alpha C-term	0.106	0.3665	0.04209	0.1713	0.5813	1
25FIF	Rib/alpha-like repeat	5.595	10.26	3.137	5.088	0.5813	1
30X84	unknown	0.171	0.3598	0.1403	0.413	0.5813	1
1VUI7	Domain of unknown function (DUF4320)	0.8096	1.271	0.8203	2.338	0.5813	1
1UUYR	unknown	0.05343	0.2095	0.09246	0.2561	0.5813	1
4NPTR	Psort location CytoplasmicMembrane, score	11.98	13.12	15.16	28.54	0.5813	1
26B5T	unknown	1.044	1.449	0.821	1.257	0.5813	1
2CC6Z	Domain of unknown function (DUF4320)	0.8096	1.271	0.8203	2.338	0.5813	1
27KJ3	Anaerobic ribonucleoside-triphosphate reductase	1.597	2.481	2.02	5.358	0.5813	1
4HWA8	Mga helix-turn-helix domain	0.1111	0.4215	0.04089	0.1772	0.5813	1
3260K	unknown	0.5176	1.185	0.3827	1.646	0.5813	1
4I43Z	Bacterial regulatory proteins, tetR family	0.08426	0.3053	0.009001	0.02923	0.5813	1
25F9W	unknown	10.72	54.07	1.425	3.275	0.5813	1
1P6QE	PFAM binding-protein-dependent transport systems inner membrane component	0.9105	2.478	0.1177	0.2333	0.5813	1
1V55S	cobalamin binding protein	0.7019	1.403	0.3729	0.7525	0.5813	1
4I452	Recombinase	0.5488	0.7752	0.4097	0.7773	0.5813	1
2PT0T	Transposase DDE domain	16.25	19.64	11.3	13.56	0.5813	1
2IGU8	Glycosyl transferase, family 2	0.07686	0.2461	0.5121	1.934	0.5813	1
4CT4T	beta-keto acid cleavage enzyme	0.03466	0.0577	0.03631	0.06011	0.5813	1
2Z9DS	unknown	2.285	7.343	3.506	11.64	0.5813	1
1UEM5	TIGRFAM DNA binding domain protein, excisionase family	1.363	3.084	2.686	5.535	0.5813	1
2ZQK5	unknown	0.06786	0.1901	0.1128	0.2276	0.5813	1
1VX0R	unknown	4.621	10.86	9.779	23.01	0.5813	1
4AX84	VWA-like domain (DUF2201)	0.2839	1.288	0.07758	0.2394	0.5813	1
4AZCJ	Mga helix-turn-helix domain	0.1111	0.4215	0.04089	0.1772	0.5813	1
33CHA	Zinc dependent phospholipase C (alpha toxin)	11.31	11.92	13.47	14.04	0.5813	1
249DC	Belongs to the class-I aminoacyl-tRNA synthetase family	0.6576	2.712	0.1542	0.4674	0.5813	1
28M5M	Single-strand binding protein family	0.5883	1.119	0.6183	1.759	0.5813	1
4P2MD	Peptidase C10 family	15.13	28.83	12.4	20.5	0.5813	1
42D35	CRISPR-associated protein (Cas_Csm6)	0.08043	0.1694	0.05451	0.1264	0.5813	1
2CEU5	Domain of unknown function (DUF4365)	0.03703	0.1397	0.3682	1.333	0.5813	1
26BR3	Amidohydrolase family	0.07833	0.1822	0.02204	0.04137	0.5813	1
2497M	Ion channel	0.4396	1.425	0.6809	1.892	0.5813	1
24M2C	RNA polymerase sigma factor, sigma-70 family	3.921	7.801	2.306	5.947	0.5813	1
4APED	Domain of unknown function (DUF4221)	2.478	7.487	1.099	3.284	0.5813	1
2EU0A	unknown	28.01	54.01	29.8	44.87	0.5813	1
2AHTC	unknown	0.05948	0.1746	0.2401	0.5883	0.5813	1
257P6	TPM domain	10.91	7.995	9.711	6.92	0.5813	1
25QP0	Aldo/keto reductase family	0.4422	1.373	0.1733	0.3801	0.5813	1
3WVUY	Catalyzes two steps in the biosynthesis of coenzyme A. In the first step cysteine is conjugated to 4'-phosphopantothenate to form 4-phosphopantothenoylcysteine, in the latter compound is decarboxylated to form 4'-phosphopantotheine	0.03361	0.1596	0.209	0.918	0.5813	1
4CV7T	Belongs to the UDP-N-acetylglucosamine 2-epimerase family	2.644	3.88	3.548	4.323	0.5813	1
27QI3	unknown	0.5176	1.185	0.3827	1.646	0.5813	1
27QIQ	Cro/C1-type HTH DNA-binding domain	0.2394	0.6825	0.1976	0.8757	0.5813	1
27WBK	IstB-like ATP binding protein	1.67	5.585	0.2579	1.091	0.5813	1
1G6VX	Peptidoglycan-binding domain-containing protein	0.1312	0.4838	0.3321	0.8705	0.5813	1
30659	unknown	0.03181	0.0971	2.917	15.46	0.5813	1
1VBB4	NUDIX hydrolase	0.2558	0.6025	0.8711	2.929	0.5813	1
3VQI4	Isochorismatase family	0.7674	1.046	0.7061	1.262	0.5813	1
306P7	unknown	1	2.419	0.3886	0.7762	0.5813	1
2Z7Q7	unknown	0.336	0.769	1.591	4.289	0.5813	1
4B0N3	Belongs to the ATP-dependent AMP-binding enzyme family. MenE subfamily	0.05068	0.23	1.714	9.446	0.5813	1
2FJ5I	unknown	0.2552	0.4931	0.207	0.3549	0.5813	1
1ZJAA	Transposase	0.03836	0.09876	0.1416	0.4225	0.5813	1
4D0MQ	YwiC-like protein	4.329	7.844	5.264	15.48	0.5813	1
22YCM	Catalyzes the ATP-dependent conversion of 7-carboxy-7- deazaguanine (CDG) to 7-cyano-7-deazaguanine (preQ(0))	0.1821	0.7515	0.7992	2.637	0.5813	1
25W1P	Transport permease protein	2.36	7.628	0.6324	0.8512	0.5813	1
1V2PE	RloB-like protein	3.049	5.258	4.48	6.465	0.5813	1
4FT91	Glycosyl hydrolases family 43	4.418	8.635	5.375	17.45	0.5813	1
1W1JM	unknown	2.307	7.96	6.626	21.4	0.5813	1
42T90	cellulose binding	0.08159	0.1579	0.0507	0.09584	0.5813	1
1UEMB	unknown	0.2262	0.5396	0.9462	2.693	0.5813	1
2PTEP	unknown	0.06726	0.2245	0.02201	0.07877	0.5813	1
1ZMY8	unknown	0.004973	0.0147	0.08685	0.3012	0.5813	1
1RHRQ	cellulose binding	0.08159	0.1579	0.0507	0.09584	0.5813	1
2FT02	lysozyme	2.729	7.663	0.6045	1.856	0.5813	1
4PAM3	unknown	0.171	0.3598	0.1403	0.413	0.5813	1
2DIBI	unknown	1.184	1.661	1.176	2.057	0.5813	1
2DIAJ	unknown	1.54	3.975	1.702	5.417	0.5813	1
4AZ8Y	CoA-binding domain	0.02259	0.07828	2.009	10.87	0.5813	1
3NIA5	unknown	14.02	20.74	17.2	23.81	0.5813	1
2580C	Promotes RNA polymerase assembly. Latches the N- and C- terminal regions of the beta' subunit thereby facilitating its interaction with the beta and alpha subunits	12.37	15.13	14.16	15.92	0.5813	1
32EJZ	Helix-turn-helix domain	0.03801	0.1196	2.406	12.55	0.5813	1
1W8KG	ABC-2 family transporter protein	0.1167	0.2345	0.2187	0.3937	0.5813	1
25Y7M	Plasmid recombination enzyme	0.186	0.3786	0.2102	0.5165	0.5813	1
27K7F	Domain of unknown function (DUF5060)	11.68	12.46	10.49	14.87	0.5813	1
42DZG	Plays an important role in the de novo pathway of purine nucleotide biosynthesis. Catalyzes the first committed step in the biosynthesis of AMP from IMP	0.08106	0.2033	0.04623	0.08373	0.5813	1
1V2KX	unknown	13.91	14.14	17.4	20.09	0.5813	1
4H33J	Psort location OuterMembrane, score	14.23	22.9	21.68	50.47	0.5813	1
4NNC4	Core-2 I-Branching enzyme	4.19	6.098	7.123	16.02	0.5813	1
25YEY	unknown	1.071	1.348	0.8422	0.9435	0.5813	1
1UYBT	glycosyl transferase group 1	0.8931	1.007	0.9672	1.12	0.5813	1
4H9JM	DNA methylase	2.195	5.226	1.475	5.075	0.5813	1
24IUT	Type I restriction modification DNA specificity domain	3.272	14.29	3.064	9.975	0.5813	1
2H1NT	Glycosyl hydrolases family 43	4.418	8.635	5.375	17.45	0.5813	1
1VD1U	amine dehydrogenase activity	1.495	2.737	0.8266	1.124	0.5813	1
1TSX5	- Catabolite gene activator and regulatory subunit of cAMP-dependent protein	9.038	9.512	10.94	11.52	0.5813	1
25EPH	ATP-grasp domain	1.875	2.715	2.196	2.648	0.5813	1
33FP6	Protein of unknown function (DUF2971)	0.1535	0.392	1.13	3.38	0.5813	1
21WIF	Protein of unknown function (DUF2705)	18.02	37.08	18.84	30.55	0.5813	1
1VC3S	Transglutaminase-like domain	1.287	1.618	0.869	0.9843	0.5813	1
2G9ND	Molecular chaperone. Has ATPase activity	0.1884	0.4967	0.09	0.2843	0.5813	1
1G05C	PFAM SMP-30 Gluconolaconase LRE-like region	0.01295	0.04303	0.003247	0.008953	0.5813	1
1W7ZW	Anthranilate synthase	0.02812	0.04615	0.08609	0.1707	0.5813	1
1NPDD	unknown	0.4024	0.9025	0.5497	1.846	0.5813	1
224AV	ABC-2 family transporter protein	0.05168	0.1322	0.01734	0.0364	0.5813	1
27VWN	Cro/C1-type HTH DNA-binding domain	23.75	33.46	20.08	17.81	0.5813	1
2JAAZ	Binding-protein-dependent transport system inner membrane component	0.6069	1.063	1.19	2.069	0.5813	1
33ERZ	unknown	1.546	4.165	0.2176	0.354	0.5813	1
1UYPS	Binding-protein-dependent transport system inner membrane component	0.01275	0.04747	0.07394	0.1936	0.5813	1
27PCS	Phosphoribosylglycinamide synthetase, ATP-grasp (A) domain	1.857	8.766	0.5419	1.115	0.5813	1
25EI3	Transmembrane secretion effector	10.37	14.13	7.206	9.102	0.5813	1
2JA9F	CRISPR-associated (Cas) DxTHG family	0.6469	3.426	0.7909	2.259	0.5813	1
1UIHX	Citrate transporter	1.628	3.955	3.224	10.41	0.5813	1
22491	Transaldolase/Fructose-6-phosphate aldolase	0.3862	1.323	0.09523	0.2332	0.5813	1
2U8PC	COG NOG14600 non supervised orthologous group	0.6241	2.404	1.243	4.15	0.5813	1
2MD5S	unknown	0.05948	0.1746	0.2401	0.5883	0.5813	1
4HVKC	unknown	0.004973	0.0147	0.08685	0.3012	0.5813	1
25QV9	In eubacteria ppGpp (guanosine 3'-diphosphate 5-' diphosphate) is a mediator of the stringent response that coordinates a variety of cellular activities in response to changes in nutritional abundance	0.5257	1.484	0.2927	0.7069	0.5813	1
1NQEB	unknown	0.9676	4.753	0.01621	0.0584	0.5813	1
1UN49	LPXTG cell wall anchor motif	0.04154	0.07562	0.05729	0.136	0.5813	1
30ZG8	unknown	4.239	7.369	3.764	12.32	0.5813	1
1T4U4	S-type Pyocin	0.644	2.108	0.0948	0.2004	0.5813	1
33EMN	unknown	0.4024	0.9025	0.5497	1.846	0.5813	1
2HUJM	LicD family	2.139	2.947	3.058	4.411	0.5813	1
1TSXT	nuclear chromosome segregation	0.05813	0.2149	0.4851	2.265	0.5813	1
42D6P	4Fe-4S single cluster domain	0.0512	0.1206	0.0274	0.05884	0.5813	1
1TT0D	Alpha/beta hydrolase family	0.2474	0.4835	0.4897	1.025	0.5813	1
1VCIX	Hypothetical bacterial integral membrane protein (Trep_Strep)	0.09344	0.2668	0.02992	0.118	0.5813	1
1T2NS	Belongs to the Nudix hydrolase family	0.1612	0.3154	0.1249	0.3787	0.5813	1
36X10	Probably functions as a manganese efflux pump	0.8759	1.344	0.7845	0.9227	0.5813	1
29UGE	Helix-turn-helix domain	1.363	3.084	2.686	5.535	0.5813	1
36X1F	PTS system, Lactose/Cellobiose specific IIB subunit	0.7511	2.276	0.6034	2.507	0.5813	1
2GXVR	Domain of unknown function (DUF1707)	0.158	0.3137	0.1719	0.6033	0.5813	1
2Z8HX	unknown	0.3763	2.018	0.003913	0.01121	0.5813	1
3VP51	Binds directly to 23S rRNA. The L1 stalk is quite mobile in the ribosome, and is involved in E site tRNA release	4.31	12.2	3.542	8.911	0.5813	1
24UVK	Cro/C1-type HTH DNA-binding domain	23.75	33.46	20.08	17.81	0.5813	1
1T4KN	Bacterial regulatory helix-turn-helix proteins, AraC family	0.3039	1.027	0.02407	0.07474	0.5813	1
30ZBZ	unknown	0.4362	1.288	0.9583	2.634	0.5813	1
29UGI	unknown	0.2262	0.5396	0.9462	2.693	0.5813	1
4ASZ6	unknown	0.171	0.3598	0.1403	0.413	0.5813	1
3Y1PM	TPM domain	10.91	7.995	9.711	6.92	0.5813	1
1Y7DU	oxidase subunit 1	0.04157	0.1412	0.1019	0.3505	0.5813	1
4I36Z	CRISPR-associated protein (Cas_Csm6)	0.08043	0.1694	0.05451	0.1264	0.5813	1
2FTD9	unknown	0.4362	1.288	0.9583	2.634	0.5813	1
1V5AQ	Glycosyltransferase, group 2 family protein	9.56	12.61	10.73	11.42	0.5813	1
1WTJN	unknown	2.941	8.127	2.84	4.225	0.5813	1
1Y7JB	Helix-turn-helix domain	0.3039	1.027	0.02407	0.07474	0.5813	1
2BCTF	Domain of unknown function (DUF3870)	0.3932	1.025	0.1899	0.538	0.5813	1
4D2J7	unknown	5.05	9.703	5.908	17.57	0.5813	1
3VPE7	ATPase domain of DNA mismatch repair MUTS family	1.178	1.988	0.9932	1.811	0.5813	1
3WV9W	transporter of a GTP-driven Fe(2 ) uptake system	0.0295	0.1515	0.2005	0.9447	0.5813	1
3WJ26	Psort location Cytoplasmic, score	10.23	7.663	12.1	10.14	0.5813	1
4HUYC	Catalyzes the conversion of 3-deoxy-D-arabino- heptulosonate 7-phosphate (DAHP) to dehydroquinate (DHQ)	0.1086	0.3967	2.233	11.48	0.5813	1
2ANHG	unknown	0.3691	0.7258	0.9274	4.364	0.5813	1
2EIRY	Zinc dependent phospholipase C (alpha toxin)	11.31	11.92	13.47	14.04	0.5813	1
1VBQG	Protein of unknown function (DUF2726)	0.6286	1.107	1.735	4.134	0.5813	1
1VVKT	Mga helix-turn-helix domain	0.1111	0.4215	0.04089	0.1772	0.5813	1
4B3IJ	Helix-turn-helix XRE-family like proteins	0.1702	0.438	0.08809	0.1773	0.5813	1
2CEMP	unknown	0.336	0.769	1.591	4.289	0.5813	1
2CEMS	unknown	0.3619	0.9114	1.143	2.736	0.5813	1
25F3Y	the current gene model (or a revised gene model) may contain a premature stop	0.05813	0.2149	0.4851	2.265	0.5813	1
2ZKTZ	unknown	1.472	2.669	2.537	5.801	0.5813	1
2Z7YV	unknown	3.897	3.529	8.175	11.01	0.5813	1
28JM7	unknown	2.285	7.343	3.506	11.64	0.5813	1
4HHBI	Belongs to the phenylalanyl-tRNA synthetase beta subunit family. Type 1 subfamily	1.576	2.326	4.18	16.22	0.5813	1
4HHBQ	membrane	0.3967	1.066	3.156	13.82	0.5813	1
27JAT	Bacterial regulatory proteins, tetR family	4.534	6.599	5.326	6.03	0.5813	1
1ZMZ5	Putative ABC-transporter type IV	2.843	6.573	3.768	11.81	0.5813	1
4B0UV	Catalyzes the conversion of 3-deoxy-D-arabino- heptulosonate 7-phosphate (DAHP) to dehydroquinate (DHQ)	0.1086	0.3967	2.233	11.48	0.5813	1
2HU2P	unknown	2.075	2.114	2.051	2.493	0.5813	1
3VPPQ	Catalyzes the condensation of the acetyl group of acetyl-CoA with 3-methyl-2-oxobutanoate (2-oxoisovalerate) to form 3-carboxy-3-hydroxy-4-methylpentanoate (2-isopropylmalate)	0.9744	1.706	0.8391	1.545	0.5813	1
4IRCZ	VWA-like domain (DUF2201)	0.2839	1.288	0.07758	0.2394	0.5813	1
325KZ	unknown	5.05	9.703	5.908	17.57	0.5813	1
1NPIU	response to abiotic stimulus	0.01519	0.04071	0.2279	0.6631	0.5813	1
1KJJ0	GTPase that plays an essential role in the late steps of ribosome biogenesis	0.4445	1.165	0.2886	0.4904	0.5813	1
1UQJ6	unknown	0.8966	2.043	0.6971	2.639	0.5813	1
25XPD	usher protein	2.188	2.676	2.756	3.536	0.5813	1
259XQ	unknown	0.5176	1.185	0.3827	1.646	0.5813	1
223KG	Phage uncharacterised protein (Phage_XkdX)	5.983	21.65	3.869	7.078	0.5813	1
326E2	Domain of unknown function (DUF3870)	0.3932	1.025	0.1899	0.538	0.5813	1
27E9B	YSIRK type signal peptide	0.02098	0.04884	0.03984	0.1768	0.5813	1
24USA	Barstar (barnase inhibitor)	0.7357	1.756	0.2929	0.6969	0.5813	1
3WJDZ	Phosphate acetyl/butaryl transferase	3.733	4.843	5.821	8.573	0.5813	1
3TAA9	PFAM Aminotransferase class I and II	0.3711	0.464	0.5045	0.6706	0.5813	1
4B3IA	sequence-specific DNA binding	0.02729	0.07803	0.175	0.5446	0.5813	1
1G5PD	Peptidoglycan-binding domain-containing protein	0.2499	0.4176	0.1943	0.4364	0.5813	1
3WI3G	Component of the transport system for branched-chain amino acids	6.495	5.767	5.885	6.226	0.5813	1
3WVHP	Gram-negative porin	0.03263	0.1414	0.1433	0.6656	0.5813	1
4IJ2X	unknown	2.941	8.127	2.84	4.225	0.5813	1
1VUM4	unknown	0.004973	0.0147	0.08685	0.3012	0.5813	1
3WV8R	FGGY family of carbohydrate kinases, N-terminal domain	0.03651	0.1978	0.2834	1.453	0.5813	1
1UYS4	SLT domain	0.1113	0.2611	0.2406	0.5368	0.5813	1
27P9C	M26 IgA1-specific Metallo-endopeptidase C-terminal region	0.8556	1.453	1.157	2.811	0.5813	1
2FTDF	Chloramphenicol acetyltransferase	3.087	10.7	0.3224	1.287	0.5813	1
2BCEZ	unknown	0.5176	1.185	0.3827	1.646	0.5813	1
3WS5T	Involved in the cellular defense against the biological effects of O6-methylguanine (O6-MeG) and O4-methylthymine (O4-MeT) in DNA. Repairs the methylated nucleobase in DNA by stoichiometrically transferring the methyl group to a cysteine residue in the enzyme. This is a suicide reaction the enzyme is irreversibly inactivated	14.51	12.51	12.22	9.065	0.5813	1
4BYEV	Fic family	1.743	4.389	1.005	2.806	0.5813	1
1ZS4X	outer membrane autotransporter barrel domain protein	5.42	16.18	4.296	9.958	0.5813	1
1TTHC	Amidohydrolase family	0.07833	0.1822	0.02204	0.04137	0.5813	1
24SM9	adenosine 5'-monophosphoramidase activity	1.101	1.607	2.797	9.701	0.5813	1
221DB	COG COG0494 NTP pyrophosphohydrolases including oxidative damage repair enzymes	0.4294	1.289	0.1944	0.5069	0.5813	1
1U2IG	Mga helix-turn-helix domain	0.05136	0.1277	0.01081	0.03376	0.5813	1
4B368	Helix-turn-helix XRE-family like proteins	0.03801	0.1196	2.406	12.55	0.5813	1
25B8U	Activator of cell division through the inhibition of FtsZ GTPase activity, therefore promoting FtsZ assembly into bundles of protofilaments necessary for the formation of the division Z ring. It is recruited early at mid-cell but it is not essential for cell division	0.4919	0.7449	0.6029	1.001	0.5813	1
2IJ5Z	unknown	0.3691	0.7258	0.9274	4.364	0.5813	1
430U7	unknown	0.05948	0.1746	0.2401	0.5883	0.5813	1
37R69	F-box protein	1.698	6.189	0.7303	2.303	0.5813	1
4D43M	Bacterial extracellular solute-binding protein	0.06638	0.1393	0.04241	0.08027	0.5813	1
24BKK	Binding-protein-dependent transport system inner membrane component	0.01275	0.04747	0.07394	0.1936	0.5813	1
4D3Y9	Protein of unknown function (DUF3710)	0.3183	0.3098	0.2879	0.3262	0.5813	1
1VYY3	Sporulation initiation factor Spo0A C terminal	4.227	4.786	4.646	4.453	0.5813	1
4CZNB	NLPA lipoprotein	9.235	12.7	8.026	15.79	0.5813	1
24HDB	PIN domain	0.1053	0.3942	0.2085	0.4705	0.5813	1
24Y7Q	unknown	0.06726	0.2245	0.02201	0.07877	0.5813	1
342DU	unknown	0.3619	0.9114	1.143	2.736	0.5813	1
4HJJS	Sulfite exporter TauE/SafE	0.3299	1.42	0.6535	3.548	0.5813	1
1W6F3	Phage uncharacterised protein (Phage_XkdX)	5.983	21.65	3.869	7.078	0.5813	1
1USBK	Domain of unknown function (DUF3870)	0.3932	1.025	0.1899	0.538	0.5813	1
1QTSD	COG0475 Kef-type K transport systems, membrane components	1.088	2.379	0.7904	1.004	0.5813	1
31DG8	unknown	0.3691	0.7258	0.9274	4.364	0.5813	1
235JB	Aldolase	0.02811	0.1001	0.005121	0.01405	0.5813	1
302N4	unknown	1.184	1.661	1.176	2.057	0.5813	1
36Q1N	unknown	0.0709	0.2608	0.5587	1.588	0.5813	1
1VH1S	unknown	4.201	7.326	4.438	6.499	0.5813	1
4PKHH	FAD dependent oxidoreductase	0.3202	1.425	0.03668	0.1209	0.5813	1
2I9MF	Carboxyl transferase domain	0.06014	0.1786	0.3202	1.121	0.5813	1
3XR5D	Bacterial export proteins, family 3	4.128	13.31	0.1465	0.4619	0.5813	1
4B1JJ	Bacterial extracellular solute-binding protein	0.0976	0.3957	0.01871	0.07379	0.5813	1
24XHH	unknown	0.771	1.414	0.5254	0.798	0.5813	1
27TX7	GHKL domain	18.72	33.76	19.68	29.05	0.5813	1
37BUV	racemase activity, acting on amino acids and derivatives	0.2222	0.586	0.1376	0.3966	0.5813	1
2HW1I	unknown	0.665	0.8005	0.6679	0.8913	0.5813	1
2GJ2Z	pseudouridine synthase	10.1	14.02	8.587	16.25	0.5813	1
1ZDTP	Recombinase	0.5488	0.7752	0.4097	0.7773	0.5813	1
28IGG	unknown	0.3763	2.018	0.003913	0.01121	0.5813	1
234CX	Domain of unknown function (DUF1707)	0.158	0.3137	0.1719	0.6033	0.5813	1
4B35D	Glycosyl hydrolases family 25	0.4098	1.51	2.136	11.03	0.5813	1
3WWMW	C4-dicarboxylate anaerobic carrier	0.02625	0.1337	0.1435	0.6977	0.5813	1
47KFH	Branched-chain amino acid transport system / permease component	0.1741	0.5083	0.1424	0.3381	0.5813	1
2I9EQ	beta-keto acid cleavage enzyme	0.03466	0.0577	0.03631	0.06011	0.5813	1
3NGHM	PPIases accelerate the folding of proteins. It catalyzes the cis-trans isomerization of proline imidic peptide bonds in oligopeptides	2.373	2.523	2.587	3.468	0.5813	1
25M6C	Amidohydrolase family	0.07833	0.1822	0.02204	0.04137	0.5813	1
2BZA3	unknown	3.897	3.529	8.175	11.01	0.5813	1
1V4QQ	HNH endonuclease	2.485	4.299	3.976	7.764	0.5813	1
2NUS3	Plays an important role in the de novo pathway of purine nucleotide biosynthesis. Catalyzes the first committed step in the biosynthesis of AMP from IMP	0.6377	2.775	0.02518	0.08474	0.5813	1
2EAI1	unknown	0.5177	0.8265	0.3345	0.5467	0.5813	1
1MVHF	relaxase	1.444	3.166	0.6659	1.082	0.5813	1
1VWSC	unknown	0.3619	0.9114	1.143	2.736	0.5813	1
4HJHM	Histidine kinase	0.1278	0.4725	0.01986	0.04404	0.5813	1
1QVZ5	Belongs to the Nudix hydrolase family	0.1612	0.3154	0.1249	0.3787	0.5813	1
1QE4E	HNH endonuclease	8.055	18.14	2.378	3.464	0.5813	1
334TG	unknown	1.558	2.083	1.22	1.057	0.5813	1
4ATB6	unknown	2.16	5.543	0.8469	3.754	0.5813	1
2ZTSK	unknown	0.07141	0.1348	0.09554	0.1763	0.5813	1
22VAT	Sec-independent protein translocase protein (TatC)	0.1368	0.289	0.3318	0.7474	0.5813	1
1V6AU	unknown	1	2.419	0.3886	0.7762	0.5813	1
1V6AR	unknown	0.06786	0.1901	0.1128	0.2276	0.5813	1
3VSGC	Glycosyl hydrolases related to GH101 family, GH129	3.763	10.12	2.142	7.655	0.5813	1
1UH6X	Flagellar hook-basal body complex protein FliE	1.597	2.444	1.713	3.087	0.5813	1
334M6	unknown	0.5177	0.8265	0.3345	0.5467	0.5813	1
2FM1N	unknown	4.239	7.369	3.764	12.32	0.5813	1
1UA0E	unknown	0.07141	0.1348	0.09554	0.1763	0.5813	1
4PQ81	A helicase nuclease that prepares dsDNA breaks (DSB) for recombinational DNA repair. Binds to DSBs and unwinds DNA via a highly rapid and processive ATP-dependent bidirectional helicase activity. Unwinds dsDNA until it encounters a Chi (crossover hotspot instigator) sequence from the 3' direction. Cuts ssDNA a few nucleotides 3' to the Chi site. The properties and activities of the enzyme are cha…	0.8377	1.164	0.5384	0.6906	0.5813	1
4IC5M	Mga helix-turn-helix domain	0.05136	0.1277	0.01081	0.03376	0.5813	1
4NPAV	unknown	0.4362	1.288	0.9583	2.634	0.5813	1
4AZVQ	Dihydrodipicolinate reductase, N-terminus	0.04877	0.1553	0.007677	0.02633	0.5813	1
1VDZS	LexA DNA binding domain	58.38	81.07	45.33	52.91	0.5813	1
1RVYU	Belongs to the 'phage' integrase family	0.1881	0.6769	0.07134	0.1986	0.5813	1
4AQFR	Belongs to the 'phage' integrase family	2.458	5.102	1.545	2.957	0.5813	1
4IKEZ	Protease prsW family	0.07738	0.1411	0.1025	0.2039	0.5813	1
28Z1E	unknown	1.472	2.669	2.537	5.801	0.5813	1
36PAY	Domain of unknown function (DUF4340)	0.2658	0.6487	0.141	0.2129	0.5813	1
3Y124	Histidine kinase	2.256	7.022	1.686	7.292	0.5813	1
3ZJ2E	Necessary for the introduction of cis unsaturation into fatty acids. Catalyzes the dehydration of (3R)-3-hydroxydecanoyl- ACP to E-(2)-decenoyl-ACP and then its isomerization to Z-(3)- decenoyl-ACP. Can catalyze the dehydratase reaction for beta- hydroxyacyl-ACPs with saturated chain lengths up to 16 0, being most active on intermediate chain length	0.1683	0.7986	0.01805	0.04726	0.5813	1
24GVD	unknown	13.91	14.14	17.4	20.09	0.5813	1
26V0N	Dihydroxyacetone kinase	0.06767	0.1411	0.1478	0.3185	0.5813	1
255MN	unknown	2.307	7.96	6.626	21.4	0.5813	1
1QTI8	mandelate racemase muconate lactonizing	0.02755	0.1089	0.002482	0.006794	0.5813	1
32RDP	Domain of unknown function (DUF4365)	0.03703	0.1397	0.3682	1.333	0.5813	1
27NHY	STAS domain	5.494	6.831	6.468	11.19	0.5813	1
27WK4	Aldo/keto reductase family	6.687	11.26	6.214	8.177	0.5813	1
2FUF8	unknown	2.64	11.42	0.8401	2.109	0.5813	1
1Y6RN	Involved in the gluconeogenesis. Catalyzes stereospecifically the conversion of dihydroxyacetone phosphate (DHAP) to D-glyceraldehyde-3-phosphate (G3P)	0.05327	0.2157	0.1271	0.4361	0.5813	1
2CIC5	Hypothetical bacterial integral membrane protein (Trep_Strep)	0.09344	0.2668	0.02992	0.118	0.5813	1
4D451	Protein of unknown function (DUF1211)	0.05546	0.07769	0.04089	0.07309	0.5813	1
4D47P	Repeat protein	0.387	0.6066	0.2212	0.2366	0.5813	1
1VRK8	PilZ domain	0.1129	0.2127	0.1118	0.1933	0.5813	1
1WQU2	Malic enzyme, NAD binding domain	0.1358	0.3187	0.1044	0.2018	0.5813	1
1Y6QR	Catalyzes the oxidation of glucose 6-phosphate to 6- phosphogluconolactone	0.1439	0.4388	0.331	0.9494	0.5813	1
2VNRZ	argininosuccinate lyase	1.056	1.906	0.6014	0.7877	0.5813	1
2DCMN	unknown	2.307	7.96	6.626	21.4	0.5813	1
25WMK	Binding-protein-dependent transport system inner membrane component	2.373	2.778	3.32	4.624	0.5813	1
3WG6Q	D-isomer specific 2-hydroxyacid dehydrogenase, catalytic domain	0.01485	0.03403	0.02261	0.09641	0.5813	1
3WX4W	Nicotinate phosphoribosyltransferase (NAPRTase) family	0.004659	0.01568	0.2219	1.085	0.5813	1
3WX5C	Serves to protect cells from the toxic effects of hydrogen peroxide	0.001361	0.003953	0.1498	0.5636	0.5813	1
2BK6A	Helix-turn-helix domain	0.03801	0.1196	2.406	12.55	0.5813	1
4BWCQ	ATPases associated with a variety of cellular activities	0.7951	1.786	1.109	3.031	0.5813	1
4PRP1	Aromatic amino acid lyase	0.2624	0.644	0.04129	0.1797	0.5813	1
24YBC	Psort location CytoplasmicMembrane, score	0.09344	0.2668	0.02992	0.118	0.5813	1
27TP5	Domain of unknown function (DUF4417)	1.23	4.797	1.88	5.578	0.5813	1
24SJY	Bacteriophage holin family	18.43	24.84	14.61	19.14	0.5813	1
24SMT	protein involved in cytokinesis, contains TGc (transglutaminase protease-like) domain	0.2173	0.4444	0.3365	0.7611	0.5813	1
2IJ6S	Cobalt transport protein	0.99	1.179	0.9532	1.297	0.5813	1
1VAWK	unknown	35.58	41.56	28.69	30.48	0.5813	1
222F9	succinylglutamate desuccinylase aspartoacylase	0.7802	1.013	0.5791	0.7823	0.5813	1
346UG	unknown	6.331	17.78	8.331	34.82	0.5813	1
4PJKV	unknown	1.54	3.975	1.702	5.417	0.5813	1
1R138	S-type Pyocin	0.644	2.108	0.0948	0.2004	0.5813	1
37API	Bacterial transferase hexapeptide (six repeats)	0.03902	0.139	0.2895	0.8258	0.5813	1
4IK7K	unknown	0.1216	0.3297	0.03568	0.07916	0.5813	1
24IMX	unknown	1	2.419	0.3886	0.7762	0.5813	1
24MQC	LysR substrate binding domain	2.784	4.945	1.723	2.122	0.5813	1
4PQD6	Required for the export of heme to the periplasm for the biogenesis of c-type cytochromes	0.4032	0.7696	0.2209	0.4745	0.5813	1
1WRJ0	Protease prsW family	0.07738	0.1411	0.1025	0.2039	0.5813	1
2WVUX	unknown	0.05948	0.1746	0.2401	0.5883	0.5813	1
2N6HM	Domain of unknown function (DUF1949)	1.337	2.246	0.7275	1.206	0.5813	1
4QEJV	kinase activity	0.8617	3.841	0.02687	0.09378	0.5813	1
25APT	unknown	0.05343	0.2095	0.09246	0.2561	0.5813	1
22XK9	HipA-like C-terminal domain	0.59	1.434	2.526	12.36	0.5813	1
3247N	unknown	0.8966	2.043	0.6971	2.639	0.5813	1
2IHVS	Bacterial PH domain	1.411	5.243	0.302	0.5133	0.5813	1
3Y2AS	N-terminal phage replisome organiser (Phage_rep_org_N)	0.3778	0.5309	0.6896	1.077	0.5813	1
2ZAA2	unknown	2.443	5.762	2.82	13.31	0.5813	1
1W3PF	unknown	1.472	2.669	2.537	5.801	0.5813	1
4AT9B	PLAT/LH2 and C2-like Ca2+-binding lipoprotein	2.794	8.06	0.7848	1.942	0.5813	1
4HFH3	Acyltransferase family	1.184	2.462	4.762	13.79	0.5813	1
3VR4H	Ami_3	6.117	14.01	3.288	7.952	0.5813	1
25MG6	Bacterial extracellular solute-binding protein	3.029	3.875	2.57	4.111	0.5813	1
2HVQ5	Flavodoxin-like fold	0.02386	0.07039	0.2995	0.869	0.5813	1
25W46	GXGXG motif	1.581	2.643	1.469	3.084	0.5813	1
1W6YR	DnaD domain protein	0.1245	0.3152	0.04326	0.1234	0.5813	1
1VB0E	unknown	10.6	12.7	12.64	13.45	0.5813	1
22H9S	One of the primary rRNA binding proteins, it binds directly to 16S rRNA where it nucleates assembly of the head domain of the 30S subunit. Is located at the subunit interface close to the decoding center, probably blocks exit of the E-site tRNA	0.06326	0.1698	0.0521	0.2151	0.5813	1
2DXVG	unknown	6.331	17.78	8.331	34.82	0.5813	1
4D3DF	ABC transporter permease	0.2228	0.3846	0.2378	0.2763	0.5813	1
3NI5P	helix_turn_helix, Arsenical Resistance Operon Repressor	0.4609	2.317	1.422	4.256	0.5813	1
1TS3Z	FtsX-like permease family	3.211	3.984	9.705	23.11	0.5813	1
25E0Q	LexA DNA binding domain	58.38	81.07	45.32	52.91	0.5813	1
1KJY6	molybdopterin	0.4459	1.13	0.2625	0.4956	0.5813	1
2FREF	Outer membrane protein SusF_SusE	18.21	16.49	25.1	49.26	0.5813	1
36ER8	ATPases associated with a variety of cellular activities	0.5445	0.9583	0.7275	1.347	0.5813	1
24A8U	- Catabolite gene activator and regulatory subunit of cAMP-dependent protein	9.038	9.512	10.94	11.52	0.5813	1
274NG	ABC transporter permease	0.0937	0.2257	0.04002	0.0852	0.5813	1
2Z7KZ	unknown	0.4732	0.9158	0.5879	1.105	0.5813	1
1VR0J	unknown	0.06726	0.2245	0.02201	0.07877	0.5813	1
1VR1J	unknown	0.5553	0.8037	0.5877	0.6866	0.5813	1
2C0XS	unknown	1.368	2.104	1.128	1.885	0.5813	1
1Y89M	Zn-dependent hydrolases of the beta-lactamase fold	0.009259	0.02654	0.06156	0.2266	0.5813	1
3WRJX	Integrase core domain	5.028	17.16	3.481	5.78	0.5813	1
27WFD	Bacterial extracellular solute-binding protein	3.029	3.875	2.57	4.111	0.5813	1
4ASM4	unknown	1.54	3.975	1.702	5.417	0.5813	1
1ZID4	unknown	0.1043	0.3031	0.3683	0.9187	0.5813	1
2BC2A	unknown	5.05	9.703	5.908	17.57	0.5813	1
33J9W	unknown	0.9676	4.753	0.01621	0.0584	0.5813	1
4C1XE	AraC-like ligand binding domain	11.51	9.956	13.27	11.47	0.5813	1
2DCJE	Phage uncharacterised protein (Phage_XkdX)	5.983	21.65	3.869	7.078	0.5813	1
1NNYD	unknown	1.546	4.165	0.2176	0.354	0.5813	1
4PQT4	AIR synthase related protein, N-terminal domain	0.3207	0.5776	0.1953	0.4154	0.5813	1
4IK8T	unknown	0.07141	0.1348	0.09554	0.1763	0.5813	1
31860	unknown	0.05948	0.1746	0.2401	0.5883	0.5813	1
30752	unknown	0.7224	1.85	2.342	5.722	0.5813	1
29R1H	unknown	2.941	8.127	2.84	4.225	0.5813	1
1KK0J	PFAM TraG	0.1595	0.3975	0.2069	0.4311	0.5813	1
266M1	DnaD domain protein	0.1245	0.3152	0.04326	0.1234	0.5813	1
4HT4E	outer membrane autotransporter barrel domain protein	5.42	16.18	4.296	9.958	0.5813	1
2N6E3	Methyltransferase, chemotaxis proteins	0.08377	0.2046	0.03266	0.09722	0.5813	1
4BWKN	6-O-methylguanine DNA methyltransferase, DNA binding domain	0.8636	1.07	1.042	1.611	0.5813	1
2DCKE	unknown	2.87	9.477	12.67	43.42	0.5813	1
29XC5	unknown	2.64	11.42	0.8401	2.109	0.5813	1
22VW4	Relaxase/Mobilisation nuclease domain	0.1851	0.3535	0.3923	0.9996	0.5813	1
4HF81	Conserved hypothetical protein 698	0.05577	0.1898	0.01056	0.02579	0.5813	1
4IQS8	unknown	0.1043	0.3031	0.3683	0.9187	0.5813	1
221VT	Lacto-N-biose phosphorylase C-terminal domain	2.027	2.853	2.524	5.233	0.5813	1
4HB8T	Alpha/beta hydrolase family	0.2474	0.4835	0.4897	1.025	0.5813	1
25Z40	Flagellar hook-basal body complex protein FliE	1.597	2.444	1.713	3.087	0.5813	1
3VRR0	Histone-like DNA-binding protein which is capable of wrapping DNA to stabilize it, and thus to prevent its denaturation under extreme environmental conditions	7.634	20.7	5.757	13.91	0.5813	1
2FX9I	unknown	0.171	0.3598	0.1403	0.413	0.5813	1
2F8DX	unknown	4.621	10.86	9.779	23.01	0.5813	1
1U92D	unknown	2.941	8.127	2.84	4.225	0.5813	1
221TY	Belongs to the short-chain dehydrogenases reductases (SDR) family	0.03376	0.08597	0.04004	0.1284	0.5813	1
3Y19J	Psort location Cytoplasmic, score 8.87	2.812	4.898	1.737	2.39	0.5813	1
43FC9	ROK family	0.03484	0.1188	0.04617	0.1513	0.5813	1
4AWI4	Na citrate symporter	0.268	1.366	0.06327	0.1256	0.5813	1
1VWWB	Bacterial EndoU nuclease	0.07655	0.1929	0.2294	0.5224	0.5813	1
1Y8KW	ferredoxin	0.07124	0.247	0.2187	0.6592	0.5813	1
3WWJA	Proton-dependent permease that transports di- and tripeptides	0.02304	0.104	0.1787	0.8724	0.5813	1
4D07T	Amidohydrolase family	8.967	13.28	6.703	13.61	0.5813	1
2N80X	Polysaccharide biosynthesis C-terminal domain	2.455	2.941	2.32	2.141	0.5813	1
2GRE3	Protein of unknown function (DUF1211)	0.05546	0.07769	0.04089	0.07309	0.5813	1
2EYPW	PilZ domain	0.1129	0.2127	0.1118	0.1933	0.5813	1
29RGD	unknown	0.1216	0.3297	0.03568	0.07916	0.5813	1
1VARR	sequence-specific DNA binding	0.02729	0.07803	0.175	0.5446	0.5813	1
2N85F	TraM recognition site of TraD and TraG	0.3377	0.7173	0.6091	2.535	0.5813	1
24I4P	unknown	16.53	24.11	20.21	25.68	0.5813	1
333S7	unknown	6.612	9.54	10.62	28.08	0.5813	1
1VJMH	unknown	1.558	2.083	1.22	1.057	0.5813	1
221SC	Oligopeptide/dipeptide transporter, C-terminal region	1.525	2.426	1.683	1.79	0.5813	1
1VP9K	Zinc dependent phospholipase C (alpha toxin)	11.31	11.92	13.47	14.04	0.5813	1
4NPDE	Protein involved in DNA binding, transposase activity and transposition, DNA-mediated	0.2877	0.848	0.8252	2.333	0.5813	1
24HSB	Helix-turn-helix	0.2642	0.9652	0.09878	0.4387	0.5813	1
24HXM	cobalamin binding protein	0.7019	1.403	0.3729	0.7525	0.5813	1
2IRZX	TfoX N-terminal domain	0.6838	0.7346	1.039	2.015	0.5813	1
2ZAJC	Single-strand binding protein family	0.5883	1.119	0.6183	1.759	0.5813	1
24HZ3	unknown	1.184	1.661	1.176	2.057	0.5813	1
46TND	Belongs to the phosphatidylserine decarboxylase family	0.2483	0.6376	0.2491	0.6328	0.5813	1
2CABP	unknown	0.4732	0.9158	0.5879	1.105	0.5813	1
25QID	Metallo-beta-lactamase domain protein	0.6201	1.55	0.3785	0.6835	0.5813	1
1V8B5	ECF-type riboflavin transporter, S component	36.01	30.71	40.44	33.82	0.5857	1
1V842	Restriction endonuclease	1.404	2.016	2.84	6.022	0.5857	1
40676	ParB-like nuclease domain	0.2246	0.9155	0.06736	0.1786	0.5857	1
24EB8	Histidine kinase	4.063	6.707	3.951	5.713	0.5857	1
24EUH	Cellulase (glycosyl hydrolase family 5)	3.883	7.84	3.476	5.883	0.5857	1
1MUEG	ABC-type Fe3 transport system, periplasmic component	0.5923	1.421	0.3143	0.8049	0.5857	1
24EW1	TRAP dicarboxylate transporter, DctP subunit	0.01919	0.05832	0.02025	0.0487	0.5857	1
24EA9	Catalyzes the reversible phosphatidyl group transfer from one phosphatidylglycerol molecule to another to form cardiolipin (CL) (diphosphatidylglycerol) and glycerol	2.061	5.092	3.213	13.81	0.5857	1
4H6DA	unknown	5.347	12.12	10.79	32.85	0.5857	1
2VRW1	Phage portal protein	0.1238	0.4381	0.09457	0.3144	0.5857	1
36JAC	unknown	0.2685	1.027	0.1144	0.3642	0.5857	1
30E98	unknown	0.6922	1.73	1.075	2.767	0.5857	1
30E9D	unknown	2.021	8.634	1.634	6.343	0.5857	1
1UGMC	unknown	1.141	3.451	0.4009	2.056	0.5857	1
1YBH4	Beta-lactamase	0.01772	0.02995	0.2677	1.018	0.5857	1
27MWJ	Type IV leader peptidase family	14.91	12.87	17.71	15.68	0.5857	1
30F0Z	unknown	0.3501	1.162	0.1582	0.5012	0.5857	1
4ANQ6	NADPH-dependent FMN reductase	1.053	1.938	1.732	4.869	0.5857	1
2N75A	Catalyzes the conversion of epoxyqueuosine (oQ) to queuosine (Q), which is a hypermodified base found in the wobble positions of tRNA(Asp), tRNA(Asn), tRNA(His) and tRNA(Tyr)	2.427	5.218	1.147	1.756	0.5857	1
1HW9B	Bacterial regulatory helix-turn-helix protein, lysR family	0.03785	0.1283	0.02826	0.06603	0.5857	1
1HW8M	Putative ATP-dependent Lon protease	0.7919	0.9019	1.567	2.82	0.5857	1
1TWHW	unknown	0.08955	0.3096	0.0978	0.217	0.5857	1
2I3CB	Peptidase_C39 like family	0.009667	0.0251	0.01813	0.06074	0.5857	1
1K3JV	3'-5' exoribonuclease that releases 5'-nucleoside monophosphates and is involved in maturation of structured RNAs	0.1073	0.3848	0.09255	0.343	0.5857	1
1WNT7	Phosphoglycerate mutase family	0.03428	0.07573	0.01891	0.03279	0.5857	1
25RXB	helix_turn_helix gluconate operon transcriptional repressor	0.9765	1.597	0.6982	1.03	0.5857	1
25RX2	unknown	0.9559	2.037	0.4439	0.6552	0.5857	1
32X35	Psort location Cytoplasmic, score	53.9	41.26	65.82	56.28	0.5857	1
2528D	Cyclic nucleotide-monophosphate binding domain	0.02449	0.08256	0.02869	0.06187	0.5857	1
27SUC	unknown	0.3681	1.089	0.7403	2.915	0.5857	1
1UJPW	Papain-like cysteine protease AvrRpt2	19.04	17.53	18.52	10.74	0.5857	1
25RVV	unknown	1.138	3.38	0.656	1.559	0.5857	1
4IM5D	unknown	1.004	3.965	0.5911	1.571	0.5857	1
1WP10	Jag_N	0.04549	0.17	0.04759	0.1037	0.5857	1
27SNZ	unknown	1.447	2.399	1.818	2.873	0.5857	1
1TXIY	Psort location Cytoplasmic, score	132.8	81.86	131.1	52.95	0.5857	1
4HNXW	VRR-NUC domain protein	0.8974	2.009	1.396	5.14	0.5857	1
1RR58	Inner membrane protein PRK11099	3.122	8.644	0.9134	1.458	0.5857	1
3WB79	Coenzyme A transferase	0.03114	0.06093	0.06301	0.1645	0.5857	1
4CXV4	Cro/C1-type HTH DNA-binding domain	1.058	1.203	1.235	2.469	0.5857	1
1TX44	LXG domain of WXG superfamily	0.04627	0.2362	0.01433	0.04868	0.5857	1
4PR8U	META domain	0.5384	1.1	0.292	0.6829	0.5857	1
2DS40	Domain of unknown function (DUF4355)	1.985	1.824	2.406	3.828	0.5857	1
26D2H	IS66 C-terminal element	0.08513	0.3614	0.05272	0.1519	0.5857	1
2A4S4	unknown	6.855	13.98	2.785	2.847	0.5857	1
32XPW	Psort location Cytoplasmic, score	0.9143	1.618	1.188	3.439	0.5857	1
3W2CV	Recombinase	0.0779	0.2555	0.04679	0.1619	0.5857	1
1TWWR	Protein of unknown function (DUF3021)	0.2756	0.4699	0.2398	0.3843	0.5857	1
2TPQK	Bacterial extracellular solute-binding protein	0.01923	0.04506	0.01154	0.02413	0.5857	1
2A59M	unknown	0.09763	0.2522	0.1051	0.2411	0.5857	1
3VZE3	Class II Aldolase and Adducin N-terminal domain	0.6136	1.505	0.1202	0.1992	0.5857	1
2W5XY	Domain of unknown function (DUF4405)	0.2203	0.559	0.1985	0.4206	0.5857	1
1WNQD	Belongs to the Glu Leu Phe Val dehydrogenases family	0.02306	0.04853	0.03977	0.07306	0.5857	1
1WKMC	AAA domain (dynein-related subfamily)	0.06864	0.1956	0.05154	0.148	0.5857	1
1VIE2	Acyltransferase family	19.2	15.32	20.13	12.82	0.5857	1
2TPMX	Nicotinamide mononucleotide transporter	0.1074	0.1229	0.1216	0.2266	0.5857	1
2523B	lipolytic protein G-D-S-L family	3.769	8.315	3.171	6.003	0.5857	1
1RRFA	HELICc2	4.737	10.07	3.133	5.499	0.5857	1
2W4WV	unknown	0.8003	2.645	0.1618	0.6184	0.5857	1
267QT	Peptidase family U32 C-terminal domain	10.1	7.287	10.55	6.366	0.5857	1
4NJ6Y	Divergent AAA domain	4.4	8.831	29.82	91.19	0.5857	1
4HP8A	transposase activity	0.5884	2.325	0.4806	1.583	0.5857	1
3WCCW	Catalyzes the attachment of serine to tRNA(Ser). Is also able to aminoacylate tRNA(Sec) with serine, to form the misacylated tRNA L-seryl-tRNA(Sec), which will be further converted into selenocysteinyl-tRNA(Sec)	0.6448	0.7274	1.062	1.399	0.5857	1
4HP5Y	Dyp-type peroxidase family	0.5488	2.862	0.09786	0.2762	0.5857	1
2FV4N	PIN domain	1.188	2.739	0.7673	3.119	0.5857	1
253CW	unknown	1.138	3.38	0.656	1.559	0.5857	1
267RF	Essential cell division protein that forms a contractile ring structure (Z ring) at the future cell division site. The regulation of the ring assembly controls the timing and the location of cell division. One of the functions of the FtsZ ring is to recruit other cell division proteins to the septum to produce a new cell wall between the dividing cells. Binds GTP and shows GTPase activity	8.456	6.658	8.441	5.058	0.5857	1
COG2899	Protein of unknown function (DUF475)	0.1413	0.2557	0.3315	0.92	0.5857	1
2TPTR	unknown	0.2338	0.2989	0.38	0.5381	0.5857	1
2TPSC	Acetyltransferase (GNAT) domain	0.1072	0.1634	0.062	0.07502	0.5857	1
3WCFE	Catalyzes the attachment of L-aspartate to tRNA(Asp) in a two-step reaction L-aspartate is first activated by ATP to form Asp-AMP and then transferred to the acceptor end of tRNA(Asp)	0.667	0.8436	1.015	1.395	0.5857	1
4CXKW	Peptidyl-tRNA hydrolase PTH2	0.2077	0.3826	0.3028	0.6635	0.5857	1
4CXRE	Abi-like protein	1.029	3.55	0.6623	2.385	0.5857	1
4QVAV	Gp5 N-terminal OB domain	0.5029	1.768	0.3738	0.9887	0.5857	1
25RRW	Sortase family	0.4667	1.185	0.338	0.8189	0.5857	1
3VUVZ	AMP-binding enzyme	0.08044	0.1727	0.04104	0.07073	0.5857	1
32YHS	unknown	4.448	13.79	1.363	2.131	0.5857	1
251QR	transport system, permease component	0.0721	0.2151	0.08345	0.3126	0.5857	1
1V0FW	Domain of unknown function (DUF1705)	2.238	4.259	3.521	10.94	0.5857	1
4INSI	unknown	2.021	8.634	1.634	6.343	0.5857	1
1IKXU	SIR2-like domain	0.1777	0.5	0.2167	0.4903	0.5857	1
3VUU6	NUDIX domain	0.6385	1.15	0.6688	1.762	0.5857	1
2I2HQ	Protein conserved in bacteria	4.337	8.396	5.154	15.87	0.5857	1
4B2P4	DJ-1/PfpI family	0.211	0.7892	3.38	19.31	0.5857	1
4PJ25	Required for disulfide bond formation in some periplasmic proteins. Acts by transferring its disulfide bond to other proteins and is reduced in the process	0.3255	1.503	0.2061	0.7153	0.5857	1
26DE0	Hydantoinase/oxoprolinase N-terminal region	0.01682	0.05509	0.07211	0.2292	0.5857	1
32Y3V	unknown	0.1507	0.5245	0.02662	0.1039	0.5857	1
3VXYD	Allophanate hydrolase subunit 2	0.3089	1.674	0.02664	0.07697	0.5857	1
3VXTV	Belongs to the class I-like SAM-binding methyltransferase superfamily. C5-methyltransferase family	0.2727	1.237	0.02269	0.0598	0.5857	1
3WD6U	Glutathione peroxidase	0.08039	0.1852	0.03665	0.08159	0.5857	1
2A7KX	unknown	6.782	6.007	9.893	13.28	0.5857	1
3WD6S	This protein is one of the early assembly proteins of the 50S ribosomal subunit, although it is not seen to bind rRNA by itself. It is important during the early stages of 50S assembly	0.3245	0.672	0.1682	0.3258	0.5857	1
1WQDV	PTS family porter component IIC	0.02405	0.03642	0.02373	0.0546	0.5857	1
1TXX8	Multiple resistance and pH regulation protein F (MrpF / PhaF)	0.3858	0.757	0.3802	0.6335	0.5857	1
2536X	SMI1-KNR4 cell-wall	0.8799	4.505	0.8766	3.625	0.5857	1
26CNZ	Pyridine nucleotide-disulphide oxidoreductase	0.08249	0.1809	0.09497	0.161	0.5857	1
2A7AT	Domain of unknown function (DUF4355)	0.2884	0.6194	0.5281	1.157	0.5857	1
2JF6R	Helix-turn-helix domain	0.1958	0.7546	0.09588	0.2062	0.5857	1
1WPRI	Protein of unknown function (DUF3021)	0.2756	0.4699	0.2398	0.3843	0.5857	1
4HPMD	nuclease activity	0.9194	2.183	0.8293	2.818	0.5857	1
4HPQ0	unknown	4.364	19.19	4.301	17.56	0.5857	1
25392	unknown	0.5183	1.246	0.6355	1.702	0.5857	1
2I5HZ	dTDP-4-dehydrorhamnose 3,5-epimerase	0.2248	0.6322	0.2328	0.7484	0.5857	1
3VUMD	helix_turn_helix gluconate operon transcriptional repressor	4.579	17.67	3.318	11.58	0.5857	1
3VUQG	AAA ATPase domain	0.3388	1.684	0.2371	0.9443	0.5857	1
2A3Q7	unknown	0.6249	2.402	0.4812	1.709	0.5857	1
22UB3	The UvrABC repair system catalyzes the recognition and processing of DNA lesions. UvrC both incises the 5' and 3' sides of the lesion. The N-terminal half is responsible for the 3' incision and the C-terminal half is responsible for the 5' incision	1.697	3.297	1.448	3.006	0.5857	1
2A4MR	unknown	0.7902	2.027	1.45	4.887	0.5857	1
1WHZ5	Phage-related minor tail protein	0.04757	0.1133	0.01054	0.02953	0.5857	1
4HN58	NADPH quinone reductase and related Zn-dependent oxidoreductases	0.0429	0.09061	0.06289	0.1325	0.5857	1
2FVT2	Domain of unknown function (DUF4406)	1.942	7.501	0.926	3.141	0.5857	1
1TVQK	unknown	4.104	10.72	0.5876	1.084	0.5857	1
2A49G	unknown	0.01794	0.08279	0.009031	0.04273	0.5857	1
2ZD6J	unknown	1.37	4.273	1.237	3.547	0.5857	1
1RRSU	Belongs to the LDH2 MDH2 oxidoreductase family	0.7316	1.784	0.2279	0.6	0.5857	1
2FVTC	domain, Protein	0.0386	0.1476	0.02289	0.06072	0.5857	1
2512W	unknown	2.461	4.575	1.37	1.908	0.5857	1
2FVTV	Right handed beta helix region	0.08782	0.2814	0.2856	1.322	0.5857	1
1TVYK	Bacteriocin class II with double-glycine leader peptide	3.584	10.61	4.01	7.6	0.5857	1
3VUSH	RloB-like protein	0.03217	0.1118	0.3806	1.209	0.5857	1
25SAX	unknown	0.5139	1.322	0.3614	0.7207	0.5857	1
4CYJI	4Fe-4S binding domain	0.2082	0.531	0.307	1.233	0.5857	1
2A38Y	Domain of unknown function (DUF4406)	1.942	7.501	0.926	3.141	0.5857	1
32Z7E	unknown	17.19	29.48	13.49	25.88	0.5857	1
22UBU	of ABC transporters with duplicated ATPase	0.6384	1.208	0.4901	0.9086	0.5857	1
2FVU7	PglZ domain	0.574	1.622	2.571	13.02	0.5857	1
32YZW	unknown	5.167	12.4	7.077	28.02	0.5857	1
251ER	unknown	0.5344	1.008	0.2838	0.4766	0.5857	1
267NN	Histidine kinase	17.74	10.72	15.24	7.025	0.5857	1
1NBGE	Polysaccharide pyruvyl transferase	0.1553	0.4148	0.1785	0.503	0.5857	1
1WQD6	Belongs to the class-II aminoacyl-tRNA synthetase family	0.07682	0.1267	0.08146	0.1319	0.5857	1
2I6GW	4Fe-4S binding domain	0.2082	0.531	0.307	1.233	0.5857	1
253SE	Acetyltransferase (GNAT) family	0.7232	1.506	1.313	3.284	0.5857	1
1WQ8R	LXG domain of WXG superfamily	0.04627	0.2362	0.01433	0.04868	0.5857	1
1UJJU	Transcriptional regulator	9.231	7.748	11.9	14.53	0.5857	1
3WD28	Polysaccharide biosynthesis protein	0.1826	0.3599	0.1409	0.2407	0.5857	1
2FV3K	Essential subunit of the Sec protein translocation channel SecYEG. Clamps together the 2 halves of SecY. May contact the channel plug during translocation	0.1016	0.3121	0.095	0.203	0.5857	1
1TYXM	#NAME?	0.1637	0.367	2.386	11.74	0.5857	1
2TPCE	Barrel-sandwich domain of CusB or HlyD membrane-fusion	0.0428	0.06242	0.03784	0.06969	0.5857	1
1TVDV	ATP-dependent endonuclease of the OLD family	4.045	6.831	5.272	10.51	0.5857	1
4HMXK	RDD family	0.3268	0.7107	0.2989	0.4434	0.5857	1
1RRX6	metal-dependent phosphohydrolase, HD	0.7731	1.971	0.1199	0.2303	0.5857	1
27T58	unknown	7.548	10.92	7.625	10.39	0.5857	1
4B2GM	Domain of unknown function (DUF4355)	0.2884	0.6194	0.5281	1.157	0.5857	1
1WE3U	Belongs to the FtsK SpoIIIE SftA family	0.04231	0.08187	0.05568	0.1527	0.5857	1
22UIG	PcfK-like protein	1.69	2.915	1.699	5.471	0.5857	1
4IPPS	Belongs to the short-chain dehydrogenases reductases (SDR) family	0.08052	0.3079	0.07947	0.2733	0.5857	1
4CYQB	Converts 2C-methyl-D-erythritol 2,4-cyclodiphosphate (ME-2,4cPP) into 1-hydroxy-2-methyl-2-(E)-butenyl 4-diphosphate	8.577	12.04	7.277	14.15	0.5857	1
25SG3	FAD linked oxidases, C-terminal domain	0.339	0.8038	0.2156	0.4383	0.5857	1
1VIQQ	Psort location Cytoplasmic, score	13.54	11.37	19.26	22.48	0.5857	1
1UZWM	Histidine kinase	4.063	6.707	3.951	5.713	0.5857	1
4PR43	Involved in the binding of tRNA to the ribosomes	0.9941	1.889	0.3956	0.8618	0.5857	1
1VW3A	transposase activity	18.78	34.2	15.59	26.2	0.5857	1
253N1	N-terminal domain of reverse transcriptase	1.762	5.198	0.5636	1.659	0.5857	1
3WDC2	Pyridoxamine 5'-phosphate oxidase	2.349	5.423	2.103	4.663	0.5857	1
253UN	unknown	15.81	19.71	13.32	19.78	0.5857	1
1UZVZ	Aminoglycoside phosphotransferase	0.01296	0.05542	0.01763	0.04684	0.5857	1
1TYY1	Transcriptional regulatory protein, C terminal	0.1067	0.4037	0.01419	0.04236	0.5857	1
3WDC0	CarD-like/TRCF domain	0.2592	0.473	0.2099	0.4487	0.5857	1
2FW2H	Required for disulfide bond formation in some periplasmic proteins. Acts by transferring its disulfide bond to other proteins and is reduced in the process	0.3255	1.503	0.2061	0.7153	0.5857	1
1TVC6	SMI1-KNR4 cell-wall	0.8799	4.505	0.8766	3.625	0.5857	1
1V0PX	Putative cell wall binding repeat	19.33	44.75	12.79	16.12	0.5857	1
1N9H2	Part of the outer membrane protein assembly complex, which is involved in assembly and insertion of beta-barrel proteins into the outer membrane	0.8168	1.62	0.3316	0.8178	0.5857	1
1UK7J	Tetratricopeptide repeat	12.92	14.05	12.32	8.688	0.5857	1
1N99M	unknown	5.167	12.4	7.077	28.02	0.5857	1
1VHZR	FCD	0.6382	1.114	0.4433	0.6521	0.5857	1
4CYTE	Belongs to the binding-protein-dependent transport system permease family	9.893	13.56	8.187	15.76	0.5857	1
1V0Y8	PFAM peptidase	34.19	14.42	35.39	13.59	0.5857	1
4B2CZ	Nucleoside 2-deoxyribosyltransferase	0.1328	0.4354	3.177	16.7	0.5857	1
3XPNW	pfkB family carbohydrate kinase	3.764	13.62	0.277	0.6671	0.5857	1
330GW	Domain of unknown function (DUF4315)	14.27	14.48	15.13	13.07	0.5857	1
2A1T1	IS66 Orf2 like protein	1.249	3.18	2.477	5.072	0.5857	1
2A260	unknown	0.1509	0.259	0.1319	0.2681	0.5857	1
4HMP7	Acetyltransferase GNAT Family	0.6995	2.611	0.7937	1.767	0.5857	1
arCOG00227	ABC-type Fe3 transport system, periplasmic component	0.2198	0.3481	0.3705	0.6544	0.5857	1
1RSJH	carboxylase	0.09191	0.3352	0.0162	0.0579	0.5857	1
1RSKR	serine threonine protein kinase	0.06088	0.2107	0.09698	0.2819	0.5857	1
330A8	unknown	0.9555	2.864	1.288	6.768	0.5857	1
1RS8F	PFAM TraU	4.726	10.88	0.826	1.425	0.5857	1
3VTKD	Xylose isomerase-like TIM barrel	0.1375	0.2913	0.1257	0.3071	0.5857	1
4ARJI	Helix-turn-helix domain	4.274	9.121	1.349	2.872	0.5857	1
1VHVV	Domain of unknown function (DUF4315)	14.27	14.48	15.13	13.07	0.5857	1
4CZ14	Catalyzes the ATP-dependent amidation of deamido-NAD to form NAD. Uses L-glutamine as a nitrogen source	7.735	10.81	6.514	12.7	0.5857	1
3VTP4	Virulence activator alpha C-term	0.1575	0.2568	0.3788	0.9129	0.5857	1
4CZ0D	DNA-damage repair protein (DNA polymerase IV) K00961	9.25	12.79	7.895	15.35	0.5857	1
2FW9H	site-specific DNA-methyltransferase (adenine-specific) activity	0.601	1.636	2.578	12.6	0.5857	1
1N9AI	Prokaryotic cytochrome b561	0.5669	1.067	0.2114	0.5342	0.5857	1
4HM9Y	Glycosyl transferase family 2	0.2952	0.9299	0.2277	0.6215	0.5857	1
27T8I	Glycosyltransferase like family 2	0.03601	0.1125	0.04159	0.1053	0.5857	1
4ARK0	Bacterial transferase hexapeptide (six repeats)	1.596	2.878	8.866	43.8	0.5857	1
4NT2J	YhcH YjgK YiaL family	4.237	6.57	7.316	19.54	0.5857	1
253ZY	MatE	1.344	4.444	2.149	7.778	0.5857	1
1RQ6Z	ABC-type Fe3 transport system, periplasmic component	0.5923	1.421	0.3143	0.8049	0.5857	1
4CWIZ	unknown	0.9675	0.8692	1.359	2.535	0.5857	1
4CWIF	DNA restriction-modification system	1.278	3.977	0.4734	1.035	0.5857	1
43G3J	haloacid dehalogenase-like hydrolase	0.02473	0.08313	0.01636	0.03787	0.5857	1
2DM4V	unknown	3.314	2.677	2.822	2.113	0.5857	1
25RMS	YbaK proline--tRNA ligase associated domain protein	0.6804	1.703	0.9159	2.478	0.5857	1
43GBN	unknown	0.08955	0.3096	0.0978	0.217	0.5857	1
4CWW8	Transposase	0.07719	0.2262	0.08043	0.1897	0.5857	1
26CIM	MobA-like NTP transferase domain	1.944	4.999	1.762	3.749	0.5857	1
2TQGG	Alpha-L-fucosidase	0.02273	0.04137	0.03077	0.09993	0.5857	1
1I2SS	Belongs to the thioredoxin family	0.1652	0.5265	0.09181	0.1775	0.5857	1
1WQIS	Glycerol dehydrogenase	0.03036	0.05399	0.03416	0.05999	0.5857	1
4IKIT	unknown	0.5052	0.8545	0.6411	0.9235	0.5857	1
46SFV	Catalyzes the GTP-dependent ribosomal translocation step during translation elongation. During this step, the ribosome changes from the pre-translocational (PRE) to the post- translocational (POST) state as the newly formed A-site-bound peptidyl-tRNA and P-site-bound deacylated tRNA move to the P and E sites, respectively. Catalyzes the coordinated movement of the two tRNA molecules, the mRNA and…	0.3784	1.119	0.297	0.8661	0.5857	1
22UVG	Peptidase family M49	0.7458	1.304	0.5326	0.9336	0.5857	1
24ZH0	Metal dependent phosphohydrolases with conserved 'HD' motif.	4.573	4.816	3.789	5.024	0.5857	1
332N8	unknown	1.505	7.393	0.3862	0.8375	0.5857	1
4CZ0G	glutamine synthetase	8.544	11.87	7.363	14.22	0.5857	1
4CYZK	MCRA family	11.56	15.7	11.52	26.13	0.5857	1
27IPQ	ABC transporter	3.532	4.168	3.963	4.27	0.5857	1
2EERV	unknown	34.12	35.42	25.27	20.32	0.5857	1
4CZ6Y	CoA enzyme activase uncharacterised domain (DUF2229)	15.12	25.81	11.77	25.18	0.5857	1
1VHHV	unknown	2.004	3.562	1.969	3.44	0.5857	1
4CZ2R	Belongs to the argininosuccinate synthase family. Type 1 subfamily	8.226	11.56	7.171	14.09	0.5857	1
254G6	Transcription regulator that activates transcription by stimulating RNA polymerase (RNAP) recycling in case of stress conditions such as supercoiled DNA or high salt concentrations. Probably acts by releasing the RNAP, when it is trapped or immobilized on tightly supercoiled DNA. Does not activate transcription on linear DNA. Probably not involved in DNA repair	1.469	6.414	0.621	1.524	0.5857	1
4CWS7	CHAP domain	0.3555	0.6565	0.9096	2.757	0.5857	1
4PR0E	UreE urease accessory protein, C-terminal domain	0.516	0.743	0.3532	0.5213	0.5857	1
4HQZW	Glycopeptide antibiotics resistance protein	20.01	18.3	18.19	15.31	0.5857	1
1UJ9J	Catalyzes the reversible phosphatidyl group transfer from one phosphatidylglycerol molecule to another to form cardiolipin (CL) (diphosphatidylglycerol) and glycerol	2.061	5.092	3.213	13.81	0.5857	1
1WQI0	Capsular polysaccharide biosynthesis protein	0.03384	0.05729	0.04902	0.09379	0.5857	1
4CWRT	unknown	1.21	1.178	1.697	1.932	0.5857	1
22KJR	Protein of unknown function DUF262	0.05428	0.1267	0.04064	0.09782	0.5857	1
4PR13	Universal stress protein family	0.6953	1.318	0.2945	0.649	0.5857	1
22KBW	Fe-S oxidoreductase	0.02847	0.06603	0.03692	0.1206	0.5857	1
2CJ91	Psort location Cytoplasmic, score	1.78	1.432	2.588	4.094	0.5857	1
2FMJR	Converts 4-O-beta-D-mannopyranosyl-D-glucopyranose (Man- Glc) to mannose 1-phosphate (Man1P) and glucose	20.75	20.71	21.95	31.41	0.5857	1
2CJ63	unknown	15.81	19.71	13.32	19.78	0.5857	1
1VIXB	unknown	17.19	29.48	13.49	25.88	0.5857	1
4AS7D	unknown	2.903	7.263	0.7617	1.686	0.5857	1
4AS75	CDP-Glycerol:Poly(glycerophosphate) glycerophosphotransferase	0.6918	2.308	0.2077	0.5959	0.5857	1
4CZ7G	Beta-eliminating lyase	9.115	12.38	7.998	15.3	0.5857	1
4CZ97	Belongs to the glyceraldehyde-3-phosphate dehydrogenase family	8.598	12.01	7.116	13.38	0.5857	1
2HZGB	ftsk spoiiie	2.835	15.73	0.2307	1.079	0.5857	1
3VTGN	Phage integrase SAM-like domain	0.1735	0.4056	0.1508	0.4195	0.5857	1
4B225	Pfam:Chitin_bind_3	0.08647	0.2481	2.959	15.05	0.5857	1
4B230	Protein of unknown function C-terminal (DUF3324)	0.01376	0.03922	0.1625	0.5242	0.5857	1
46SGC	DNA polymerase III is a complex, multichain enzyme responsible for most of the replicative synthesis in bacteria. This DNA polymerase also exhibits 3' to 5' exonuclease activity	0.2859	0.814	0.2371	0.64	0.5857	1
4B22S	PTS system mannose/fructose/sorbose family IID component	0.07761	0.3134	0.01003	0.02801	0.5857	1
3VT6K	unknown	0.6188	1.987	0.1573	0.4998	0.5857	1
3VT6M	unknown	0.01444	0.06408	0.00987	0.02669	0.5857	1
24ZCT	unknown	0.01195	0.04109	0.005417	0.01098	0.5857	1
25SQY	Membrane MotB of proton-channel complex MotA/MotB	0.7579	1.332	0.7047	1.192	0.5857	1
4PR2A	Part of the outer membrane protein assembly complex, which is involved in assembly and insertion of beta-barrel proteins into the outer membrane	0.8168	1.62	0.3316	0.8178	0.5857	1
254RA	ubiquitin	0.4693	1.331	2.698	8.431	0.5857	1
267SK	Catalyzes the synthesis of ADP-glucose, a sugar donor used in elongation reactions on alpha-glucans	10.37	8.141	10.51	5.802	0.5857	1
4B309	Forms an intersubunit bridge (bridge B4) with the 23S rRNA of the 50S subunit in the ribosome	0.4159	1.329	5.749	29.18	0.5857	1
2ZHZS	unknown	1.589	4.098	0.7685	1.821	0.5857	1
4CWK0	FeoA	1.241	2.09	0.8247	1.638	0.5857	1
32ST1	BMC domain	37.25	28.49	41.92	27.32	0.5857	1
32S66	unknown	0.2291	0.7104	0.244	0.5051	0.5857	1
4IKHQ	PTS family cellobiose porter IIA component	0.04415	0.1611	0.04695	0.127	0.5857	1
3WESR	Forms part of the ribosomal stalk which helps the ribosome interact with GTP-bound translation factors	0.04962	0.1123	0.06808	0.1714	0.5857	1
2A9IH	unknown	0.4457	1.168	1.267	5.918	0.5857	1
25RHN	Stage III sporulation protein AG	1.016	2.135	0.536	0.8002	0.5857	1
4HKCV	One of the early assembly proteins it binds 23S rRNA. One of the proteins that surrounds the polypeptide exit tunnel on the outside of the ribosome. Forms the main docking site for trigger factor binding to the ribosome	13.87	27.8	16.81	29.39	0.5857	1
2DKYA	unknown	0.2859	0.9612	0.3971	1.69	0.5857	1
2ZBVS	unknown	3.723	6.483	2.906	4.796	0.5857	1
25SWW	Catalyzes the phosphorylation of the hydroxyl group of 4-methyl-5-beta-hydroxyethylthiazole (THZ)	0.7195	0.8921	1.806	3.974	0.5857	1
2ZBZD	Putative inner membrane protein (DUF1819)	0.8171	2.474	7.038	38.42	0.5857	1
3VSRQ	Diol dehydratase reactivase ATPase-like domain	0.1564	0.529	0.08118	0.2072	0.5857	1
4CZCK	Type I phosphodiesterase / nucleotide pyrophosphatase	7.769	10.9	6.594	12.5	0.5857	1
1TV4Y	Glycosyl hydrolase family 1	0.2	0.6012	0.1833	0.5225	0.5857	1
46SHW	Catalyzes the transfer of a two-carbon ketol group from a ketose donor to an aldose acceptor, via a covalent intermediate with the cofactor thiamine pyrophosphate	0.2426	0.6522	0.208	0.5787	0.5857	1
46SK1	The alpha subunit is responsible for the aldol cleavage of indoleglycerol phosphate to indole and glyceraldehyde 3- phosphate	0.2802	0.7595	0.2699	0.7428	0.5857	1
2TNIZ	Early cell division protein that marks the future cell division site and supports proper FtsZ ring positioning	0.04485	0.06233	0.04726	0.08644	0.5857	1
2FWPV	Bacterial alpha-L-rhamnosidase 6 hairpin glycosidase domain	1.766	4.363	1.583	3.688	0.5857	1
22V3G	Catalyzes the reduction of ribonucleotides to deoxyribonucleotides. May function to provide a pool of deoxyribonucleotide precursors for DNA repair during oxygen limitation and or for immediate growth after restoration of oxygen	0.8502	1.575	0.6039	1.113	0.5857	1
25ST9	CRISPR (clustered regularly interspaced short palindromic repeat), is an adaptive immune system that provides protection against mobile genetic elements (viruses, transposable elements and conjugative plasmids). CRISPR clusters contain spacers, sequences complementary to antecedent mobile elements, and target invading nucleic acids. CRISPR clusters are transcribed and processed into CRISPR RNA (c…	0.2361	0.8526	0.03807	0.118	0.5857	1
4CZAF	Catalyzes the addition of an amino acid to the nucleotide precursor UDP-N-acetylmuramoyl-L-alanyl-D-glutamate (UMAG) in the biosynthesis of bacterial cell-wall peptidoglycan	8.199	11.2	6.865	12.89	0.5857	1
46SPK	Confers DNA tethering and processivity to DNA polymerases and other proteins. Acts as a clamp, forming a ring around DNA (a reaction catalyzed by the clamp-loading complex) which diffuses in an ATP-independent manner freely and bidirectionally along dsDNA. Initially characterized for its ability to contact the catalytic subunit of DNA polymerase III (Pol III), a complex, multichain enzyme respons…	0.3208	0.869	0.304	0.8071	0.5857	1
25SYB	Amino acid permease	0.7465	1.217	0.6977	1.165	0.5857	1
4NV7P	Psort location CytoplasmicMembrane, score 10.00	14.51	20.63	11.95	20.83	0.5857	1
4NJ46	Anion-transporting ATPase	0.156	0.4207	1.584	5.367	0.5857	1
4NJ3U	N-6 DNA methylase	6.6	10.34	4.982	14.21	0.5857	1
333XX	Maff2 family	0.5485	1.957	0.3002	0.6878	0.5857	1
4CZET	Malic enzyme, NAD binding domain	0.1484	0.4731	0.01014	0.03486	0.5857	1
2FWTR	Aminotransferase class-III	2.376	11.82	0.5738	1.893	0.5857	1
4CZH4	Peptidase family M1 domain	12.01	18.97	9.661	18.22	0.5857	1
1VWNH	lipolytic protein G-D-S-L family	3.769	8.315	3.171	6.003	0.5857	1
1USGH	unknown	1.244	3.743	0.9928	2.037	0.5857	1
3VSTD	SIS domain	0.2418	0.3233	0.2074	0.3088	0.5857	1
4NV7N	PFAM Uncharacterised protein family UPF0150	1.421	5.688	8.47	30.57	0.5857	1
3VSUH	unknown	0.802	2.82	0.3522	0.9201	0.5857	1
24YW4	helix_turn_helix, arabinose operon control protein	0.08993	0.187	0.09779	0.1556	0.5857	1
1UZGP	Reverse transcriptase	71.8	56.3	62.26	37.75	0.5857	1
3WF2X	unknown	2.554	10.78	7.719	19.74	0.5857	1
1U1MY	unknown	1.004	3.965	0.5911	1.571	0.5857	1
1RNVF	Catalyzes two activities which are involved in the cyclic version of arginine biosynthesis the synthesis of N- acetylglutamate from glutamate and acetyl-CoA as the acetyl donor, and of ornithine by transacetylation between N(2)-acetylornithine and glutamate	0.1657	0.3138	0.4284	0.8416	0.5857	1
255KZ	unknown	1.838	3.257	1.73	3.137	0.5857	1
1RPB9	Serine aminopeptidase, S33	0.8359	1.863	0.1874	0.3241	0.5857	1
4QVZ9	C-5 cytosine-specific DNA methylase	1.918	4.709	4.807	16.13	0.5857	1
2TRHS	Aldo keto reductase	0.01605	0.05387	0.07837	0.2316	0.5857	1
2CIFX	unknown	0.3681	1.089	0.7403	2.915	0.5857	1
27IHI	Glycosyl hydrolases family 2	23.18	23.68	18.01	19.62	0.5857	1
27IH6	Peptidase family M20/M25/M40	1.848	3.152	2.546	6.501	0.5857	1
267TN	Involved in the biosynthesis of porphyrin-containing compound	7.225	5.695	7.693	5.221	0.5857	1
32RMM	unknown	8.414	8.315	7.993	7.518	0.5857	1
22K1Q	Catalyzes the first step in hexosamine metabolism, converting fructose-6P into glucosamine-6P using glutamine as a nitrogen source	0.007932	0.02639	0.04383	0.1271	0.5857	1
1WQR2	Belongs to the GPI family	0.0145	0.05268	0.01424	0.03026	0.5857	1
4CZJH	PhoH-like protein	8.111	11.52	6.703	13.16	0.5857	1
4HK3K	helix_turn_helix, arabinose operon control protein	0.03874	0.06914	0.02135	0.0301	0.5857	1
24YZY	unknown	0.2687	0.4506	0.2722	0.3521	0.5857	1
1I47D	Late control gene D protein	0.2341	0.8487	0.3979	1.253	0.5857	1
2TNHC	DALR_2	0.1493	0.2562	0.101	0.1739	0.5857	1
24YR1	unknown	19.39	12.57	20.55	11.8	0.5857	1
4CZI3	Psort location Cytoplasmic, score 8.87	19.4	34.17	9.115	16.06	0.5857	1
1TUZ0	unknown	1.371	2.062	1.963	6.042	0.5857	1
3VSF8	unknown	0.2405	0.4625	0.261	0.7119	0.5857	1
4CZQ5	CRISPR-associated protein Cas7	3.995	7.087	2.695	8.411	0.5857	1
27KKH	Integrase core domain	2.81	10.85	4.304	23.17	0.5857	1
25T7E	AI-2E family transporter	0.02066	0.05923	0.03694	0.1356	0.5857	1
4HK49	domain protein	0.08647	0.2481	2.959	15.05	0.5857	1
25T4W	AAA domain	1.051	1.917	0.9871	1.641	0.5857	1
4HJX8	Belongs to the sigma-70 factor family. ECF subfamily	0.472	2.062	0.1906	0.4536	0.5857	1
3VS5N	Cna protein B-type domain	0.06127	0.1394	0.01931	0.05094	0.5857	1
4CZMX	ABC transporter, ATP-binding protein	9.361	12.77	8.213	15.7	0.5857	1
3VS84	Domain of unknown function (DUF1934)	7.094	6.007	5.95	5.236	0.5857	1
3VSAF	unknown	2.071	8.842	1.946	6.737	0.5857	1
27TPI	unknown	1.253	1.145	1.706	2.189	0.5857	1
4CW37	Methyltransferase domain	2.507	4.114	6.208	14.79	0.5857	1
4CW3W	Thioesterase superfamily	1.779	1.691	2.483	2.897	0.5857	1
3WGPF	Iron-only hydrogenase maturation rSAM protein HydE	18.07	13.26	18.31	11.24	0.5857	1
3WGJ9	Archaeal vacuolar-type H -ATPase subunit C	35.71	21.26	33.69	18.31	0.5857	1
1WQYX	Sensor histidine kinase	0.1167	0.2222	0.09359	0.1935	0.5857	1
1WQYB	Belongs to the CarA family	0.08219	0.3237	0.06384	0.1551	0.5857	1
1WQTC	ATP-binding (A) component of a common energy-coupling factor (ECF) ABC-transporter complex. Unlike classic ABC transporters this ECF transporter provides the energy necessary to transport a number of different substrates	0.04988	0.08576	0.07881	0.1597	0.5857	1
2CIBH	Domain of unknown function (DUF4261)	19.98	18.15	16.94	15.57	0.5857	1
32RFF	unknown	0.7084	1.702	0.9333	2.399	0.5857	1
1UZFI	NMT1-like family	2.674	1.97	2.295	1.615	0.5857	1
2CI9W	unknown	1.494	3.072	1.737	2.699	0.5857	1
2HW55	DNA replication initiation	0.0465	0.1057	0.03888	0.1081	0.5857	1
3VS95	Glycosyl transferases group 1	0.5449	1.622	0.9209	3.689	0.5857	1
1UKZV	Required for the first step of histidine biosynthesis. May allow the feedback regulation of ATP phosphoribosyltransferase activity by histidine	2.894	2.281	3.113	2.12	0.5857	1
2ZB8D	unknown	10.93	24.17	5.004	11.6	0.5857	1
2JQ4K	In addition to polymerase activity, this DNA polymerase exhibits 5'-3' exonuclease activity	0.3076	1.1	0.6754	2.313	0.5857	1
2HW15	Cro/C1-type HTH DNA-binding domain	1.058	1.203	1.235	2.469	0.5857	1
3VS24	Acetyltransferase (GNAT) domain	0.03654	0.07845	0.1103	0.3691	0.5857	1
24Y4P	Glucitol operon activator protein (GutM)	0.5951	1.751	0.2084	1.034	0.5857	1
2EDKA	unknown	1.01	3.74	0.5273	2.011	0.5857	1
1VH5G	unknown	0.2788	0.8019	0.08435	0.2334	0.5857	1
3WGH6	Glycosyl transferase family 2	8.871	10.29	9.952	14.92	0.5857	1
2ZIF7	unknown	0.1028	0.3761	0.0527	0.1927	0.5857	1
2ZINB	unknown	0.03869	0.1147	0.2122	0.71	0.5857	1
1WR5K	peptidase U32	0.03386	0.06542	0.04505	0.08955	0.5857	1
1WR4F	Histidine kinase	0.02731	0.04653	0.03988	0.0794	0.5857	1
4CW5C	Bacterial sugar transferase	5.594	7.728	8.347	14.51	0.5857	1
4NSEN	gnat family	0.3628	0.7617	0.2035	0.3591	0.5857	1
1KPDF	Barrel-sandwich domain of CusB or HlyD membrane-fusion	0.441	1.121	0.2442	0.4427	0.5857	1
3WGEH	Protein of unknown function (DUF3801)	8.26	12.34	8.609	17.89	0.5857	1
22JPC	Acts as a processive, ATP-dependent zinc metallopeptidase for both cytoplasmic and membrane proteins. Plays a role in the quality control of integral membrane proteins	0.006573	0.02188	0.01279	0.04944	0.5857	1
4PQWR	Bifunctional serine threonine kinase and phosphorylase involved in the regulation of the phosphoenolpyruvate synthase (PEPS) by catalyzing its phosphorylation dephosphorylation	0.4393	0.8329	0.1965	0.4446	0.5857	1
4HS8E	Transposase	0.1256	0.2589	0.3659	1.46	0.5857	1
32R0Z	unknown	0.7738	3.014	0.7814	2.243	0.5857	1
27RU7	DUF218 domain	0.8911	3.96	0.07296	0.3247	0.5857	1
46T5A	Catalyzes the formation of N(7)-methylguanine at position 46 (m7G46) in tRNA	0.3548	1.019	0.3176	0.833	0.5857	1
4P8FX	unknown	1.589	4.098	0.7685	1.821	0.5857	1
46T78	Phosphate-selective porin O and P	0.8572	1.927	0.8305	2.003	0.5857	1
46TAB	Lipopolysaccharide-assembly	0.3683	1.051	0.4118	1.411	0.5857	1
24Y0C	Diguanylate cyclase, GGDEF domain	1.389	1.51	2.499	3.956	0.5857	1
1VWR7	transport system, permease component	0.0721	0.2151	0.08345	0.3126	0.5857	1
4AWGY	Dyp-type peroxidase family	0.5488	2.862	0.09786	0.2762	0.5857	1
42ENS	Required for the formation of a threonylcarbamoyl group on adenosine at position 37 (t(6)A37) in tRNAs that read codons beginning with adenine	0.2505	0.6251	0.2185	0.8393	0.5857	1
42EQT	PFAM Magnesium chelatase, ChlI subunit	0.8943	2.208	0.7125	0.9171	0.5857	1
2EWPT	unknown	0.6188	1.987	0.1573	0.4998	0.5857	1
3VRVF	Rhodanese Homology Domain	0.1523	0.3354	0.3375	0.8183	0.5857	1
24XRA	transferase activity, transferring glycosyl groups	2.593	5.066	1.771	3.698	0.5857	1
2FX5W	PKD-like family	0.09302	0.2166	0.08853	0.2738	0.5857	1
4CZQT	it is required for DNA replication and normal SOS inducibility. RecF binds preferentially to single-stranded, linear DNA. It also seems to bind ATP	12.45	17.08	10.45	19.91	0.5857	1
4AWDT	AAA domain	8.683	15.49	5.192	7.974	0.5857	1
27TSW	Domain of unknown function (DUF4143)	0.1186	0.3653	0.02227	0.08638	0.5857	1
4CVV6	FabA-like domain	1.475	1.427	1.899	1.933	0.5857	1
1RMQ7	transcriptional regulator	0.2292	0.6854	0.3384	1.349	0.5857	1
3WH6X	Belongs to the OMP decarboxylase family. Type 2 subfamily	50.82	42.61	53.49	37.71	0.5857	1
1WR0Y	PTS family mannose fructose sorbose porter component IID	0.01444	0.02991	0.02744	0.06519	0.5857	1
COG2815	protein serine/threonine kinase activity	210.9	73.62	206.5	79.98	0.5857	1
1WR1V	Winged helix DNA-binding domain	0.01817	0.0457	0.0393	0.1117	0.5857	1
1RN0U	transcriptional regulator	1.071	3.652	0.4802	1.188	0.5857	1
1WR68	transferase activity, transferring acyl groups other than amino-acyl groups	0.07349	0.121	0.05458	0.1067	0.5857	1
3WH17	Catalyzes the ATP-dependent amidation of the two carboxylate groups at positions a and c of cobyrinate, using either L-glutamine or ammonia as the nitrogen source	31.8	14.49	33.57	14.21	0.5857	1
22IQC	COG NOG14552 non supervised orthologous group	13.85	12.27	15.35	20.77	0.5857	1
4PQTQ	Transketolase, pyrimidine binding domain	0.889	1.25	0.5481	0.6597	0.5857	1
1WR83	An essential GTPase which binds GTP, GDP and possibly (p)ppGpp with moderate affinity, with high nucleotide exchange rates and a fairly low GTP hydrolysis rate. Plays a role in control of the cell cycle, stress response, ribosome biogenesis and in those bacteria that undergo differentiation, in morphogenesis control	0.04319	0.07369	0.05194	0.1225	0.5857	1
2JBDU	His Kinase A (phosphoacceptor) domain	0.5871	1.406	0.8733	2.573	0.5857	1
3WGV6	Catalyzes the conversion of oxaloacetate (OAA) to phosphoenolpyruvate (PEP), the rate-limiting step in the metabolic pathway that produces glucose from lactate and other precursors derived from the citric acid cycle	9.266	12.24	11.36	13.16	0.5857	1
24XKP	Type ii secretion system	0.3494	0.4803	0.3235	0.6361	0.5857	1
336Z4	unknown	0.9926	4.42	0.1365	0.3439	0.5857	1
4B1GV	#NAME?	0.1637	0.367	2.386	11.74	0.5857	1
3VRX5	DRTGG domain	0.2194	0.5962	0.2986	0.6901	0.5857	1
3VRS8	unknown	0.06816	0.1932	0.1903	0.5312	0.5857	1
4B1J4	Transcriptional regulatory protein, C terminal	0.1067	0.4037	0.01419	0.04236	0.5857	1
2FM03	SusD family	23.27	22.96	34.12	68.31	0.5857	1
3XQXC	Phage late control gene D protein (GPD)	1.96	4.864	0.1972	0.7513	0.5857	1
3VRJE	unknown	0.4291	1.297	0.2667	0.5511	0.5857	1
3VRKV	Phosphoenolpyruvate-dependent sugar phosphotransferase system, EIIA 2	0.1148	0.2122	0.5844	1.504	0.5857	1
336U4	unknown	14.58	13.22	15.59	12.41	0.5857	1
22VT5	Outer membrane protein beta-barrel domain	0.07156	0.1901	0.03443	0.1403	0.5857	1
3XR2J	Structural component of flagellum, the bacterial motility apparatus. Part of the rod structure of flagellar basal body	3.955	13.42	0.1177	0.3116	0.5857	1
29XIZ	unknown	0.4511	2.001	0.1403	0.3676	0.5857	1
1RXZ3	Belongs to the membrane fusion protein (MFP) (TC 8.A.1) family	0.5654	1.21	0.122	0.2464	0.5857	1
3VRN5	Iron-only hydrogenase system regulator	7.371	24.68	5.506	16.86	0.5857	1
22WE8	Part of the Sec protein translocase complex. Interacts with the SecYEG preprotein conducting channel. SecDF uses the proton motive force (PMF) to complete protein translocation after the ATP-dependent function of SecA	4.024	7.091	2.871	3.49	0.5857	1
3VREV	unknown	0.0547	0.2273	0.02433	0.06641	0.5857	1
22W1F	probably responsible for the translocation of the substrate across the membrane	0.1658	0.387	0.1024	0.2469	0.5857	1
46T83	Acetyltransferase (GNAT) domain	0.4093	1.264	0.3054	0.8283	0.5857	1
29XB8	unknown	4.017	6.097	3.746	4.625	0.5857	1
4D00A	Protein conserved in bacteria	4.337	8.396	5.154	15.87	0.5857	1
1TUKI	unknown	0.9996	3.992	0.5449	1.433	0.5857	1
3VRB0	Protein kinase domain	3.595	11.35	1.99	6.628	0.5857	1
25TCT	Two component signalling adaptor domain	1.126	1.985	0.9605	1.581	0.5857	1
337G4	unknown	1.01	3.74	0.5273	2.011	0.5857	1
3VRK5	Asp23 family, cell envelope-related function	4.663	13.43	3.382	9.323	0.5857	1
3VRK7	Predicted membrane protein (DUF2142)	0.7894	1.918	1.148	3.626	0.5857	1
29XH2	unknown	6.377	7.767	6.657	6.887	0.5857	1
4B1DJ	unknown	0.09538	0.4721	0.09574	0.2959	0.5857	1
4B1DS	Ornithine cyclodeaminase/mu-crystallin family	0.1672	0.4762	0.2131	0.5213	0.5857	1
22IAA	Psort location Cellwall, score	0.04266	0.09828	0.06253	0.1382	0.5857	1
3WHER	Psort location Cytoplasmic, score	34	17.6	36.49	19.93	0.5857	1
2IA07	restriction endonuclease domain protein	1.118	4.246	0.4467	1.347	0.5857	1
2W1T6	Prokaryotic cytochrome b561	0.5669	1.067	0.2114	0.5342	0.5857	1
22I86	Conjugative transposon protein TcpC	4.472	6.02	5.101	8.465	0.5857	1
3WH9T	RNA-binding protein homologous to eukaryotic snRNP	4.765	6.332	6.468	8.953	0.5857	1
2FU82	Outer membrane protein beta-barrel domain	2.934	6.8	12.51	34.33	0.5857	1
2AEKN	Immunity protein 45	0.368	1.546	0.8503	4.262	0.5857	1
4QWWB	unknown	0.2587	1.084	0.1232	0.3847	0.5857	1
22HYE	domain protein	0.3719	1.307	0.2052	0.4483	0.5857	1
1U3IW	Bacteriophage holin of superfamily 6 (Holin_LLH)	1.342	5.523	0.2007	0.6104	0.5857	1
2DM7T	unknown	0.6856	1.998	0.1042	0.4274	0.5857	1
2W1TZ	His Kinase A (phosphoacceptor) domain	0.9302	1.874	0.5313	0.7373	0.5857	1
4D02U	Glycosyl hydrolases family 31	6.154	11.08	8.909	23.43	0.5857	1
24X99	YcxB-like protein	0.2865	0.8886	1.159	4.156	0.5857	1
1TUNP	unknown	2.429	2.92	4.509	6.855	0.5857	1
3VR43	haloacid dehalogenase-like hydrolase	0.7785	1.23	0.646	1.336	0.5857	1
22WDG	Protein of unknown function (DUF2723)	0.3386	1.196	0.1811	0.4395	0.5857	1
4D025	N-Acetylmuramoyl-L-alanine amidase	5.585	9.915	3.651	7.738	0.5857	1
1WC1S	VanZ like family	0.04501	0.1226	0.05121	0.116	0.5857	1
1TUM6	GntP family permease	2.061	2.655	2.184	2.818	0.5857	1
4HJ2T	COG0494 NTP pyrophosphohydrolases including oxidative damage repair enzymes	0.1367	0.4431	0.2139	0.7053	0.5857	1
2FXG0	Ferritin-like domain	1.522	5.442	4.389	24.5	0.5857	1
1U4CJ	unknown	2.451	8.451	4.183	9.413	0.5857	1
22HEC	Molybdenum cofactor synthesis domain protein	1.164	1.615	1.402	2.637	0.5857	1
43FDC	Cys/Met metabolism PLP-dependent enzyme	0.07537	0.2008	0.08967	0.1805	0.5857	1
267UK	Catalyzes the reversible conversion of 3- phosphohydroxypyruvate to phosphoserine and of 3-hydroxy-2-oxo-4- phosphonooxybutanoate to phosphohydroxythreonine	1.89	1.509	1.997	1.358	0.5857	1
1WRAB	Catalyzes the ATP-dependent amidation of deamido-NAD to form NAD. Uses ammonia as a nitrogen source	0.05698	0.08569	0.1104	0.2194	0.5857	1
32JMZ	unknown	1.491	4.006	0.5113	0.9826	0.5857	1
4ASI8	unknown	1.987	4.554	1.234	3.711	0.5857	1
4ASIA	transcriptional regulator, y4mF family	37.28	36.69	39.1	59.88	0.5857	1
4NRTD	Pfam:SusD	0.344	0.9294	0.3179	1.087	0.5857	1
3WHF0	Nucleotidyl transferase	14.04	10.35	16.32	13.84	0.5857	1
1U3WZ	Nucleotidyltransferase substrate binding protein like	26.65	23.89	21.07	14.86	0.5857	1
2FU17	Psort location CytoplasmicMembrane, score 10.00	3.7	6.31	3.359	8.313	0.5857	1
24X3J	unknown	2.33	6.261	2.172	3.649	0.5857	1
2QC0K	Phage integrase family	0.4693	1.136	0.263	0.5009	0.5857	1
42EF9	Bacteriocin class II with double-glycine leader peptide	3.584	10.61	4.01	7.6	0.5857	1
4NWS4	Protein of unknown function, DUF255	1.172	2.126	0.8823	1.68	0.5857	1
27714	PHP domain protein	4.45	11.39	6.54	11.84	0.5857	1
46TXE	Pyridoxal-dependent decarboxylase, C-terminal sheet domain	0.2401	0.6812	0.1944	0.505	0.5857	1
29X00	Domain of unknown function (DUF4179)	7.855	6.939	6.854	5.858	0.5857	1
2ZACS	unknown	7.62	11.15	5.686	8.379	0.5857	1
25TP8	Helix-turn-helix domain	0.4233	1.47	0.2273	0.7465	0.5857	1
4D04A	Cell division protein FtsQ	8.924	11.91	7.66	14.56	0.5857	1
1TUI2	Domain of unknown function (DUF4355)	0.2884	0.6194	0.5281	1.157	0.5857	1
1TUFY	transposase or invertase	65.37	46.45	68.37	39.57	0.5857	1
2EWZN	unknown	8.825	9.34	15.01	35.2	0.5857	1
46U5P	HlyD family secretion protein	0.2806	0.7827	0.2498	0.7054	0.5857	1
2ECWX	unknown	14.58	13.22	15.59	12.41	0.5857	1
4HIXP	Rhamnan synthesis protein F	2.913	6.719	2.915	4.931	0.5857	1
4D048	Major Facilitator Superfamily	8.801	14.94	5.77	10.34	0.5857	1
COG3206	extracellular polysaccharide biosynthetic process	498	145	514.6	112.6	0.5857	1
4D0C7	ftsk spoiiie	2.835	15.73	0.2307	1.079	0.5857	1
1VGNU	unknown	14.58	13.22	15.59	12.41	0.5857	1
29WCU	unknown	2.429	2.92	4.509	6.855	0.5857	1
4D0BP	D-alanine [D-alanyl carrier protein] ligase activity	3.958	7.739	5.04	16.08	0.5857	1
1TUBN	unknown	4.017	6.097	3.746	4.625	0.5857	1
3XRJK	3-hydroxyacyl-CoA dehydrogenase	1.775	4.601	0.5108	1.145	0.5857	1
1W9KY	NAD(P)H-binding	0.02401	0.04802	0.01829	0.0465	0.5857	1
4B17V	Glycosyl hydrolase 101 beta sandwich domain	0.003215	0.006564	0.02459	0.08726	0.5857	1
3VR04	Transcriptional regulatory protein, C terminal	22.08	39.38	23.03	36.39	0.5857	1
24WXD	unknown	1.209	3.834	6.139	16.87	0.5857	1
4HIKV	glutamine amidotransferase	2.841	6.93	3.273	5.508	0.5857	1
3WHJ8	Domain of unknown function (DUF362)	8.021	5.266	9.599	7.616	0.5857	1
3WHIV	Psort location CytoplasmicMembrane, score	23.71	10.62	25.38	13.39	0.5857	1
COG2390	carbohydrate binding	88.3	37.13	97.76	56.49	0.5857	1
3WHKM	Kinase, PfkB family	17.89	12.91	20.77	16.31	0.5857	1
3WHPP	Aldo/keto reductase family	4.155	4.623	3.579	5.515	0.5857	1
2AFSZ	Accessory Sec secretory system ASP3	5.888	10.61	2.959	3.504	0.5857	1
4HT7S	C4-dicarboxylate anaerobic carrier	0.1786	0.568	0.1674	0.5397	0.5857	1
2AFWS	unknown	0.1161	0.3998	0.5433	1.855	0.5857	1
4PJKW	PglZ domain	0.574	1.622	2.571	13.02	0.5857	1
1KP3G	NAD(P)H-binding	0.3182	1.065	0.05635	0.1433	0.5857	1
2TVKP	PFAM bifunctional deaminase-reductase domain protein	0.1523	0.4763	0.1246	0.3745	0.5857	1
257DG	Protein of unknown function (DUF3789)	3.684	9.865	14.4	51.33	0.5857	1
4HIFB	Abi-like protein	8.494	15.26	4.847	7.197	0.5857	1
24WQV	ATP synthase I chain	0.6456	0.6089	0.7535	0.7342	0.5857	1
24WQW	Transcriptional regulator, BlaI MecI CopY family	19.28	14.94	23.15	19.81	0.5857	1
2ZA3S	unknown	2.171	3.238	2.189	3.312	0.5857	1
25TVE	KDPG and KHG aldolase	0.6092	1.759	0.3415	0.8425	0.5857	1
3VQQA	Ribose 5-phosphate isomerase	0.7527	2.298	0.4886	1.115	0.5857	1
26R9D	Catalyzes a two-step reaction, first charging an arginine molecule by linking its carboxyl group to the alpha-phosphate of ATP, followed by transfer of the aminoacyl-adenylate to its tRNA	0.04687	0.1289	0.05811	0.1533	0.5857	1
24WUB	unknown	0.6922	1.73	1.075	2.767	0.5857	1
339KC	unknown	60.38	51.31	63.67	54.7	0.5857	1
3VQNM	Pyrophosphatase that catalyzes the hydrolysis of nucleoside triphosphates to their monophosphate derivatives, with a high preference for the non-canonical purine nucleotides XTP (xanthosine triphosphate), dITP (deoxyinosine triphosphate) and ITP. Seems to function as a house-cleaning enzyme that removes non-canonical purine nucleotides from the nucleotide pool, thus preventing their incorporation…	3.206	11.4	2.653	8.393	0.5857	1
4QS77	unknown	0.2587	1.084	0.1232	0.3847	0.5857	1
2FXU5	Putative inner membrane protein (DUF1819)	0.8171	2.474	7.038	38.42	0.5857	1
2PTWN	Sortase family	0.3482	1.693	0.5917	2.656	0.5857	1
257GQ	unknown	1.095	3.157	1.813	7.061	0.5857	1
257DT	unknown	1.324	4.656	1.811	7.975	0.5857	1
3WHQZ	transport system permease	11.04	8.156	12.43	9.384	0.5857	1
25RBF	YabG peptidase U57	1.245	2.076	0.8959	1.363	0.5857	1
32FN0	unknown	0.09235	0.2856	0.02947	0.1444	0.5857	1
4AW0K	Domain of unknown function (DUF5020)	1.074	4.546	0.7394	2.574	0.5857	1
42G65	PFAM alpha beta hydrolase	0.02834	0.08499	0.02181	0.04864	0.5857	1
43F9X	An automated process has identified a potential problem with this gene model	0.01141	0.03693	0.01863	0.04054	0.5857	1
1NFES	unknown	0.9926	4.42	0.1365	0.3439	0.5857	1
32ICG	FtsX-like permease family	0.09032	0.1647	0.04727	0.07074	0.5857	1
32I4N	unknown	0.2871	0.4139	0.4372	0.8097	0.5857	1
32HAP	unknown	1.21	1.178	1.697	1.932	0.5857	1
4IK68	unknown	2.554	10.78	7.719	19.74	0.5857	1
257J4	unknown	0.2585	0.7195	0.2888	0.6937	0.5857	1
1U4FG	unknown	0.2338	0.2989	0.38	0.5381	0.5857	1
27RCH	unknown	0.3501	1.162	0.1582	0.5012	0.5857	1
43F8K	Transketolase, pyrimidine binding domain	0.03101	0.1079	0.1392	0.2888	0.5857	1
1RZ1C	NAD-dependent protein	1.291	4.094	0.6388	3.423	0.5857	1
24WVS	unknown	1.313	1.364	1.329	1.145	0.5857	1
24WV0	sequence-specific DNA binding	0.05577	0.1323	0.1055	0.433	0.5857	1
1H024	Serine/threonine phosphatases, family 2C, catalytic domain	0.0946	0.23	0.03544	0.1328	0.5857	1
1UMPB	unknown	1.019	1.884	1.336	2.598	0.5857	1
3VQC8	haloacid dehalogenase-like hydrolase	3.367	9.441	2.551	7.001	0.5857	1
4PRXS	Prephenate dehydratase	0.1489	0.6094	0.09519	0.2412	0.5857	1
1RYXW	RmuC family	0.05138	0.1793	0.08077	0.3194	0.5857	1
24WNK	unknown	9.987	14.77	16.77	28.14	0.5857	1
1RZ3J	protein secretion by the type I secretion system	0.03454	0.1338	0.1662	0.8859	0.5857	1
4D0QP	unknown	11.27	15.87	9.779	19.81	0.5857	1
29VUF	unknown	0.1486	0.2991	1.651	8.17	0.5857	1
3VQP2	Bacterial regulatory proteins, tetR family	0.1695	0.3478	0.1637	0.3897	0.5857	1
2FXZJ	Removes the formyl group from the N-terminal Met of newly synthesized proteins. Requires at least a dipeptide for an efficient rate of reaction. N-terminal L-methionine is a prerequisite for activity but the enzyme has broad specificity at other positions	0.05661	0.1897	0.07158	0.2195	0.5857	1
3VQR6	LysR substrate binding domain	0.9925	1.637	0.9245	1.722	0.5857	1
3VQFP	Plays a role in the regulation of phosphate uptake	3.801	12.11	3.177	9.263	0.5857	1
2HVEU	unknown	1.21	1.178	1.697	1.932	0.5857	1
1VVRZ	Helix-turn-helix XRE-family like proteins	0.826	1.457	0.8141	2.258	0.5857	1
1WRQ4	cog cog1309	0.02982	0.04983	0.06262	0.1396	0.5857	1
2589U	unknown	2.004	3.562	1.969	3.44	0.5857	1
2CFS9	unknown	2.441	9.456	1.999	6.048	0.5857	1
1WRKV	Nickel ABC superfamily ATP binding cassette transporter, ABC protein	0.05191	0.1362	0.08205	0.2172	0.5857	1
1VJTH	Sigma-70, region 4	20.76	26.69	15.86	18.71	0.5857	1
257QC	unknown	0.09763	0.2522	0.1051	0.2411	0.5857	1
4B3D7	Biofilm formation stimulator VEG	0.3295	1.244	5.157	27.03	0.5857	1
3WIAM	Belongs to the type-B carboxylesterase lipase family	6.783	8.674	9.714	12.48	0.5857	1
2AIDH	Domain of unknown function (DUF4405)	0.2203	0.559	0.1985	0.4206	0.5857	1
24W5T	unknown	26.55	17.5	30.02	17.27	0.5857	1
4HI27	Transcriptional regulator	0.02982	0.04983	0.06262	0.1396	0.5857	1
46UE4	uracil-dna glycosylase	0.2673	0.7565	0.2639	0.7135	0.5857	1
1V1NV	Xylose isomerase domain protein TIM barrel	2.882	4.134	3.23	5.158	0.5857	1
2HVAN	FeoA	1.241	2.09	0.8247	1.638	0.5857	1
25U30	unknown	0.5344	1.008	0.2838	0.4766	0.5857	1
25U1S	the current gene model (or a revised gene model) may contain a frame shift	0.01928	0.06331	0.01751	0.07427	0.5857	1
1VGC5	unknown	2.941	3.898	3.309	8.15	0.5857	1
276Q1	Integral membrane protein (intg_mem_TP0381)	0.09023	0.4204	0.01386	0.04068	0.5857	1
3VQ9N	Catalyzes a reversible aldol reaction between acetaldehyde and D-glyceraldehyde 3-phosphate to generate 2-deoxy- D-ribose 5-phosphate	0.05572	0.1347	0.08052	0.2147	0.5857	1
3VQA7	PHP domain	3.034	10.8	2.107	7.011	0.5857	1
29VN8	unknown	0.5052	0.8545	0.6411	0.9235	0.5857	1
24WCK	unknown	60.38	51.31	63.67	54.7	0.5857	1
24WAW	unknown	7.693	12.24	5.902	5.745	0.5857	1
4NJ1W	glycosyl transferase group 1	1.18	2.494	1.872	6.998	0.5857	1
2W8TW	IS66 Orf2 like protein	1.249	3.18	2.477	5.072	0.5857	1
1U51J	Bacterial protein of unknown function (DUF916)	0.01376	0.03922	0.1625	0.5242	0.5857	1
3WI8N	Ppx/GppA phosphatase family	5.224	6.199	3.479	2.816	0.5857	1
1RJP7	Pfam Response regulator receiver	1.159	1.98	0.6009	0.9814	0.5857	1
1VK2X	Short repeat of unknown function (DUF308)	0.4727	1.122	2.888	14.61	0.5857	1
2ICUB	Melibiase	6.154	11.08	8.909	23.43	0.5857	1
2ICK5	helix_turn_helix, arabinose operon control protein	0.03161	0.09393	0.03722	0.08896	0.5857	1
27R8P	GDSL-like Lipase/Acylhydrolase	0.7877	1.814	1.16	3.597	0.5857	1
2FTTP	Acetyltransferase (GNAT) domain	0.3628	0.7617	0.2035	0.3591	0.5857	1
2587A	Eco57I restriction-modification methylase	0.2104	0.7633	0.4252	2.1	0.5857	1
4B3DB	Belongs to the UPF0109 family	0.2993	1.161	5.323	27.52	0.5857	1
1UYX4	Aldolase/RraA	0.03212	0.1056	0.03823	0.1746	0.5857	1
4NR9K	Opacity protein	8.024	15.87	23.15	65.54	0.5857	1
1TTTE	DUF218 domain	0.8911	3.96	0.07296	0.3247	0.5857	1
4PS1X	IS66 Orf2 like protein	1.249	3.18	2.477	5.072	0.5857	1
27UGQ	unknown	0.03195	0.08441	0.1117	0.307	0.5857	1
26RER	FIVAR domain	0.03999	0.1146	0.0395	0.1303	0.5857	1
25U9H	unknown	0.3517	0.9543	0.156	0.5655	0.5857	1
3XYQJ	Pyridoxal 5'-phosphate (PLP)-binding protein, which is involved in PLP homeostasis	36.1	18.16	32.08	14.12	0.5857	1
25U5W	unknown	1.838	3.257	1.73	3.137	0.5857	1
3VPZ8	Psort location CytoplasmicMembrane, score 10.00	2.364	7.606	2.016	5.619	0.5857	1
3VQ0W	ABC transporter transmembrane region	2.023	1.736	2.87	3.29	0.5857	1
3VQ1Y	SufB sufD domain protein	3.629	10.28	2.496	6.384	0.5857	1
1TTST	Helix-turn-helix domain	0.4233	1.47	0.2273	0.7465	0.5857	1
1UMQS	Psort location Cytoplasmic, score	0.6853	1.036	0.7087	0.9598	0.5857	1
2HV9Y	unknown	0.9675	0.8692	1.359	2.535	0.5857	1
2HV9F	DNA restriction-modification system	1.278	3.977	0.4734	1.035	0.5857	1
2Z9SE	unknown	0.851	2.585	0.8365	2.934	0.5857	1
3VPV2	Psort location CytoplasmicMembrane, score	1.026	1.647	0.5027	0.6144	0.5857	1
1RZEH	Multidrug DMT transporter permease	0.7748	1.973	0.1302	0.2347	0.5857	1
2EX1V	unknown	0.01195	0.04109	0.005417	0.01098	0.5857	1
3VPTF	ABC-2 type transporter	0.1723	0.3858	0.3968	0.7692	0.5857	1
4AR69	Transposase IS200 like	1.289	2.348	1.39	3.702	0.5857	1
1TTR8	Produces ATP from ADP in the presence of a proton gradient across the membrane	18.52	13.75	21.6	17.96	0.5857	1
27UIC	Glycosyl transferase family 2	0.08342	0.3052	0.05821	0.1496	0.5857	1
24VTN	Multiple resistance and pH regulation protein F (MrpF / PhaF)	0.3858	0.757	0.3802	0.6335	0.5857	1
22Z8P	ATPases associated with a variety of cellular activities	0.2748	0.7649	0.2417	0.5467	0.5857	1
22Z66	Endonuclease/Exonuclease/phosphatase family	0.04636	0.1079	0.04444	0.09403	0.5857	1
4D10F	Involved in the cellular defense against the biological effects of O6-methylguanine (O6-MeG) and O4-methylthymine (O4-MeT) in DNA. Repairs the methylated nucleobase in DNA by stoichiometrically transferring the methyl group to a cysteine residue in the enzyme. This is a suicide reaction the enzyme is irreversibly inactivated	13.52	19.4	10.63	20.14	0.5857	1
4B141	Protein of unknown function (DUF421)	0.08819	0.3671	0.09242	0.2891	0.5857	1
2FTNK	Trehalase	0.5347	1.115	0.3648	1.14	0.5857	1
3WIQ5	Phosphotransferase system, EIIC	6.409	8.508	6.918	7.713	0.5857	1
3WIJ2	CRISPR-associated protein Cas4	9.477	10.14	11.49	17.7	0.5857	1
258PN	unknown	0.02756	0.08257	0.1475	0.4865	0.5857	1
1WRSW	PTS family cellobiose porter, IIA component	0.04415	0.1611	0.04695	0.127	0.5857	1
1NXCJ	Phosphorylation of dTMP to form dTDP in both de novo and salvage pathways of dTTP synthesis	1.02	2.474	1.028	2.066	0.5857	1
2W0YC	META domain	0.5384	1.1	0.292	0.6829	0.5857	1
22GDT	Fructose-1,6-bisphosphate aldolase, class II	0.1631	0.4412	0.1653	0.3591	0.5857	1
32BZQ	unknown	2.903	7.263	0.7617	1.686	0.5857	1
258GS	unknown	1.371	2.062	1.963	6.042	0.5857	1
4HUKZ	UTRA	1.188	2.38	1.659	4.252	0.5857	1
3WIJK	Psort location CytoplasmicMembrane, score	7.776	10.11	10.34	11.91	0.5857	1
1WRV9	unknown	0.5052	0.8545	0.6411	0.9235	0.5857	1
1NGVM	Protein of unknown function (DUF3304)	0.4935	1.25	0.1053	0.3537	0.5857	1
26BP6	Amidohydrolase family	0.09817	0.1904	0.08323	0.1886	0.5857	1
4D12J	unknown	10.56	15.34	8.726	16.03	0.5857	1
29V52	unknown	0.2639	0.6888	0.3475	1.078	0.5857	1
4AWNF	Citrate transporter	0.2414	1.189	0.1165	0.381	0.5857	1
1VX15	LytTr DNA-binding domain	13.76	11.52	11.17	8.272	0.5857	1
1RZSD	xaa-pro aminopeptidase	0.02919	0.08665	0.01139	0.04345	0.5857	1
2WA50	NAD(P)H-binding	0.3182	1.065	0.05635	0.1433	0.5857	1
27IUT	ATPases associated with a variety of cellular activities	0.7942	2.794	0.4437	1.973	0.5857	1
2674W	Methyltransferase domain	0.1514	0.4707	0.2611	0.8676	0.5857	1
4NIWC	Belongs to the glycosyl hydrolase 43 family	0.3215	0.4821	0.1754	0.1999	0.5857	1
29UXA	unknown	1.838	3.257	1.73	3.137	0.5857	1
3XYVG	Psort location CytoplasmicMembrane, score 9.99	42.22	23.57	37.54	18.15	0.5857	1
2Z95Y	unknown	1.307	4.028	0.9065	3.082	0.5857	1
2PT4W	Glycosyltransferase like family 2	0.1119	0.2797	0.1129	0.3281	0.5857	1
4PS32	FAD dependent oxidoreductase	0.9853	3.406	0.2278	0.4061	0.5857	1
2Z9AM	unknown	1.122	3.496	0.07216	0.2487	0.5857	1
27KIJ	Homocysteine S-methyltransferase	1.367	1.255	1.633	1.866	0.5857	1
3VPGF	COG COG4851 Protein involved in sex pheromone biosynthesis	3.164	8.593	2.387	5.976	0.5857	1
1V1Z4	Psort location Cytoplasmic, score	13.31	10.61	12.73	12.17	0.5857	1
3VPJR	Critical role in recombination and DNA repair. Helps process Holliday junction intermediates to mature products by catalyzing branch migration. Has a DNA unwinding activity characteristic of a DNA helicase with a 3'- to 5'- polarity. Unwinds branched duplex DNA (Y-DNA)	3.273	8.539	2.431	6.096	0.5857	1
27UT6	Catalyzes the acyloin condensation reaction between C atoms 2 and 3 of pyruvate and glyceraldehyde 3-phosphate to yield 1-deoxy-D-xylulose-5-phosphate (DXP)	4.314	3.738	5.047	4.553	0.5857	1
27UWQ	COG COG1653 ABC-type sugar transport system, periplasmic component	6.107	5.776	6.867	6.071	0.5857	1
22G7N	phosphotransferase system, EIIB	0.008816	0.01796	0.04161	0.1903	0.5857	1
22GEZ	ABC transporter, ATP-binding protein	0.05758	0.2063	0.03332	0.08864	0.5857	1
4PBFB	unknown	0.09235	0.2856	0.02947	0.1444	0.5857	1
1VVMR	unknown	2.461	4.575	1.37	1.908	0.5857	1
[truncated: 303,252+ more rows]
